# Supplementary material for: Transcriptome Profiling Reveals a Petunia Transcription Factor, PhCOL4, Contributing to Antiviral RNA Silencing
Source: Front Plant Sci. 2022 Apr 14;13:876428. doi: 10.3389/fpls.2022.876428 (PMC9047179; doi:10.3389/fpls.2022.876428)
Supplement: Supplementary file 2 [file Table_2.XLSX]

## Sheet: Sheet1
Supplementary Table S2 Functional annotation of all unigenes in TRV-infected petunia transcriptome data.
Gene ID	Description
Peaxi162Scf00000g00013	-
Peaxi162Scf00000g00022	PHD finger protein ALFIN-LIKE 7
Peaxi162Scf00000g00029	leucine-rich repeat-containing protein, putative [Ricinus communis] gb|EEF49725.1| leucine-rich repeat-containing protein, putative [Ricinus communis]
Peaxi162Scf00000g00052	Disease resistance protein (TIR-NBS-LRR class) family
Peaxi162Scf00000g00062	22.0 kDa class IV heat shock protein
Peaxi162Scf00000g00067	Protein of unknown function, DUF647
Peaxi162Scf00000g00071	Protein NRT1/ PTR FAMILY 4.3
Peaxi162Scf00000g00134	Unknown protein
Peaxi162Scf00000g00214	-
Peaxi162Scf00000g00221	P-loop containing nucleoside triphosphate hydrolases superfamily protein
Peaxi162Scf00000g00252	TCP family transcription factor 4
Peaxi162Scf00000g00262	homogentisate 1,2-dioxygenase
Peaxi162Scf00000g00271	Ras-related protein Rab-11A
Peaxi162Scf00000g00284	Oxidoreductase, zinc-binding dehydrogenase family protein
Peaxi162Scf00000g00285	Unknown protein
Peaxi162Scf00000g00292	Pentatricopeptide repeat-containing protein
Peaxi162Scf00000g00303	Unknown protein
Peaxi162Scf00000g00314	prenylated RAB acceptor 1.H
Peaxi162Scf00000g00335	early nodulin-like protein 2
Peaxi162Scf00000g00345	embryo defective 2737
Peaxi162Scf00000g00365	Unknown protein
Peaxi162Scf00000g00372	Unknown protein
Peaxi162Scf00000g00381	Unknown protein
Peaxi162Scf00000g00394	SPA1-related 4
Peaxi162Scf00000g00397	Unknown protein
Peaxi162Scf00000g00404	Unknown protein
Peaxi162Scf00000g00412	nucleic acid binding protein, putative [Ricinus communis] gb|EEF34783.1| nucleic acid binding protein, putative [Ricinus communis]
Peaxi162Scf00000g00426	gibberellin 20-oxidase 3
Peaxi162Scf00000g00441	Ethylene-responsive transcription factor RAP2-4
Peaxi162Scf00000g00467	ABC-2 type transporter family protein
Peaxi162Scf00000g00481	NAC domain containing protein 3
Peaxi162Scf00000g00497	Cyclophilin-like peptidyl-prolyl cis-trans isomerase family protein
Peaxi162Scf00000g00498	3'(2'),5'-bisphosphate nucleotidase
Peaxi162Scf00000g00503	Unknown protein
Peaxi162Scf00000g00504	Unknown protein
Peaxi162Scf00000g00507	Unknown protein
Peaxi162Scf00000g00508	Unknown protein
Peaxi162Scf00000g00522	Calcium-dependent lipid-binding (CaLB domain) family protein
Peaxi162Scf00000g00523	Unknown protein
Peaxi162Scf00000g00541	Pentatricopeptide repeat-containing protein
Peaxi162Scf00000g00562	Unknown protein
Peaxi162Scf00000g00571	cationic amino acid transporter 8
Peaxi162Scf00000g00572	interactor of constitutive active rops 1
Peaxi162Scf00000g00573	Unknown protein
Peaxi162Scf00000g00582	glutathione S-transferase TAU 19
Peaxi162Scf00000g00584	Ethylene receptor 1
Peaxi162Scf00000g00586	glutathione S-transferase TAU 19
Peaxi162Scf00000g00587	kinesin 4
Peaxi162Scf00000g00601	photosystem I light harvesting complex gene 3
Peaxi162Scf00000g00612	-
Peaxi162Scf00000g00616	Gag-pol polyprotein, putative [Solanum demissum]
Peaxi162Scf00000g00649	Unknown protein
Peaxi162Scf00000g00676	-
Peaxi162Scf00000g00678	pathogenesis-related protein [Arabidopsis thaliana] gb|AEE36152.1| pathogenesis-related protein [Arabidopsis thaliana]
Peaxi162Scf00000g00682	EF1 protein [Nicotiana tabacum]
Peaxi162Scf00000g00692	Pentatricopeptide repeat (PPR) superfamily protein
Peaxi162Scf00000g00708	Leucine-rich repeat transmembrane protein kinase
Peaxi162Scf00000g00723	Basic helix-loop-helix DNA-binding superfamily protein, putative [Theobroma cacao] gb|EOY24562.1| Basic helix-loop-helix DNA-binding superfamily protein, putative [Theobroma cacao]
Peaxi162Scf00000g00728	TRICHOME BIREFRINGENCE-LIKE 41
Peaxi162Scf00000g00741	Protein kinase superfamily protein
Peaxi162Scf00000g00744	B-box zinc finger family protein
Peaxi162Scf00000g00752	Pre-mRNA-splicing factor cwc22
Peaxi162Scf00000g00758	E3 ubiquitin-protein ligase CCNB1IP1 homolog
Peaxi162Scf00000g00759	E3 ubiquitin-protein ligase CCNB1IP1 homolog
Peaxi162Scf00000g00766	Unknown protein
Peaxi162Scf00000g00776	diacylglycerol kinase 5
Peaxi162Scf00000g00783	tRNA (guanine(37)-N1)-methyltransferase 1
Peaxi162Scf00000g00791	G-type lectin S-receptor-like serine/threonine-protein kinase
Peaxi162Scf00000g00801	Calcium-binding EF-hand family protein
Peaxi162Scf00000g00812	60S ribosomal protein L8
Peaxi162Scf00000g00814	Organic cation/carnitine transporter 4
Peaxi162Scf00000g00832	histone H2A 10
Peaxi162Scf00000g00839	NAD(P)-binding Rossmann-fold superfamily protein
Peaxi162Scf00000g00841	kinesin 1
Peaxi162Scf00000g00843	Ypt/Rab-GAP domain of gyp1p superfamily protein
Peaxi162Scf00000g00849	Unknown protein
Peaxi162Scf00000g01005	conserved hypothetical protein [Ricinus communis] gb|EEF47746.1| conserved hypothetical protein [Ricinus communis]
Peaxi162Scf00000g01410	-
Peaxi162Scf00000g01611	chloride channel C
Peaxi162Scf00000g01612	Transposon MuDR mudrA-like protein, putative [Solanum demissum]
Peaxi162Scf00000g01811	ATP synthase subunit a
Peaxi162Scf00000g02011	Unknown protein
Peaxi162Scf00000g02215	60S ribosomal protein L10a-1
Peaxi162Scf00000g02513	IQ-domain 10
Peaxi162Scf00000g02515	Actin cyt pan1, putative isoform 1 [Theobroma cacao]
Peaxi162Scf00000g02517	sodium/calcium exchanger family protein / calcium-binding EF hand family protein
Peaxi162Scf00000g02614	Unknown protein
Peaxi162Scf00000g02710	-
Peaxi162Scf00000g02711	RING/U-box superfamily protein
Peaxi162Scf00000g02817	RNA exonuclease 4
Peaxi162Scf00000g03511	RNA-binding S4 domain-containing protein
Peaxi162Scf00000g03512	proton pump interactor 1
Peaxi162Scf00000g03513	LORELEI-LIKE-GPI ANCHORED PROTEIN 3
Peaxi162Scf00000g03514	Seed maturation protein
Peaxi162Scf00000g03914	Core-2/I-branching beta-1,6-N-acetylglucosaminyltransferase family protein
Peaxi162Scf00000g04005	Unknown protein
Peaxi162Scf00000g04012	RING/U-box superfamily protein
Peaxi162Scf00000g04013	ubiquitin-conjugating enzyme 25
Peaxi162Scf00000g04014	Thioredoxin superfamily protein
Peaxi162Scf00000g05114	Unknown protein
Peaxi162Scf00000g05119	Persulfide dioxygenase ETHE1 homolog, mitochondrial
Peaxi162Scf00000g05813	Unknown protein
Peaxi162Scf00000g05835	glutathione S-transferase TAU 19
Peaxi162Scf00000g05836	CTC-interacting domain 9
Peaxi162Scf00000g05838	Unknown protein
Peaxi162Scf00000g05839	Transposon MuDR mudrA-like protein, putative [Solanum demissum]
Peaxi162Scf00000g05840	glutathione S-transferase TAU 21
Peaxi162Scf00000g06018	Elongation factor Ts
Peaxi162Scf00000g06117	RNA binding
Peaxi162Scf00000g06125	Vacuolar cation/proton exchanger 5
Peaxi162Scf00000g06410	DNA-binding family protein [Populus trichocarpa] gb|ERP66709.1| DNA-binding family protein [Populus trichocarpa]
Peaxi162Scf00000g06812	Anaphase-promoting complex subunit 6
Peaxi162Scf00000g07210	Protein Ycf2 A
Peaxi162Scf00000g07410	50S ribosomal protein L13
Peaxi162Scf00000g07614	structural molecule, putative [Ricinus communis] gb|EEF37711.1| structural molecule, putative [Ricinus communis]
Peaxi162Scf00000g07618	cysteine-rich RLK (RECEPTOR-like protein kinase) 34
Peaxi162Scf00000g07812	-
Peaxi162Scf00000g08112	RNA-binding (RRM/RBD/RNP motifs) family protein
Peaxi162Scf00000g08412	early nodulin-like protein 9
Peaxi162Scf00000g08420	Translation initiation factor SUI1 family protein
Peaxi162Scf00000g08422	Unknown protein
Peaxi162Scf00000g08425	Unknown protein
Peaxi162Scf00000g43013	Aluminium induced protein with YGL and LRDR motifs
Peaxi162Scf00000g43014	Unknown protein
Peaxi162Scf00000g43015	Protochlorophyllide reductase, chloroplastic
Peaxi162Scf00000g45003	Unknown protein
Peaxi162Scf00000g51014	Unknown protein
Peaxi162Scf00000g51016	Chlorophyll a-b binding protein 13, chloroplastic
Peaxi162Scf00000g56011	Unknown protein
Peaxi162Scf00000g58015	Unknown protein
Peaxi162Scf00000g59005	Unknown protein
Peaxi162Scf00000g59010	Unknown protein
Peaxi162Scf00000g60665	-
Peaxi162Scf00000g61002	beta-galactosidase 7
Peaxi162Scf00000g61010	Unknown protein
Peaxi162Scf00000g76016	Sodium Bile acid symporter family
Peaxi162Scf00000g76017	cyclic nucleotide-gated channel 15
Peaxi162Scf00001g00002	methyl-CPG-binding domain 8
Peaxi162Scf00001g00004	Unknown protein
Peaxi162Scf00001g00006	Unknown protein
Peaxi162Scf00001g00012	Calmodulin-binding transcription activator 2
Peaxi162Scf00001g00018	Potassium transporter family protein
Peaxi162Scf00001g00019	Dbj:BAA96220.1 [Theobroma cacao] gb|EOX98805.1| Dbj:BAA96220.1 [Theobroma cacao]
Peaxi162Scf00001g00023	Dentin sialoph -related, putative isoform 3 [Theobroma cacao]
Peaxi162Scf00001g00026	3-hydroxyacyl-[acyl-carrier-protein] dehydratase FabZ
Peaxi162Scf00001g00027	Protein phosphatase 2C family protein
Peaxi162Scf00001g00028	Bifunctional inhibitor/lipid-transfer protein/seed storage 2S albumin superfamily protein
Peaxi162Scf00001g00029	Cytoplasmic tRNA 2-thiolation protein 1 [Theobroma cacao] gb|EOY18099.1| Cytoplasmic tRNA 2-thiolation protein 1 [Theobroma cacao]
Peaxi162Scf00001g00030	tobamovirus multiplication 1
Peaxi162Scf00001g00031	Chloroplast-targeted copper chaperone protein
Peaxi162Scf00001g00033	F-box/kelch-repeat protein
Peaxi162Scf00001g00036	Protein phosphatase 2C family protein
Peaxi162Scf00001g00041	loricrin-related
Peaxi162Scf00001g00042	NAC domain protein,
Peaxi162Scf00001g00043	loricrin-related
Peaxi162Scf00001g00044	NAC domain protein,
Peaxi162Scf00001g00045	DNA/RNA-binding protein KIN17
Peaxi162Scf00001g00054	ENTH/ANTH/VHS superfamily protein
Peaxi162Scf00001g00055	Peroxidase superfamily protein
Peaxi162Scf00001g00056	F-box protein interaction domain containing protein [Solanum demissum]
Peaxi162Scf00001g00057	Glycine-rich RNA-binding protein 7
Peaxi162Scf00001g00064	Unknown protein
Peaxi162Scf00001g00065	Unknown protein
Peaxi162Scf00001g00104	Integrase-type DNA-binding superfamily protein
Peaxi162Scf00001g00110	Ubiquitin carboxyl-terminal hydrolase 4
Peaxi162Scf00001g00116	copper binding protein 7 [Gossypium hirsutum]
Peaxi162Scf00001g00123	Dolichyl-diphosphooligosaccharide--protein glycosyltransferase subunit STT3A
Peaxi162Scf00001g00124	Unknown protein
Peaxi162Scf00001g00126	Unknown protein
Peaxi162Scf00001g00129	Protein of unknown function (DUF810)
Peaxi162Scf00001g00131	Protein phosphatase 1 regulatory subunit 7
Peaxi162Scf00001g00140	DA1
Peaxi162Scf00001g00141	DA1
Peaxi162Scf00001g00142	DA1
Peaxi162Scf00001g00148	mutator transposase-like polypeptide [Petunia x hybrida]
Peaxi162Scf00001g00152	Gag-pol polyprotein, putative [Solanum demissum]
Peaxi162Scf00001g00157	Unknown protein
Peaxi162Scf00001g00185	Unknown protein
Peaxi162Scf00001g00186	Unknown protein
Peaxi162Scf00001g00188	Unknown protein
Peaxi162Scf00001g00201	beta-xylosidase 2
Peaxi162Scf00001g00211	Peroxidase superfamily protein
Peaxi162Scf00001g00212	Chlorophyll a-b binding protein, chloroplastic
Peaxi162Scf00001g00213	BRCT domain-containing protein
Peaxi162Scf00001g00217	Heat shock protein DnaJ with tetratricopeptide repeat
Peaxi162Scf00001g00221	Late embryogenesis abundant protein (LEA) family protein
Peaxi162Scf00001g00222	alpha/beta-Hydrolases superfamily protein
Peaxi162Scf00001g00225	Endoplasmic reticulum-Golgi intermediate compartment protein 3
Peaxi162Scf00001g00231	myb domain protein 111
Peaxi162Scf00001g00241	Leucine-rich repeat protein kinase family protein
Peaxi162Scf00001g00251	sucr [Populus trichocarpa]
Peaxi162Scf00001g00252	BEST Arabidopsis thaliana protein match is: 3'-5' exonuclease domain-containing protein / K homology domain-containing protein / KH domain-containing protein
Peaxi162Scf00001g00254	conserved hypothetical protein [Ricinus communis] gb|EEF47298.1| conserved hypothetical protein [Ricinus communis]
Peaxi162Scf00001g00262	Unknown protein
Peaxi162Scf00001g00263	conserved hypothetical protein [Ricinus communis] gb|EEF47298.1| conserved hypothetical protein [Ricinus communis]
Peaxi162Scf00001g00282	Unknown protein
Peaxi162Scf00001g00283	FAR1-related sequence 11
Peaxi162Scf00001g00284	P-loop containing nucleoside triphosphate hydrolases superfamily protein
Peaxi162Scf00001g00285	Unknown protein
Peaxi162Scf00001g00286	Unknown protein
Peaxi162Scf00001g00287	Unknown protein
Peaxi162Scf00001g00292	conserved hypothetical protein [Ricinus communis] gb|EEF47311.1| conserved hypothetical protein [Ricinus communis]
Peaxi162Scf00001g00294	conserved hypothetical protein [Ricinus communis] gb|EEF47315.1| conserved hypothetical protein [Ricinus communis]
Peaxi162Scf00001g00295	Unknown protein
Peaxi162Scf00001g00297	Unknown protein
Peaxi162Scf00001g00303	cellulose synthase-like D5
Peaxi162Scf00001g00306	galacturonosyltransferase-like 7
Peaxi162Scf00001g00311	beta-D-xylosidase 4
Peaxi162Scf00001g00312	syntaxin of plants 43
Peaxi162Scf00001g00315	S-adenosyl-L-methionine-dependent methyltransferases superfamily protein
Peaxi162Scf00001g00322	somatic embryogenesis receptor-like kinase 2
Peaxi162Scf00001g00323	Replication protein A 70 kDa DNA-binding subunit B
Peaxi162Scf00001g00333	Pectin lyase-like superfamily protein
Peaxi162Scf00001g00341	Fumarate hydratase 1, mitochondrial
Peaxi162Scf00001g00347	Unknown protein
Peaxi162Scf00001g00351	Unknown protein
Peaxi162Scf00001g00352	Ethylene-responsive transcription factor 1
Peaxi162Scf00001g00353	Pollen Ole e 1 allergen and extensin family protein
Peaxi162Scf00001g00369	sucrose synthase 3
Peaxi162Scf00001g00371	Endoglucanase 17
Peaxi162Scf00001g00373	Plant invertase/pectin methylesterase inhibitor superfamily
Peaxi162Scf00001g00392	alpha/beta-Hydrolases superfamily protein
Peaxi162Scf00001g00402	Exocyst complex component 6B
Peaxi162Scf00001g00403	Protein of unknown function, DUF538
Peaxi162Scf00001g00412	late embryogenesis abundant protein Lea5 [Solanum nigrum]
Peaxi162Scf00001g00418	F-box protein FB1 [Malus domestica]
Peaxi162Scf00001g00427	Pentatricopeptide repeat-containing protein
Peaxi162Scf00001g00429	U2 small nuclear ribonucleoprotein B
Peaxi162Scf00001g00433	alpha/beta-Hydrolases superfamily protein
Peaxi162Scf00001g00434	Small nuclear ribonucleoprotein family protein
Peaxi162Scf00001g00445	complex 1 family protein / LVR family protein
Peaxi162Scf00001g00451	Serine/arginine-rich splicing factor 1
Peaxi162Scf00001g00452	Phytochrome A-associated F-box protein
Peaxi162Scf00001g00471	beta glucosidase 11
Peaxi162Scf00001g00481	SPX (SYG1/Pho81/XPR1) domain-containing protein
Peaxi162Scf00001g00482	conserved hypothetical protein [Ricinus communis] gb|EEF39251.1| conserved hypothetical protein [Ricinus communis]
Peaxi162Scf00001g00492	HSP20-like chaperones superfamily protein isoform 1 [Theobroma cacao] gb|EOX95050.1| HSP20-like chaperones superfamily protein isoform 1 [Theobroma cacao]
Peaxi162Scf00001g00510	-
Peaxi162Scf00001g00511	Translocase of chloroplast 159, chloroplastic
Peaxi162Scf00001g00521	Unknown protein
Peaxi162Scf00001g00523	Phosphatidylserine decarboxylase proenzyme 3
Peaxi162Scf00001g00525	Interstitial collagenase
Peaxi162Scf00001g00529	serine carboxypeptidase-like 42
Peaxi162Scf00001g00530	Vacuolar iron transporter homolog 4
Peaxi162Scf00001g00534	squamosa promoter binding protein-like 10
Peaxi162Scf00001g00541	Unknown protein
Peaxi162Scf00001g00542	squamosa promoter binding protein-like 8
Peaxi162Scf00001g00565	Melanoma-associated antigen G1, putative [Ricinus communis] gb|EEF48512.1| Melanoma-associated antigen G1, putative [Ricinus communis]
Peaxi162Scf00001g00569	Cell number regulator 6
Peaxi162Scf00001g00571	subtilisin-like serine protease 2
Peaxi162Scf00001g00572	DNA-directed RNA polymerases I, II, and III subunit RPABC3
Peaxi162Scf00001g00582	Integrase-type DNA-binding superfamily protein
Peaxi162Scf00001g00599	myb domain protein 97
Peaxi162Scf00001g00603	Phosphatidylglycerophosphatase and protein-tyrosine phosphatase 1
Peaxi162Scf00001g00604	FKBP-like peptidyl-prolyl cis-trans isomerase family protein
Peaxi162Scf00001g00606	cationic amino acid transporter 9
Peaxi162Scf00001g00608	Unknown protein
Peaxi162Scf00001g00611	beta-galactosidase 7
Peaxi162Scf00001g00912	alpha/beta-Hydrolases superfamily protein
Peaxi162Scf00001g01039	Potassium transporter family protein
Peaxi162Scf00001g01310	2-oxoglutarate (2OG) and Fe(II)-dependent oxygenase superfamily protein
Peaxi162Scf00001g01810	Unknown protein
Peaxi162Scf00001g01812	Unknown protein
Peaxi162Scf00001g02216	DnaJ homolog subfamily B member 11
Peaxi162Scf00001g02516	CTP synthase family protein
Peaxi162Scf00001g03114	COBRA-like protein 7
Peaxi162Scf00001g03115	-
Peaxi162Scf00001g03224	Protein of unknown function (DUF789)
Peaxi162Scf00001g03323	Mitochondrial substrate carrier family protein
Peaxi162Scf00001g03324	kinesin 4
Peaxi162Scf00001g03411	Unknown protein
Peaxi162Scf00001g03425	60S ribosomal protein L19-2
Peaxi162Scf00001g03429	Unknown protein
Peaxi162Scf00001g03430	Unknown protein
Peaxi162Scf00001g03514	RELA/SPOT homolog 1
Peaxi162Scf00001g03910	Plant invertase/pectin methylesterase inhibitor superfamily
Peaxi162Scf00001g04022	Protein of unknown function, DUF538
Peaxi162Scf00001g04024	30S ribosomal protein S12-B, chloroplastic
Peaxi162Scf00001g04112	F-box and associated interaction domains-containing protein isoform 1 [Theobroma cacao] gb|EOY19955.1| F-box and associated interaction domains-containing protein isoform 1 [Theobroma cacao]
Peaxi162Scf00001g04118	Unknown protein
Peaxi162Scf00001g04119	FAR1-related sequence 5
Peaxi162Scf00001g04120	Unknown protein
Peaxi162Scf00001g04121	Unknown protein
Peaxi162Scf00001g04232	Cryptochrome DASH
Peaxi162Scf00001g04233	Gag-pol polyprotein, putative [Solanum demissum]
Peaxi162Scf00001g04234	magnesium/proton exchanger
Peaxi162Scf00001g04314	Transposon MuDR mudrA-like protein, putative [Solanum demissum]
Peaxi162Scf00001g04320	UDP-glucuronic acid decarboxylase 1
Peaxi162Scf00001g04517	beta glucosidase 11
Peaxi162Scf00001g04615	-
Peaxi162Scf00001g04616	beta glucosidase 11
Peaxi162Scf00001g04617	beta glucosidase 11
Peaxi162Scf00001g04618	beta glucosidase 11
Peaxi162Scf00001g04810	multidrug resistance-associated protein 10
Peaxi162Scf00001g04911	Thiamine pyrophosphokinase 1
Peaxi162Scf00001g04919	P-loop containing nucleoside triphosphate hydrolases superfamily protein
Peaxi162Scf00001g05617	3-hydroxyisobutyryl-CoA hydrolase-like protein 1, mitochondrial
Peaxi162Scf00001g05620	Melanoma-associated antigen G1, putative [Ricinus communis] gb|EEF48512.1| Melanoma-associated antigen G1, putative [Ricinus communis]
Peaxi162Scf00001g05712	2-oxoglutarate (2OG) and Fe(II)-dependent oxygenase superfamily protein
Peaxi162Scf00001g05810	alpha/beta-Hydrolases superfamily protein
Peaxi162Scf00001g06112	Equilibrative nucleotide transporter 3
Peaxi162Scf00001g06113	Non-specific lipid-transfer protein A
Peaxi162Scf00001g06115	Unknown protein
Peaxi162Scf00001g10028	Bifunctional inhibitor/lipid-transfer protein/seed storage 2S albumin superfamily protein
Peaxi162Scf00001g10029	Cytoplasmic tRNA 2-thiolation protein 1 [Theobroma cacao] gb|EOY18099.1| Cytoplasmic tRNA 2-thiolation protein 1 [Theobroma cacao]
Peaxi162Scf00001g10123	Dolichyl-diphosphooligosaccharide--protein glycosyltransferase subunit STT3A
Peaxi162Scf00001g10213	BRCT domain-containing protein
Peaxi162Scf00001g10217	Heat shock protein DnaJ with tetratricopeptide repeat
Peaxi162Scf00001g10221	Late embryogenesis abundant protein (LEA) family protein
Peaxi162Scf00001g10525	Interstitial collagenase
Peaxi162Scf00001g13011	Unknown protein
Peaxi162Scf00001g31020	Unknown protein
Peaxi162Scf00001g34002	Ethylene receptor 2
Peaxi162Scf00001g40023	60S ribosomal protein L18-2
Peaxi162Scf00001g42030	Gamma-tubulin complex component 4 homolog
Peaxi162Scf00001ggene001	DNA mismatch repair protein, putative
Peaxi162Scf00002g00001	Copper amine oxidase family protein
Peaxi162Scf00002g00004	Cytochrome P450 superfamily protein
Peaxi162Scf00002g00009	Transposon MuDR mudrA-like protein, putative [Solanum demissum]
Peaxi162Scf00002g00013	cytochrome P450, family 706, subfamily A, polypeptide 6
Peaxi162Scf00002g00014	cytochrome P450, family 706, subfamily A, polypeptide 6
Peaxi162Scf00002g00015	cytochrome P450, family 706, subfamily A, polypeptide 6
Peaxi162Scf00002g00017	Copper amine oxidase family protein
Peaxi162Scf00002g00019	cytochrome P450, family 706, subfamily A, polypeptide 6
Peaxi162Scf00002g00024	cytochrome P450, family 706, subfamily A, polypeptide 4
Peaxi162Scf00002g00037	myb domain protein 42
Peaxi162Scf00002g00042	Plant invertase/pectin methylesterase inhibitor superfamily protein
Peaxi162Scf00002g00043	-
Peaxi162Scf00002g00045	Unknown protein
Peaxi162Scf00002g00046	-
Peaxi162Scf00002g00047	Bifunctional inhibitor/lipid-transfer protein/seed storage 2S albumin superfamily protein [Theobroma cacao] gb|EOX96286.1| Bifunctional inhibitor/lipid-transfer protein/seed storage 2S albumin superfamily protein [Theobroma cacao]
Peaxi162Scf00002g00048	P-rich protein EIG-I30 [Nicotiana tabacum]
Peaxi162Scf00002g00063	-
Peaxi162Scf00002g00064	Unknown protein
Peaxi162Scf00002g00074	Unknown protein
Peaxi162Scf00002g00075	Pentapeptide repeat-containing protein
Peaxi162Scf00002g00082	60S acidic ribosomal protein family
Peaxi162Scf00002g00092	Exostosin family protein
Peaxi162Scf00002g00093	conserved hypothetical protein [Ricinus communis] gb|EEF32606.1| conserved hypothetical protein [Ricinus communis]
Peaxi162Scf00002g00097	conserved hypothetical protein [Ricinus communis] gb|EEF32595.1| conserved hypothetical protein [Ricinus communis]
Peaxi162Scf00002g00107	Oxysterol-binding protein-related protein 2A
Peaxi162Scf00002g00108	Protein NRT1/ PTR FAMILY 6.3
Peaxi162Scf00002g00111	Bifunctional inhibitor/lipid-transfer protein/seed storage 2S albumin superfamily protein
Peaxi162Scf00002g00114	cytochrome P450, family 706, subfamily A, polypeptide 6
Peaxi162Scf00002g00116	cytochrome P450, family 706, subfamily A, polypeptide 6
Peaxi162Scf00002g00121	Unknown protein
Peaxi162Scf00002g00122	Cation/H(+) antiporter 15
Peaxi162Scf00002g00123	Bifunctional inhibitor/lipid-transfer protein/seed storage 2S albumin superfamily protein
Peaxi162Scf00002g00126	Unknown protein
Peaxi162Scf00002g00146	Unknown protein
Peaxi162Scf00002g00156	-
Peaxi162Scf00002g00162	GRAS family transcription factor
Peaxi162Scf00002g00171	DEAD-box ATP-dependent RNA helicase [Medicago truncatula] gb|AES90920.1| DEAD-box ATP-dependent RNA helicase [Medicago truncatula]
Peaxi162Scf00002g00172	Family of unknown function (DUF577)
Peaxi162Scf00002g00191	heat shock protein 21
Peaxi162Scf00002g00205	Unknown protein
Peaxi162Scf00002g00215	cytochrome P450, family 706, subfamily A, polypeptide 6
Peaxi162Scf00002g00216	cytochrome P450, family 706, subfamily A, polypeptide 6
Peaxi162Scf00002g00218	Unknown protein
Peaxi162Scf00002g00221	Unknown protein
Peaxi162Scf00002g00222	Sec14p-like phosphatidylinositol transfer family protein
Peaxi162Scf00002g00261	Etop [Medicago truncatula]
Peaxi162Scf00002g00284	UDP-Glycosyltransferase superfamily protein
Peaxi162Scf00002g00292	Unknown protein
Peaxi162Scf00002g00311	Unknown protein
Peaxi162Scf00002g00313	Hsc70-interacting protein
Peaxi162Scf00002g00332	calcium ATPase 2
Peaxi162Scf00002g00349	alpha carbonic anhydrase 4
Peaxi162Scf00002g00359	Transmembrane proteins 14C
Peaxi162Scf00002g00362	IQ-domain 12, putative isoform 1 [Theobroma cacao] ref|XP_007028614.1| IQ-domain 12, putative isoform 1 [Theobroma cacao] ref|XP_007028615.1| IQ-domain 12, putative isoform 1 [Theobroma cacao] ref|XP_007028616.1| IQ-domain 12, putative isoform 1 [Theobroma cacao] ref|XP_007028617.1| IQ-domain 12, putative isoform 1 [Theobroma cacao] gb|EOY09115.1| IQ-domain 12, putative isoform 1 [Theobroma cacao…
Peaxi162Scf00002g00372	Mitochondrial substrate carrier family protein
Peaxi162Scf00002g00374	Protein phosphatase PTC7 homolog fig
Peaxi162Scf00002g00375	Protein phosphatase PTC7 homolog fig
Peaxi162Scf00002g00383	Unknown protein
Peaxi162Scf00002g00389	Cc-nbs-lrr resistance protein, putative [Theobroma cacao] gb|EOY04602.1| Cc-nbs-lrr resistance protein, putative [Theobroma cacao]
Peaxi162Scf00002g00413	Unknown protein
Peaxi162Scf00002g00416	embryo sac development arrest 14
Peaxi162Scf00002g00419	L-2-hydroxyglutarate dehydrogenase, mitochondrial
Peaxi162Scf00002g00453	Unknown protein
Peaxi162Scf00002g00492	S-adenosyl-L-methionine-dependent methyltransferases superfamily protein
Peaxi162Scf00002g00510	Elongation factor G
Peaxi162Scf00002g00511	Stress-induced-phosphoprotein 1
Peaxi162Scf00002g00513	Unknown protein
Peaxi162Scf00002g00514	arogenate dehydratase 6
Peaxi162Scf00002g00516	Vacuolar-processing enzyme
Peaxi162Scf00002g00517	Unknown protein
Peaxi162Scf00002g00522	Pentatricopeptide repeat-containing protein
Peaxi162Scf00002g00529	Stress responsive A/B Barrel Domain
Peaxi162Scf00002g00534	Stress responsive A/B Barrel Domain
Peaxi162Scf00002g00542	Plant protein of unknown function (DUF868)
Peaxi162Scf00002g00549	Protein BUD31 homolog 1
Peaxi162Scf00002g00610	Unknown protein
Peaxi162Scf00002g00611	Unknown protein
Peaxi162Scf00002g00717	Protein YABBY 4
Peaxi162Scf00002g00720	NAC domain protein,
Peaxi162Scf00002g00723	Unknown protein
Peaxi162Scf00002g00813	SKU5 similar 2
Peaxi162Scf00002g00815	Transaldolase
Peaxi162Scf00002g00816	Haloacid dehalogenase-like hydrolase (HAD) superfamily protein
Peaxi162Scf00002g00818	Acid beta-fructofuranosidase
Peaxi162Scf00002g00912	adenine phosphoribosyltransferase 5
Peaxi162Scf00002g00920	Unknown protein
Peaxi162Scf00002g01213	Transposon MuDR mudrA-like protein, putative [Solanum demissum]
Peaxi162Scf00002g01216	Unknown protein
Peaxi162Scf00002g01219	Protein of Unknown Function (DUF239)
Peaxi162Scf00002g01221	Unknown protein
Peaxi162Scf00002g01317	Protein of Unknown Function (DUF239)
Peaxi162Scf00002g01318	Unknown protein
Peaxi162Scf00002g01319	Protein of Unknown Function (DUF239)
Peaxi162Scf00002g01320	Protein of Unknown Function (DUF239)
Peaxi162Scf00002g01321	Unknown protein
Peaxi162Scf00002g01412	Protein of Unknown Function (DUF239)
Peaxi162Scf00002g01413	Unknown protein
Peaxi162Scf00002g01414	Protein of Unknown Function (DUF239)
Peaxi162Scf00002g01415	Unknown protein
Peaxi162Scf00002g01416	Unknown protein
Peaxi162Scf00002g01511	L-lactate dehydrogenase A chain
Peaxi162Scf00002g01513	Protein of Unknown Function (DUF239)
Peaxi162Scf00002g01611	conserved hypothetical protein [Ricinus communis] gb|EEF33467.1| conserved hypothetical protein [Ricinus communis]
Peaxi162Scf00002g01616	AUTOPHAGY 8E
Peaxi162Scf00002g01617	INVOLVED IN: 10-formyltetrahydrofolate biosynthetic process, folic acid and derivative biosynthetic process
Peaxi162Scf00002g01619	conserved hypothetical protein [Ricinus communis] gb|EEF33467.1| conserved hypothetical protein [Ricinus communis]
Peaxi162Scf00002g01621	conserved hypothetical protein [Ricinus communis] gb|EEF33467.1| conserved hypothetical protein [Ricinus communis]
Peaxi162Scf00002g01715	Unknown protein
Peaxi162Scf00002g01718	Unknown protein
Peaxi162Scf00002g01719	Protein of Unknown Function (DUF239)
Peaxi162Scf00002g01721	Unknown protein
Peaxi162Scf00002g01816	Protein of Unknown Function (DUF239)
Peaxi162Scf00002g01917	-
Peaxi162Scf00002g01919	Ent-kaurenoic acid oxidase 1
Peaxi162Scf00002g01923	Ent-kaurenoic acid oxidase 2
Peaxi162Scf00002g02011	-
Peaxi162Scf00002g02012	-
Peaxi162Scf00002g02215	Sec14p-like phosphatidylinositol transfer family protein
Peaxi162Scf00002g02216	Sec14p-like phosphatidylinositol transfer family protein
Peaxi162Scf00002g02218	Eukaryotic aspartyl protease family protein
Peaxi162Scf00002g02219	Unknown protein
Peaxi162Scf00002g02220	PIF-like protein [Medicago truncatula] gb|AES67059.1| PIF-like protein [Medicago truncatula]
Peaxi162Scf00002g02318	Ion channel DMI1
Peaxi162Scf00002g02319	SYM8 [Pisum sativum]
Peaxi162Scf00002g02411	NIFU-like protein 2
Peaxi162Scf00002g02412	Lactoylglutathione lyase / glyoxalase I family protein
Peaxi162Scf00002g02511	ATP phosphoribosyltransferase
Peaxi162Scf00002g02715	DTW domain-containing protein
Peaxi162Scf00002g02718	Heat stress transcription factor B-3
Peaxi162Scf00002g02720	villin 2
Peaxi162Scf00002g02821	Transcription initiation factor IIB-2
Peaxi162Scf00002g02823	Zeatin O-glucosyltransferase
Peaxi162Scf00002g02826	Transcription initiation factor IIB-2
Peaxi162Scf00002g02827	Unknown protein
Peaxi162Scf00002g02831	Transcription initiation factor IIB-2
Peaxi162Scf00002g02917	Unknown protein
Peaxi162Scf00002g03214	UDP-Glycosyltransferase superfamily protein
Peaxi162Scf00002g03215	Unknown protein
Peaxi162Scf00002g03316	Nucleotide-sugar transporter family protein
Peaxi162Scf00002g03317	epsin N-terminal homology domain-containing family protein [Populus trichocarpa] gb|EEE87392.2| epsin N-terminal homology domain-containing family protein [Populus trichocarpa]
Peaxi162Scf00002g03611	GCN5-related N-acetyltransferase family protein [Populus trichocarpa] gb|EEF04409.1| GCN5-related N-acetyltransferase family protein [Populus trichocarpa]
Peaxi162Scf00002g03614	IQ-domain 12, putative isoform 1 [Theobroma cacao] ref|XP_007028614.1| IQ-domain 12, putative isoform 1 [Theobroma cacao] ref|XP_007028615.1| IQ-domain 12, putative isoform 1 [Theobroma cacao] ref|XP_007028616.1| IQ-domain 12, putative isoform 1 [Theobroma cacao] ref|XP_007028617.1| IQ-domain 12, putative isoform 1 [Theobroma cacao] gb|EOY09115.1| IQ-domain 12, putative isoform 1 [Theobroma cacao…
Peaxi162Scf00002g03712	50S ribosomal protein L22
Peaxi162Scf00002g03810	Unknown protein
Peaxi162Scf00002g03915	Patatin-like phospholipase domain-containing protein
Peaxi162Scf00002g04712	-
Peaxi162Scf00002g04713	-
Peaxi162Scf00002g05111	HGWP repeat containing protein-like protein [Medicago truncatula] gb|AES97036.1| HGWP repeat containing protein-like protein [Medicago truncatula]
Peaxi162Scf00002g05210	nucleobase-ascorbate transporter 12
Peaxi162Scf00002g05421	Suppressor of gene silencing 3, putative [Theobroma cacao] gb|EOY19082.1| Suppressor of gene silencing 3, putative [Theobroma cacao]
Peaxi162Scf00002g05422	Unknown protein
Peaxi162Scf00002g05423	Stress responsive A/B Barrel Domain
Peaxi162Scf00002g05425	Family of unknown function (DUF662)
Peaxi162Scf00002g05428	Unknown protein
Peaxi162Scf00002g05433	tRNA dimethylallyltransferase 2
Peaxi162Scf00002g05435	pleiotropic drug resistance 6
Peaxi162Scf00002g10014	cytochrome P450, family 706, subfamily A, polypeptide 6
Peaxi162Scf00002g10416	embryo sac development arrest 14
Peaxi162Scf00003g00001	Receptor-type tyr phosphatase U [Theobroma cacao]
Peaxi162Scf00003g00002	Encodes a protein wh whose expression is responsive to nematode infection, putative [Theobroma cacao]
Peaxi162Scf00003g00007	Unknown protein
Peaxi162Scf00003g00013	Pro-apoptotic serine protease NMA111
Peaxi162Scf00003g00042	Pentatricopeptide repeat-containing protein
Peaxi162Scf00003g00047	ferredoxin 3
Peaxi162Scf00003g00052	ferredoxin 3
Peaxi162Scf00003g00057	F-box/RNI-like superfamily protein
Peaxi162Scf00003g00059	60S ribosomal protein L10a-1
Peaxi162Scf00003g00068	Unknown protein
Peaxi162Scf00003g00069	Protein of unknown function (DUF1640)
Peaxi162Scf00003g00073	Unknown protein
Peaxi162Scf00003g00077	SHI-related sequence 5
Peaxi162Scf00003g00079	Protein kinase superfamily protein
Peaxi162Scf00003g00086	bZIP transcription factor [Capsicum chinense]
Peaxi162Scf00003g00088	Unknown protein
Peaxi162Scf00003g00089	Unknown protein
Peaxi162Scf00003g00095	Unknown protein
Peaxi162Scf00003g00096	cis-prenyl transferase 9 [Solanum habrochaites]
Peaxi162Scf00003g00107	Unknown protein
Peaxi162Scf00003g00110	Unknown protein
Peaxi162Scf00003g00113	O-acyltransferase (WSD1-like) family protein
Peaxi162Scf00003g00115	NOD26-like intrinsic protein 4
Peaxi162Scf00003g00116	terpene synthase 21
Peaxi162Scf00003g00123	Leucine-rich repeat protein kinase family protein
Peaxi162Scf00003g00125	Transcription factor RADIALIS
Peaxi162Scf00003g00134	Leucine-rich repeat protein kinase family protein
Peaxi162Scf00003g00145	Fasciclin-like arabinogalactan protein [Medicago truncatula] gb|AET04545.1| Fasciclin-like arabinogalactan protein [Medicago truncatula]
Peaxi162Scf00003g00147	Pentatricopeptide repeat-containing protein
Peaxi162Scf00003g00148	phloem protein 2-B2
Peaxi162Scf00003g00149	Fasciclin-like arabinogalactan protein [Medicago truncatula] gb|AET04545.1| Fasciclin-like arabinogalactan protein [Medicago truncatula]
Peaxi162Scf00003g00154	Unknown protein
Peaxi162Scf00003g00168	alpha/beta-Hydrolases superfamily protein
Peaxi162Scf00003g00174	Unknown protein
Peaxi162Scf00003g00181	Cytochrome P450 superfamily protein
Peaxi162Scf00003g00183	Cytochrome P450 superfamily protein
Peaxi162Scf00003g00197	Unknown protein
Peaxi162Scf00003g00203	leucine-rich repeat/extensin 1
Peaxi162Scf00003g00217	ARM repeat superfamily protein
Peaxi162Scf00003g00218	basic helix-loop-helix family protein [Arabidopsis lyrata subsp. lyrata] gb|EFH63302.1| basic helix-loop-helix family protein [Arabidopsis lyrata subsp. lyrata]
Peaxi162Scf00003g00219	Double-stranded RNA-binding protein 4
Peaxi162Scf00003g00236	Endonuclease or glycosyl hydrolase [Theobroma cacao] gb|EOX98276.1| Endonuclease or glycosyl hydrolase [Theobroma cacao]
Peaxi162Scf00003g00239	Protein of unknown function (DUF679)
Peaxi162Scf00003g00245	Leucine-rich repeat (LRR) family protein
Peaxi162Scf00003g00251	UDP-Glycosyltransferase superfamily protein
Peaxi162Scf00003g00253	Zinc finger protein 1 [Morus notabilis]
Peaxi162Scf00003g00261	Amino acid permease family protein
Peaxi162Scf00003g00267	zinc-finger protein 2
Peaxi162Scf00003g00288	Unknown protein
Peaxi162Scf00003g00301	receptor lectin kinase
Peaxi162Scf00003g00305	MADS-box transcription factor 57
Peaxi162Scf00003g00306	Far upstream element-binding protein 2 [Morus notabilis]
Peaxi162Scf00003g00312	Eukaryotic translation initiation factor 2 subunit 3
Peaxi162Scf00003g00313	receptor lectin kinase
Peaxi162Scf00003g00315	Concanavalin A-like lectin protein kinase family protein
Peaxi162Scf00003g00316	receptor lectin kinase
Peaxi162Scf00003g00321	Seed lectin
Peaxi162Scf00003g00322	receptor lectin kinase
Peaxi162Scf00003g00329	basic helix-loop-helix (bHLH) DNA-binding superfamily protein
Peaxi162Scf00003g00335	HXXXD-type acyl-transferase family protein
Peaxi162Scf00003g00341	acylsugar acetyltransferase [Solanum habrochaites]
Peaxi162Scf00003g00342	HXXXD-type acyl-transferase family protein
Peaxi162Scf00003g00343	HXXXD-type acyl-transferase family protein
Peaxi162Scf00003g00357	alpha/beta-Hydrolases superfamily protein
Peaxi162Scf00003g00362	FUNCTIONS IN: molecular_function unknown
Peaxi162Scf00003g00367	loricrin-related
Peaxi162Scf00003g00373	mRNA capping enzyme family protein
Peaxi162Scf00003g00374	sequence-specific DNA binding transcription factors
Peaxi162Scf00003g00384	Protein of unknown function (DUF1644)
Peaxi162Scf00003g00385	Transmembrane emp24 domain-containing protein 10
Peaxi162Scf00003g00394	ferredoxin 1
Peaxi162Scf00003g00403	Leucine-rich repeat receptor-like protein kinase family protein
Peaxi162Scf00003g00407	Ubiquitin carboxyl-terminal hydrolase family protein
Peaxi162Scf00003g00413	Biogenesis of lysosome-related organelles complex 1 subunit 1
Peaxi162Scf00003g00415	Zinc finger CCCH domain-containing protein 30
Peaxi162Scf00003g00416	with no lysine (K) kinase 6
Peaxi162Scf00003g00418	Glucan endo-1,3-beta-glucosidase 14
Peaxi162Scf00003g00421	Zinc finger A20 and AN1 domain-containing stress-associated protein 8
Peaxi162Scf00003g00424	RAB GTPase homolog A3
Peaxi162Scf00003g00427	Unknown protein
Peaxi162Scf00003g00428	TGACG-sequence-specific DNA-binding protein TGA-2.1
Peaxi162Scf00003g00429	C2 calcium/lipid-binding plant phosphoribosyltransferase family protein
Peaxi162Scf00003g00459	RING/U-box superfamily protein
Peaxi162Scf00003g00461	Protein kinase superfamily protein
Peaxi162Scf00003g00465	zinc finger protein 8
Peaxi162Scf00003g00473	Disease resistance protein (CC-NBS-LRR class) family
Peaxi162Scf00003g00474	Disease resistance protein (CC-NBS-LRR class) family
Peaxi162Scf00003g00479	Disease resistance protein (CC-NBS-LRR class) family
Peaxi162Scf00003g00482	50S ribosomal protein L4
Peaxi162Scf00003g00487	HXXXD-type acyl-transferase family protein
Peaxi162Scf00003g00489	Tryptophan/tyrosine permease
Peaxi162Scf00003g00491	Unknown protein
Peaxi162Scf00003g00497	Calcium-dependent protein kinase (CDPK) family protein
Peaxi162Scf00003g00510	Unknown protein
Peaxi162Scf00003g00514	Homeodomain-like superfamily protein
Peaxi162Scf00003g00521	Transposon MuDR mudrA-like protein, putative [Solanum demissum]
Peaxi162Scf00003g00522	ubiquinol-cytochrome C reductase UQCRX/QCR9-like family protein
Peaxi162Scf00003g00523	bZIP transcription factor family protein
Peaxi162Scf00003g00524	HXXXD-type acyl-transferase family protein
Peaxi162Scf00003g00529	NB-ARC domain-containing disease resistance protein
Peaxi162Scf00003g00534	UDP-Glycosyltransferase superfamily protein
Peaxi162Scf00003g00535	Unknown protein
Peaxi162Scf00003g00536	Histone-lysine N-methyltransferase, H3 lysine-9 specific
Peaxi162Scf00003g00611	MATE efflux family protein
Peaxi162Scf00003g00613	squalene synthase 1
Peaxi162Scf00003g00713	FAD/NAD(P)-binding oxidoreductase domain-containing protein isoform 2 [Theobroma cacao] gb|EOX97034.1| FAD/NAD(P)-binding oxidoreductase domain-containing protein isoform 2 [Theobroma cacao]
Peaxi162Scf00003g00717	ATP binding microtubule motor family protein
Peaxi162Scf00003g00719	26S protease regulatory subunit 10B homolog A
Peaxi162Scf00003g00728	RING/U-box superfamily protein
Peaxi162Scf00003g00812	Unknown protein
Peaxi162Scf00003g00813	F-box/FBD/LRR-repeat protein
Peaxi162Scf00003g01013	NAD(P)-binding Rossmann-fold superfamily protein
Peaxi162Scf00003g01014	RNase H family protein [Solanum demissum]
Peaxi162Scf00003g01015	RNase H family protein [Solanum demissum]
Peaxi162Scf00003g01016	progesterone 5beta reductase-B [Nicotiana tabacum]
Peaxi162Scf00003g01121	F-box family protein, putative isoform 1 [Theobroma cacao] ref|XP_007042149.1| F-box family protein, putative isoform 1 [Theobroma cacao] ref|XP_007042150.1| F-box family protein, putative isoform 1 [Theobroma cacao] gb|EOX97979.1| F-box family protein, putative isoform 1 [Theobroma cacao] gb|EOX97980.1| F-box family protein, putative isoform 1 [Theobroma cacao] gb|EOX97981.1| F-box family protei…
Peaxi162Scf00003g01122	Sec14p-like phosphatidylinositol transfer family protein
Peaxi162Scf00003g01123	Ribosomal protein S25 family protein
Peaxi162Scf00003g01126	Sec14p-like phosphatidylinositol transfer family protein
Peaxi162Scf00003g01127	cis-prenyl transferase 9 [Solanum habrochaites]
Peaxi162Scf00003g01220	Rer1 family protein
Peaxi162Scf00003g01221	Isoflavone reductase homolog
Peaxi162Scf00003g01226	glycine-rich RNA-binding protein 2
Peaxi162Scf00003g01323	Unknown protein
Peaxi162Scf00003g01332	ATP-dependent Clp protease proteolytic subunit 1
Peaxi162Scf00003g01333	Receptor expression-enhancing protein 5
Peaxi162Scf00003g01334	Cytochrome c biogenesis protein CcsB
Peaxi162Scf00003g01335	MATE efflux family protein
Peaxi162Scf00003g01338	Adenylyl cyclase-associated protein 2
Peaxi162Scf00003g01343	Protein kinase superfamily protein
Peaxi162Scf00003g01410	Unknown protein
Peaxi162Scf00003g01433	Protein TIC 62, chloroplastic
Peaxi162Scf00003g01434	Protein of unknown function, DUF547
Peaxi162Scf00003g01435	Unknown protein
Peaxi162Scf00003g01510	HXXXD-type acyl-transferase family protein
Peaxi162Scf00003g01514	Unknown protein
Peaxi162Scf00003g01523	-
Peaxi162Scf00003g01526	redox responsive transcription factor 1
Peaxi162Scf00003g01629	RNA-binding (RRM/RBD/RNP motifs) family protein
Peaxi162Scf00003g01630	nitrite reductase
Peaxi162Scf00003g01631	alpha/beta-Hydrolases superfamily protein
Peaxi162Scf00003g01632	P-loop containing nucleoside triphosphate hydrolases superfamily protein
Peaxi162Scf00003g01722	basic helix-loop-helix (bHLH) DNA-binding superfamily protein
Peaxi162Scf00003g01723	Acylamino-acid-releasing enzyme, putative isoform 1 [Theobroma cacao] ref|XP_007017351.1| Acylamino-acid-releasing enzyme, putative isoform 1 [Theobroma cacao] gb|EOY14575.1| Acylamino-acid-releasing enzyme, putative isoform 1 [Theobroma cacao] gb|EOY14576.1| Acylamino-acid-releasing enzyme, putative isoform 1 [Theobroma cacao]
Peaxi162Scf00003g01724	CUB and sushi domain-containing protein 3 [Theobroma cacao] gb|EOX98197.1| CUB and sushi domain-containing protein 3 [Theobroma cacao]
Peaxi162Scf00003g01725	serine carboxypeptidase-like 40
Peaxi162Scf00003g01811	Unknown protein
Peaxi162Scf00003g01815	Cytochrome P450 superfamily protein
Peaxi162Scf00003g01818	CUB and sushi domain-containing protein 3 [Theobroma cacao] gb|EOX98197.1| CUB and sushi domain-containing protein 3 [Theobroma cacao]
Peaxi162Scf00003g01820	Unknown protein
Peaxi162Scf00003g01822	Cytochrome P450 superfamily protein
Peaxi162Scf00003g01911	Unknown protein
Peaxi162Scf00003g01928	Unknown protein
Peaxi162Scf00003g01932	Unknown protein
Peaxi162Scf00003g01934	RNA-binding protein
Peaxi162Scf00003g01938	mRNA 3'-end-processing protein rna14
Peaxi162Scf00003g01940	Unknown protein
Peaxi162Scf00003g01941	Unknown protein
Peaxi162Scf00003g01942	methyl esterase 10
Peaxi162Scf00003g02026	Unknown protein
Peaxi162Scf00003g02037	PHD finger protein
Peaxi162Scf00003g02039	conserved hypothetical protein [Ricinus communis] gb|EEF43357.1| conserved hypothetical protein [Ricinus communis]
Peaxi162Scf00003g02040	-
Peaxi162Scf00003g02043	BAT2 domain-containing protein 1 [Theobroma cacao] gb|EOX98156.1| BAT2 domain-containing protein 1 [Theobroma cacao]
Peaxi162Scf00003g02046	-
Peaxi162Scf00003g02218	Family of unknown function (DUF716)
Peaxi162Scf00003g02311	Origin recognition complex subunit 2
Peaxi162Scf00003g02325	Unknown protein
Peaxi162Scf00003g02333	abscisic acid responsive elements-binding factor 3
Peaxi162Scf00003g02334	Unknown protein
Peaxi162Scf00003g02335	fucosyltransferase 11
Peaxi162Scf00003g02336	Unknown protein
Peaxi162Scf00003g02337	Unknown protein
Peaxi162Scf00003g02425	Unknown protein
Peaxi162Scf00003g02427	Cyclase family protein
Peaxi162Scf00003g02432	Unknown protein
Peaxi162Scf00003g02437	-
Peaxi162Scf00003g02440	caffeoyl-CoA 3-O-methyltransferase
Peaxi162Scf00003g02441	-
Peaxi162Scf00003g02442	CYCLIN D3
Peaxi162Scf00003g02444	Unknown protein
Peaxi162Scf00003g02445	D-3-phosphoglycerate dehydrogenase
Peaxi162Scf00003g02519	with no lysine (K) kinase 6
Peaxi162Scf00003g02541	CYCLIN A3
Peaxi162Scf00003g02544	progesterone 5-beta-reductase [Atropa belladonna]
Peaxi162Scf00003g02545	progesterone 5-beta-reductase [Atropa belladonna]
Peaxi162Scf00003g02547	Plant basic secretory protein (BSP) family protein
Peaxi162Scf00003g02548	TIP41-like family protein
Peaxi162Scf00003g02550	Protein phosphatase 2C family protein
Peaxi162Scf00003g02633	Regulator of Vps4 activity in the MVB pathway protein
Peaxi162Scf00003g02634	Phototropic-responsive NPH3 family protein
Peaxi162Scf00003g02635	ATP-dependent Clp protease proteolytic subunit 2
Peaxi162Scf00003g02636	Amino acid permease family protein
Peaxi162Scf00003g02638	LOB domain-containing protein 38
Peaxi162Scf00003g02711	basic helix-loop-helix (bHLH) DNA-binding superfamily protein
Peaxi162Scf00003g02730	basic helix-loop-helix (bHLH) DNA-binding superfamily protein
Peaxi162Scf00003g02736	Plant protein of unknown function (DUF936)
Peaxi162Scf00003g02812	Thymocyte nuclear protein [Medicago truncatula] gb|AES93600.1| Thymocyte nuclear protein [Medicago truncatula]
Peaxi162Scf00003g02813	Transmembrane amino acid transporter family protein
Peaxi162Scf00003g02825	Unknown protein
Peaxi162Scf00003g02832	Unknown protein
Peaxi162Scf00003g02836	Protein of unknown function (DUF1005)
Peaxi162Scf00003g02838	serine carboxypeptidase-like 19
Peaxi162Scf00003g02839	-
Peaxi162Scf00003g02840	nucleobase-ascorbate transporter 7
Peaxi162Scf00003g02841	Mitochondrial uncoupling protein 2
Peaxi162Scf00003g02843	telomere repeat binding factor 1
Peaxi162Scf00003g02920	CAP (Cysteine-rich secretory proteins, Antigen 5, and Pathogenesis-related 1 protein) superfamily protein
Peaxi162Scf00003g02926	CBS domain-containing protein with a domain of unknown function (DUF21)
Peaxi162Scf00003g02931	Inorganic pyrophosphatase
Peaxi162Scf00003g02932	conserved hypothetical protein [Ricinus communis] gb|EEF40256.1| conserved hypothetical protein [Ricinus communis]
Peaxi162Scf00003g02933	Peptide methionine sulfoxide reductase B5
Peaxi162Scf00003g02934	MLP-like protein 43
Peaxi162Scf00003g03027	heat shock protein 70
Peaxi162Scf00003g03028	Magnesium transporter CorA-like family protein
Peaxi162Scf00003g03029	Far upstream element-binding protein 2 [Morus notabilis]
Peaxi162Scf00003g03120	Unknown protein
Peaxi162Scf00003g03230	Magnesium-dependent phosphatase 1
Peaxi162Scf00003g03234	beta-ureidopropionase
Peaxi162Scf00003g03235	Class I glutamine amidotransferase-like superfamily protein
Peaxi162Scf00003g03237	HVA22 A, putative isoform 2 [Theobroma cacao] gb|EOX98634.1| HVA22 A, putative isoform 2 [Theobroma cacao]
Peaxi162Scf00003g03238	Cox19-like CHCH family protein
Peaxi162Scf00003g03239	GATA transcription factor 28
Peaxi162Scf00003g03332	molybdate transporter 1
Peaxi162Scf00003g03340	NAD(P)-binding Rossmann-fold superfamily protein
Peaxi162Scf00003g03341	Phototropic-responsive NPH3 family protein
Peaxi162Scf00003g03342	conserved hypothetical protein [Ricinus communis] gb|EEF39704.1| conserved hypothetical protein [Ricinus communis]
Peaxi162Scf00003g03344	Pentatricopeptide repeat-containing protein
Peaxi162Scf00003g03345	Protein NRT1/ PTR FAMILY 1.2
Peaxi162Scf00003g03346	cytochrome P450, family 79, subfamily B, polypeptide 2
Peaxi162Scf00003g03413	Unknown protein
Peaxi162Scf00003g03416	F-box family protein [Theobroma cacao] gb|EOY10061.1| F-box family protein [Theobroma cacao]
Peaxi162Scf00003g03421	Unknown protein
Peaxi162Scf00003g03427	Unknown protein
Peaxi162Scf00003g03428	serine carboxypeptidase-like 7
Peaxi162Scf00003g03510	Lysine-specific histone demethylase 1 homolog 1
Peaxi162Scf00003g03511	F-box family protein [Theobroma cacao] gb|EOY10061.1| F-box family protein [Theobroma cacao]
Peaxi162Scf00003g03522	Lysine-specific histone demethylase 1 homolog 1
Peaxi162Scf00003g03535	Unknown protein
Peaxi162Scf00003g03540	translocon at the outer membrane of chloroplasts 64-V
Peaxi162Scf00003g03542	Unknown protein
Peaxi162Scf00003g03543	Unknown protein
Peaxi162Scf00003g03544	Potassium transporter family protein
Peaxi162Scf00003g03546	Protein phosphatase 2C family protein
Peaxi162Scf00003g03547	translocon at the outer membrane of chloroplasts 64-V
Peaxi162Scf00003g03549	cytochrome P450, family 79, subfamily B, polypeptide 3
Peaxi162Scf00003g03625	3-hydroxyacyl-[acyl-carrier-protein] dehydratase FabZ
Peaxi162Scf00003g03626	Non-specific lipid-transfer protein-like protein
Peaxi162Scf00003g03627	mRNA export factor
Peaxi162Scf00003g03631	sulfate transporter 1
Peaxi162Scf00003g03636	beta-D-xylosidase 4
Peaxi162Scf00003g03637	Dentin sialoph -related, putative isoform 5 [Theobroma cacao]
Peaxi162Scf00003g03639	somatic embryogenesis receptor-like kinase 4
Peaxi162Scf00003g03721	-
Peaxi162Scf00003g03733	GTP binding protein, putative [Ricinus communis] gb|EEF33759.1| GTP binding protein, putative [Ricinus communis]
Peaxi162Scf00003g03734	Tubby-like F-box protein 14
Peaxi162Scf00003g03739	tRNA (guanine(10)-N2)-methyltransferase homolog
Peaxi162Scf00003g03740	Unknown protein
Peaxi162Scf00003g03742	Unknown protein
Peaxi162Scf00003g03744	Unknown protein
Peaxi162Scf00003g03747	P-loop containing nucleoside triphosphate hydrolases superfamily protein
Peaxi162Scf00003g03748	60S ribosomal protein L3
Peaxi162Scf00003g03749	Peroxidase superfamily protein
Peaxi162Scf00003g03752	Late embryogenesis abundant (LEA) hydroxyproline-rich glycoprotein family
Peaxi162Scf00003g03824	ankyrin repeat-containing 2B
Peaxi162Scf00003g03826	Lung seven transmembrane receptor family protein
Peaxi162Scf00003g03827	Transmembrane emp24 domain-containing protein 10
Peaxi162Scf00003g03828	GNS1/SUR4 membrane protein family
Peaxi162Scf00003g03830	Unknown protein
Peaxi162Scf00003g03831	Unknown protein
Peaxi162Scf00003g03911	Disease resistance protein, putative [Solanum demissum]
Peaxi162Scf00003g03926	Peroxidase superfamily protein
Peaxi162Scf00003g03938	bZIP family transcription factor
Peaxi162Scf00003g03942	Surfeit locus protein 5 subunit 22 of Mediator complex
Peaxi162Scf00003g03944	potassium channel in Arabidopsis thaliana 1
Peaxi162Scf00003g03945	Serine/threonine-protein kinase SRK2B
Peaxi162Scf00003g03946	RING/U-box superfamily protein
Peaxi162Scf00003g03947	phospholipase D alpha 1
Peaxi162Scf00003g03948	Cleavage and polyadenylation specificity factor subunit 3-I
Peaxi162Scf00003g03951	Seven transmembrane MLO family protein
Peaxi162Scf00003g03953	Surfeit locus protein 5 subunit 22 of Mediator complex
Peaxi162Scf00003g03954	Surfeit locus protein 5 subunit 22 of Mediator complex
Peaxi162Scf00003g04025	-
Peaxi162Scf00003g04026	NBS-coding resistance gene analog [Nicotiana tabacum]
Peaxi162Scf00003g04029	with no lysine (K) kinase 6
Peaxi162Scf00003g04030	Cysteine proteinases superfamily protein
Peaxi162Scf00003g04034	NBS-coding resistance gene analog [Nicotiana tabacum]
Peaxi162Scf00003g04035	Unknown protein
Peaxi162Scf00003g04036	Unknown protein
Peaxi162Scf00003g04037	Zinc finger protein 42 homolog
Peaxi162Scf00003g04123	2-oxoglutarate (2OG) and Fe(II)-dependent oxygenase superfamily protein
Peaxi162Scf00003g04125	calcium-dependent protein kinase 32
Peaxi162Scf00003g04127	Chaperone DnaJ-domain superfamily protein
Peaxi162Scf00003g04129	2-oxoglutarate-dependent dioxygenase AOP3
Peaxi162Scf00003g04130	Unknown protein
Peaxi162Scf00003g04132	UDP-glucose:glucosyltransferase [Lycium barbarum]
Peaxi162Scf00003g04210	Mitochondrial import inner membrane translocase subunit Tim17/Tim22/Tim23 family protein
Peaxi162Scf00003g04231	basic helix-loop-helix (bHLH) DNA-binding superfamily protein
Peaxi162Scf00003g04240	Unknown protein
Peaxi162Scf00003g04241	basic helix-loop-helix (bHLH) DNA-binding superfamily protein
Peaxi162Scf00003g04242	squalene synthase 1
Peaxi162Scf00003g04316	conserved hypothetical protein [Ricinus communis] gb|EEF30046.1| conserved hypothetical protein [Ricinus communis]
Peaxi162Scf00003g04318	Zinc finger CCCH domain-containing protein 14
Peaxi162Scf00003g04331	Nse4, component of Smc5/6 DNA repair complex, putative isoform 1 [Theobroma cacao] gb|EOY32461.1| Nse4, component of Smc5/6 DNA repair complex, putative isoform 1 [Theobroma cacao]
Peaxi162Scf00003g04333	myb-like HTH transcriptional regulator family protein
Peaxi162Scf00003g04334	Enoyl-[acyl-carrier-protein] reductase [NADH] 1
Peaxi162Scf00003g04336	late embryogenesis abundant protein group 4 protein [Arachis hypogaea]
Peaxi162Scf00003g04337	late embryogenesis abundant protein group 4 protein [Arachis hypogaea]
Peaxi162Scf00003g04338	Protein phosphatase 2C family protein
Peaxi162Scf00003g04342	squamosa promoter binding protein-like 15
Peaxi162Scf00003g04347	late embryogenesis abundant protein group 4 protein [Arachis hypogaea]
Peaxi162Scf00003g04349	2-oxoglutarate (2OG) and Fe(II)-dependent oxygenase superfamily protein
Peaxi162Scf00003g04350	2-oxoglutarate (2OG) and Fe(II)-dependent oxygenase superfamily protein
Peaxi162Scf00003g04351	Unknown protein
Peaxi162Scf00003g04414	germin-like protein 2
Peaxi162Scf00003g04424	2-oxoglutarate (2OG) and Fe(II)-dependent oxygenase superfamily protein
Peaxi162Scf00003g04425	2-oxoglutarate (2OG) and Fe(II)-dependent oxygenase superfamily protein
Peaxi162Scf00003g04426	2-oxoglutarate (2OG) and Fe(II)-dependent oxygenase superfamily protein
Peaxi162Scf00003g04427	2-oxoglutarate (2OG) and Fe(II)-dependent oxygenase superfamily protein
Peaxi162Scf00003g04511	DNA-directed RNA polymerase subunit B
Peaxi162Scf00003g04512	germin-like protein 2
Peaxi162Scf00003g04521	Phosducin-like protein 3
Peaxi162Scf00003g04524	2-oxoglutarate (2OG) and Fe(II)-dependent oxygenase superfamily protein
Peaxi162Scf00003g04532	germin-like protein 2
Peaxi162Scf00003g04533	2-oxoglutarate (2OG) and Fe(II)-dependent oxygenase superfamily protein
Peaxi162Scf00003g04536	WCRKC thioredoxin 1
Peaxi162Scf00003g04538	TRICHOME BIREFRINGENCE-LIKE 4
Peaxi162Scf00003g04539	F-box/FBD/LRR-repeat protein
Peaxi162Scf00003g04617	Unknown protein
Peaxi162Scf00003g04618	Unknown protein
Peaxi162Scf00003g04619	Glucose-repressible alcohol dehydrogenase transcriptional effector
Peaxi162Scf00003g04620	60S ribosomal protein L21-1
Peaxi162Scf00003g04623	Unknown protein
Peaxi162Scf00003g04624	Unknown protein
Peaxi162Scf00003g04711	-
Peaxi162Scf00003g04712	40S ribosomal protein S5
Peaxi162Scf00003g04714	C2H2 and C2HC zinc fingers superfamily protein
Peaxi162Scf00003g04724	Disease resistance protein (CC-NBS-LRR class) family
Peaxi162Scf00003g04725	calmodulin-binding family protein
Peaxi162Scf00003g04726	-
Peaxi162Scf00003g04738	Disease resistance protein (CC-NBS-LRR class) family
Peaxi162Scf00003g04741	calmodulin-binding family protein
Peaxi162Scf00003g04743	Ethylene-responsive transcription factor RAP2-11
Peaxi162Scf00003g04814	Unknown protein
Peaxi162Scf00003g04822	interferon-related developmental regulator family protein / IFRD protein family
Peaxi162Scf00003g04827	cation channel family protein [Phaseolus vulgaris]
Peaxi162Scf00003g04830	Aquaporin SIP1-2
Peaxi162Scf00003g04831	50S ribosomal protein L4
Peaxi162Scf00003g04832	-
Peaxi162Scf00003g04833	PHD finger protein-related
Peaxi162Scf00003g04834	Glucan endo-1,3-beta-glucosidase 8
Peaxi162Scf00003g04835	Chitobiosyldiphosphodolichol beta-mannosyltransferase
Peaxi162Scf00003g04836	phosphatidylinositol- 4-phosphate 5-kinase 5
Peaxi162Scf00003g04837	U6 snRNA-associated Sm-like protein LSm6
Peaxi162Scf00003g04840	PATATIN-like protein 6
Peaxi162Scf00003g04918	F-box family protein
Peaxi162Scf00003g04919	Transcription factor DP
Peaxi162Scf00003g04923	Auxin efflux carrier family protein
Peaxi162Scf00003g04926	conserved hypothetical protein [Ricinus communis] gb|EEF40201.1| conserved hypothetical protein [Ricinus communis]
Peaxi162Scf00003g04929	basic helix-loop-helix (bHLH) DNA-binding superfamily protein
Peaxi162Scf00003g05023	2-oxoglutarate (2OG) and Fe(II)-dependent oxygenase superfamily protein
Peaxi162Scf00003g05024	2-oxoglutarate (2OG) and Fe(II)-dependent oxygenase superfamily protein
Peaxi162Scf00003g05025	2-oxoglutarate (2OG) and Fe(II)-dependent oxygenase superfamily protein
Peaxi162Scf00003g05026	2-oxoglutarate (2OG) and Fe(II)-dependent oxygenase superfamily protein
Peaxi162Scf00003g05029	NAD(P)-binding Rossmann-fold superfamily protein
Peaxi162Scf00003g05030	Disease resistance protein
Peaxi162Scf00003g05031	-
Peaxi162Scf00003g05036	Transcription elongation factor (TFIIS) family protein
Peaxi162Scf00003g05120	-
Peaxi162Scf00003g05121	proline-rich family protein [Populus trichocarpa] gb|EEE92396.2| proline-rich family protein [Populus trichocarpa]
Peaxi162Scf00003g05122	Cyclin B1
Peaxi162Scf00003g05131	cell division cycle 48
Peaxi162Scf00003g05132	Transcription elongation factor (TFIIS) family protein
Peaxi162Scf00003g05133	2-oxoglutarate (2OG) and Fe(II)-dependent oxygenase superfamily protein
Peaxi162Scf00003g05134	Unknown protein
Peaxi162Scf00003g05135	Transcription elongation factor (TFIIS) family protein
Peaxi162Scf00003g05227	nodulin MtN21 /EamA-like transporter family protein
Peaxi162Scf00003g05232	Single-stranded nucleic acid binding R3H protein
Peaxi162Scf00003g05235	TGACG-sequence-specific DNA-binding protein TGA-1B [Morus notabilis]
Peaxi162Scf00003g05237	Peptidyl-prolyl cis-trans isomerase
Peaxi162Scf00003g05238	cytochrome P450, family 98, subfamily A, polypeptide 3
Peaxi162Scf00003g05239	Peptidyl-prolyl cis-trans isomerase
Peaxi162Scf00003g05240	cytochrome P450, family 98, subfamily A, polypeptide 3
Peaxi162Scf00003g05241	cytochrome P450, family 98, subfamily A, polypeptide 3
Peaxi162Scf00003g05244	HXXXD-type acyl-transferase family protein
Peaxi162Scf00003g05245	HXXXD-type acyl-transferase family protein
Peaxi162Scf00003g05246	Cytochrome P450 superfamily protein
Peaxi162Scf00003g05315	Unknown protein
Peaxi162Scf00003g05316	Ubiquitin carboxyl-terminal hydrolase family protein
Peaxi162Scf00003g05317	alpha-L-arabinofuranosidase 1
Peaxi162Scf00003g05340	conserved hypothetical protein [Ricinus communis] gb|EEF28605.1| conserved hypothetical protein [Ricinus communis]
Peaxi162Scf00003g05349	Unknown protein
Peaxi162Scf00003g05351	nascent polypeptide-associated complex subunit alpha-like protein 3
Peaxi162Scf00003g05355	Magnesium-protoporphyrin IX monomethyl ester [oxidative] cyclase 3
Peaxi162Scf00003g05356	Unknown protein
Peaxi162Scf00003g05357	Proteasome subunit alpha type-3
Peaxi162Scf00003g05358	Cupin, RmlC-type [Medicago truncatula] gb|AFK48451.1| unknown [Medicago truncatula]
Peaxi162Scf00003g05359	Protein of unknown function, DUF593
Peaxi162Scf00003g05361	Zinc finger family protein, putative isoform 3 [Theobroma cacao] gb|EOY08708.1| Zinc finger family protein, putative isoform 3 [Theobroma cacao]
Peaxi162Scf00003g05363	Calcium-binding EF-hand family protein
Peaxi162Scf00003g05364	conserved hypothetical protein [Ricinus communis] gb|EEF31437.1| conserved hypothetical protein [Ricinus communis]
Peaxi162Scf00003g05365	Sec14p-like phosphatidylinositol transfer family protein
Peaxi162Scf00003g05367	Basic-leucine zipper (bZIP) transcription factor family protein
Peaxi162Scf00003g05368	calcium-dependent protein kinase 20
Peaxi162Scf00003g05369	RNA binding (RRM/RBD/RNP motifs) family protein
Peaxi162Scf00003g05370	Unknown protein
Peaxi162Scf00003g05373	Zinc finger family protein, putative isoform 3 [Theobroma cacao] gb|EOY08708.1| Zinc finger family protein, putative isoform 3 [Theobroma cacao]
Peaxi162Scf00003g05374	Unknown protein
Peaxi162Scf00003g05376	DHHC-type zinc finger family protein
Peaxi162Scf00003g05382	Cyclin family protein
Peaxi162Scf00003g05384	Unknown protein
Peaxi162Scf00003g05385	Unknown protein
Peaxi162Scf00003g05386	Unknown protein
Peaxi162Scf00003g05391	ARF GAP-like zinc finger-containing protein ZIGA4
Peaxi162Scf00003g05396	-
Peaxi162Scf00003g05397	RNA-binding protein 47
Peaxi162Scf00003g10415	Zinc finger CCCH domain-containing protein 30
Peaxi162Scf00003g10416	with no lysine (K) kinase 6
Peaxi162Scf00004g00009	cellulose synthase-like A3
Peaxi162Scf00004g00010	transferase, transferring glycosyl groups, putative [Ricinus communis] gb|EEF29466.1| transferase, transferring glycosyl groups, putative [Ricinus communis]
Peaxi162Scf00004g00019	Cytochrome P450 superfamily protein
Peaxi162Scf00004g00022	UDP-Glycosyltransferase superfamily protein
Peaxi162Scf00004g00027	Plant Tudor-like RNA-binding protein
Peaxi162Scf00004g00036	pleiotropic drug resistance 11
Peaxi162Scf00004g00041	pleiotropic drug resistance 6
Peaxi162Scf00004g00071	Unknown protein
Peaxi162Scf00004g00072	Transposon MuDR mudrA-like protein, putative [Solanum demissum]
Peaxi162Scf00004g00091	Unknown protein
Peaxi162Scf00004g00092	GRAS family transcription factor
Peaxi162Scf00004g00093	Unknown protein
Peaxi162Scf00004g00110	-
Peaxi162Scf00004g00117	Nuclear ribonuclease Z
Peaxi162Scf00004g00118	RING/U-box superfamily protein isoform 1 [Theobroma cacao] ref|XP_007010387.1| RING/U-box superfamily protein isoform 1 [Theobroma cacao] gb|EOY19196.1| RING/U-box superfamily protein isoform 1 [Theobroma cacao] gb|EOY19197.1| RING/U-box superfamily protein isoform 1 [Theobroma cacao]
Peaxi162Scf00004g00119	Unknown protein
Peaxi162Scf00004g00127	Unknown protein
Peaxi162Scf00004g00128	Unknown protein
Peaxi162Scf00004g00138	Serine/threonine-protein kinase STN7, chloroplastic
Peaxi162Scf00004g00187	-
Peaxi162Scf00004g00224	tRNA-specific 2-thiouridylase MnmA
Peaxi162Scf00004g00237	ARM repeat superfamily protein isoform 1 [Theobroma cacao] gb|EOY32673.1| ARM repeat superfamily protein isoform 1 [Theobroma cacao]
Peaxi162Scf00004g00263	Photosystem II 5 kDa protein, chloroplastic
Peaxi162Scf00004g00283	alpha/beta-Hydrolases superfamily protein
Peaxi162Scf00004g00318	Set1/Ash2 histone methyltransferase complex subunit ASH2
Peaxi162Scf00004g00319	Protein of unknown function (DUF604)
Peaxi162Scf00004g00343	cytochrome P450, family 71, subfamily A, polypeptide 21
Peaxi162Scf00004g00351	cytochrome P450, family 71, subfamily A, polypeptide 20
Peaxi162Scf00004g00357	Glutelin type-B 5 [Morus notabilis]
Peaxi162Scf00004g00361	Glucan endo-1,3-beta-glucosidase
Peaxi162Scf00004g00362	NADH:cytochrome B5 reductase 1
Peaxi162Scf00004g00364	Glucan endo-1,3-beta-glucosidase
Peaxi162Scf00004g00374	Glucan endo-1,3-beta-glucosidase
Peaxi162Scf00004g00375	Glucan endo-1,3-beta-glucosidase
Peaxi162Scf00004g00377	Unknown protein
Peaxi162Scf00004g00378	Saccharopine dehydrogenase isoform 2 [Theobroma cacao] gb|EOY32767.1| Saccharopine dehydrogenase isoform 2 [Theobroma cacao]
Peaxi162Scf00004g00387	Unknown protein
Peaxi162Scf00004g00419	Homeodomain-like superfamily protein, putative isoform 2 [Theobroma cacao] gb|EOY32927.1| Homeodomain-like superfamily protein, putative isoform 2 [Theobroma cacao]
Peaxi162Scf00004g00424	Unknown protein
Peaxi162Scf00004g00431	Heat stress transcription factor B-4
Peaxi162Scf00004g00434	Unknown protein
Peaxi162Scf00004g00441	TGACG-sequence-specific DNA-binding protein TGA-2.1
Peaxi162Scf00004g00448	calcium-dependent protein kinase 17
Peaxi162Scf00004g00455	Calcium-dependent lipid-binding (CaLB domain) family protein
Peaxi162Scf00004g00458	Unknown protein
Peaxi162Scf00004g00464	FAD-binding Berberine family protein
Peaxi162Scf00004g00465	cytochrome P450, family 93, subfamily D, polypeptide 1
Peaxi162Scf00004g01513	phytochrome and flowering time regulatory protein (PFT1)
Peaxi162Scf00004g01518	phytochrome and flowering time regulatory protein (PFT1)
Peaxi162Scf00004g01519	phytochrome and flowering time regulatory protein (PFT1)
Peaxi162Scf00004g01610	Unknown protein
Peaxi162Scf00004g01611	Metallo-hydrolase/oxidoreductase superfamily protein
Peaxi162Scf00004g01813	agenet domain-containing protein / bromo-adjacent homology (BAH) domain-containing protein
Peaxi162Scf00004g01815	Disease resistance protein (CC-NBS-LRR class) family
Peaxi162Scf00004g01817	agenet domain-containing protein / bromo-adjacent homology (BAH) domain-containing protein
Peaxi162Scf00004g01917	Dihydrolipoyllysine-residue acetyltransferase component of pyruvate dehydrogenase complex
Peaxi162Scf00004g01918	myb-like transcription factor family protein
Peaxi162Scf00004g02110	Homocysteine S-methyltransferase family protein
Peaxi162Scf00004g02221	Glycolipid transfer protein (GLTP) family protein
Peaxi162Scf00004g02222	Unknown protein
Peaxi162Scf00004g02316	Dicarboxylate transporter 1, chloroplastic
Peaxi162Scf00004g02328	myb domain protein 83
Peaxi162Scf00004g02330	MATE efflux family protein
Peaxi162Scf00004g02331	Thymidine kinase
Peaxi162Scf00004g02340	Chaperonin-like RbcX protein
Peaxi162Scf00004g02410	RNA-binding protein 12
Peaxi162Scf00004g02521	Nuclear transcription factor Y subunit A-1
Peaxi162Scf00004g02526	conserved hypothetical protein [Ricinus communis] gb|EEF48900.1| conserved hypothetical protein [Ricinus communis]
Peaxi162Scf00004g02527	translocation protein-related
Peaxi162Scf00004g02528	translocation protein-related
Peaxi162Scf00004g02625	sulfite reductase
Peaxi162Scf00004g02626	calcium-dependent protein kinase 32
Peaxi162Scf00004g02627	Adrenodoxin-like protein, mitochondrial
Peaxi162Scf00004g02628	Pentatricopeptide repeat-containing protein
Peaxi162Scf00004g02629	Myosin-related, putative [Theobroma cacao] gb|EOY32705.1| Myosin-related, putative [Theobroma cacao]
Peaxi162Scf00004g02724	Glucosidase 2 subunit beta
Peaxi162Scf00004g02726	Unknown protein
Peaxi162Scf00004g02727	NAC domain containing protein 32
Peaxi162Scf00004g02825	Unknown protein
Peaxi162Scf00004g02916	Protein of unknown function (DUF399 and DUF3411)
Peaxi162Scf00004g02917	Protein of unknown function (DUF604)
Peaxi162Scf00004g02918	Protein of unknown function (DUF604)
Peaxi162Scf00004g03012	Protein of unknown function (DUF604)
Peaxi162Scf00004g03015	cytochrome P450, family 79, subfamily B, polypeptide 2
Peaxi162Scf00004g03211	ABC-2 type transporter family protein
Peaxi162Scf00004g03212	ABC-2 type transporter family protein
Peaxi162Scf00004g03213	UDP-Glycosyltransferase superfamily protein
Peaxi162Scf00004g03311	conserved hypothetical protein [Ricinus communis] gb|EEF48925.1| conserved hypothetical protein [Ricinus communis]
Peaxi162Scf00004g03312	Exosome complex component Rrp42
Peaxi162Scf00004g03412	Zinc finger CCCH domain-containing protein 22
Peaxi162Scf00004g03413	-
Peaxi162Scf00004g03416	Unknown protein
Peaxi162Scf00004g03717	Heat shock protein DnaJ with tetratricopeptide repeat
Peaxi162Scf00004g03718	Glucan endo-1,3-beta-glucosidase
Peaxi162Scf00004g03719	Pentatricopeptide repeat-containing protein
Peaxi162Scf00004g03811	ubiquitin-specific protease 24
Peaxi162Scf00004g03812	hexokinase-like 1
Peaxi162Scf00004g03912	ubiquitin-conjugating enzyme 20
Peaxi162Scf00004g03915	DNA binding,zinc ion binding,DNA binding, putative isoform 2 [Theobroma cacao] gb|EOY32781.1| DNA binding,zinc ion binding,DNA binding, putative isoform 2 [Theobroma cacao]
Peaxi162Scf00004g03918	THUMP domain-containing protein
Peaxi162Scf00004g03919	DNA binding,zinc ion binding,DNA binding, putative isoform 1 [Theobroma cacao] gb|EOY32780.1| DNA binding,zinc ion binding,DNA binding, putative isoform 1 [Theobroma cacao]
Peaxi162Scf00004g03921	DNA binding,zinc ion binding,DNA binding, putative isoform 2 [Theobroma cacao] gb|EOY32781.1| DNA binding,zinc ion binding,DNA binding, putative isoform 2 [Theobroma cacao]
Peaxi162Scf00004g04011	Reactive oxygen species modulator 1 [Theobroma cacao] gb|EOY19872.1| Reactive oxygen species modulator 1 [Theobroma cacao]
Peaxi162Scf00004g04012	Ribosome production factor 1
Peaxi162Scf00004g04116	Regulator of chromosome condensation (RCC1) family with FYVE zinc finger domain
Peaxi162Scf00004g04119	-
Peaxi162Scf00004g04121	Tetratricopeptide repeat (TPR)-like superfamily protein
Peaxi162Scf00004g04124	Magnesium transporter NIPA2
Peaxi162Scf00004g04126	Hydroxymethylglutaryl-CoA lyase, mitochondrial
Peaxi162Scf00004g04214	Ribosome production factor 1
Peaxi162Scf00004g04217	F-box family protein
Peaxi162Scf00004g04219	Ribosome production factor 1
Peaxi162Scf00004g04220	Methyltransferase family protein isoform 3 [Theobroma cacao] gb|EOY32854.1| Methyltransferase family protein isoform 3 [Theobroma cacao]
Peaxi162Scf00004g04221	GDP-mannose transporter
Peaxi162Scf00004g04314	Dihydropyrimidinase
Peaxi162Scf00004g04414	Protein kinase protein with tetratricopeptide repeat domain
Peaxi162Scf00004g04520	RING/U-box superfamily protein
Peaxi162Scf00004g04521	Lateral root primordium (LRP) protein-related
Peaxi162Scf00004g04522	Rho GTPase activation protein (RhoGAP) with PH domain
Peaxi162Scf00004g04525	conserved hypothetical protein [Ricinus communis] gb|EEF49548.1| conserved hypothetical protein [Ricinus communis]
Peaxi162Scf00004g04618	signal peptide peptidase
Peaxi162Scf00004g04619	L-ascorbate oxidase
Peaxi162Scf00004g04620	cytochrome P450, family 76, subfamily C, polypeptide 4
Peaxi162Scf00004g10118	RING/U-box superfamily protein isoform 1 [Theobroma cacao] ref|XP_007010387.1| RING/U-box superfamily protein isoform 1 [Theobroma cacao] gb|EOY19196.1| RING/U-box superfamily protein isoform 1 [Theobroma cacao] gb|EOY19197.1| RING/U-box superfamily protein isoform 1 [Theobroma cacao]
Peaxi162Scf00005g00006	dicarboxylate/tricarboxylate carrier [Nicotiana tabacum]
Peaxi162Scf00005g00016	Unknown protein
Peaxi162Scf00005g00017	-
Peaxi162Scf00005g00035	-
Peaxi162Scf00005g00041	-
Peaxi162Scf00005g00086	DNA (cytosine-5)-methyltransferase DRM1
Peaxi162Scf00005g00111	Unknown protein
Peaxi162Scf00005g00118	cytochrome P450, family 716, subfamily A, polypeptide 1
Peaxi162Scf00005g00134	Coproporphyrinogen III oxidase
Peaxi162Scf00005g00229	CTP synthase family protein
Peaxi162Scf00005g00309	Seven transmembrane MLO family protein
Peaxi162Scf00005g00318	Peroxidase superfamily protein
Peaxi162Scf00005g00322	receptor lectin kinase
Peaxi162Scf00005g00359	Cytochrome P450 superfamily protein
Peaxi162Scf00005g00388	Unknown protein
Peaxi162Scf00005g00394	Unknown protein
Peaxi162Scf00005g00403	Transposon MuDR mudrA-like protein, putative [Solanum demissum]
Peaxi162Scf00005g00439	IQ-domain 2
Peaxi162Scf00005g00443	HGWP repeat containing protein-like protein [Medicago truncatula] gb|AES97036.1| HGWP repeat containing protein-like protein [Medicago truncatula]
Peaxi162Scf00005g00455	ROP interactive partner 3
Peaxi162Scf00005g00467	Unknown protein
Peaxi162Scf00005g00472	Pentatricopeptide repeat-containing protein
Peaxi162Scf00005g00493	nuclear factor Y, subunit B8
Peaxi162Scf00005g00505	ascorbate peroxidase 2
Peaxi162Scf00005g00506	AP2-like ethylene-responsive transcription factor
Peaxi162Scf00005g00612	Adiponectin receptor protein
Peaxi162Scf00005g00613	elongation factor P (EF-P) family protein
Peaxi162Scf00005g00614	Unknown protein
Peaxi162Scf00005g00615	Unknown protein
Peaxi162Scf00005g00618	Calcium-dependent lipid-binding (CaLB domain) family protein
Peaxi162Scf00005g01013	Protein kinase superfamily protein
Peaxi162Scf00005g01017	cytochrome P450, family 716, subfamily A, polypeptide 1
Peaxi162Scf00005g01018	cytochrome P450, family 718
Peaxi162Scf00005g01511	Light-mediated development protein DET1
Peaxi162Scf00005g01610	-
Peaxi162Scf00005g01613	Unknown protein
Peaxi162Scf00005g02513	MLP-like protein 28
Peaxi162Scf00005g02517	Replication factor A 51 kDa subunit [Medicago truncatula] ref|XP_003609076.1| Replication factor A 51 kDa subunit [Medicago truncatula] ref|XP_003609122.1| Replication factor A 51 kDa subunit [Medicago truncatula] gb|AES89108.1| Replication factor A 51 kDa subunit [Medicago truncatula] gb|AES91273.1| Replication factor A 51 kDa subunit [Medicago truncatula] gb|AES91319.1| Replication factor A 51 …
Peaxi162Scf00005g02610	-
Peaxi162Scf00005g02811	MLP-like protein 28
Peaxi162Scf00005g02812	ATP synthase subunit-like protein [Medicago truncatula] gb|AET04389.1| ATP synthase subunit-like protein [Medicago truncatula]
Peaxi162Scf00005g03215	Unknown protein
Peaxi162Scf00005g03811	Cell number regulator 8
Peaxi162Scf00005g04013	Unknown protein
Peaxi162Scf00005g04016	-
Peaxi162Scf00005g04017	conserved hypothetical protein [Ricinus communis] gb|EEF37137.1| conserved hypothetical protein [Ricinus communis]
Peaxi162Scf00005g04018	Ph isoform 3, partial [Theobroma cacao]
Peaxi162Scf00005g04210	secondary cell wall-related glycosyltransferase family 43 [Populus tremula x Populus tremuloides]
Peaxi162Scf00005g04211	ATP-dependent RNA helicase ROK1
Peaxi162Scf00005g04212	organellar single-stranded DNA binding protein 3
Peaxi162Scf00005g04413	Mitochondrial import inner membrane translocase subunit TIM14-1
Peaxi162Scf00005g04415	acyl-transferase [Capsicum annuum]
Peaxi162Scf00005g04417	alpha/beta-Hydrolases superfamily protein
Peaxi162Scf00005g04511	ribonuclease P family protein
Peaxi162Scf00005g04610	40S ribosomal protein S23
Peaxi162Scf00005g04612	Unknown protein
Peaxi162Scf00005g04713	DNA replication licensing factor MCM2
Peaxi162Scf00005g04714	ubiquitin-protein ligase 4
Peaxi162Scf00005g04810	Lariat debranching enzyme
Peaxi162Scf00005g04811	SITE-1 protease
Peaxi162Scf00005g04912	Unknown protein
Peaxi162Scf00005g04914	Leucine-rich repeat protein kinase family protein
Peaxi162Scf00005g04915	NAD(P)H-quinone oxidoreductase subunit 2 A, chloroplastic
Peaxi162Scf00005g05110	2,3-bisphosphoglycerate-independent phosphoglycerate mutase [Theobroma cacao] gb|EOY07715.1| 2,3-bisphosphoglycerate-independent phosphoglycerate mutase [Theobroma cacao]
Peaxi162Scf00005g05111	Pentatricopeptide repeat-containing protein
Peaxi162Scf00005g05112	60S ribosomal protein L4
Peaxi162Scf00005g05117	Zinc finger CCCH domain-containing protein 11
Peaxi162Scf00006g00013	Unknown protein
Peaxi162Scf00006g00016	Glucosamine 6-phosphate N-acetyltransferase
Peaxi162Scf00006g00026	B-block binding subunit of TFIIIC
Peaxi162Scf00006g00031	FASCICLIN-like arabinogalactan 1
Peaxi162Scf00006g00057	type I MADS box transcription factor [Petunia x hybrida]
Peaxi162Scf00006g00062	Plant protein of unknown function (DUF868)
Peaxi162Scf00006g00067	Unknown protein
Peaxi162Scf00006g00075	-
Peaxi162Scf00006g00087	LORELEI-LIKE-GPI-ANCHORED PROTEIN 1
Peaxi162Scf00006g00088	Chalcone--flavonone isomerase A
Peaxi162Scf00006g00092	conserved hypothetical protein [Ricinus communis] gb|EEF36722.1| conserved hypothetical protein [Ricinus communis]
Peaxi162Scf00006g00098	myb domain protein 107
Peaxi162Scf00006g00099	Transducin/WD40 repeat-like superfamily protein
Peaxi162Scf00006g00111	SAUR-like auxin-responsive protein family
Peaxi162Scf00006g00121	Unknown protein
Peaxi162Scf00006g00139	Porphobilinogen deaminase
Peaxi162Scf00006g00146	Unknown protein
Peaxi162Scf00006g00148	Topoisomerase II-associated protein PAT1
Peaxi162Scf00006g00149	Unknown protein
Peaxi162Scf00006g00159	Thiosulfate/3-mercaptopyruvate sulfurtransferase 2
Peaxi162Scf00006g00163	Carbohydrate-binding X8 domain superfamily protein
Peaxi162Scf00006g00174	Homeodomain-like superfamily protein
Peaxi162Scf00006g00191	organic cation/carnitine transporter 3
Peaxi162Scf00006g00201	17.5 kd heat shock family protein [Populus trichocarpa] gb|EEF02331.1| 17.5 kd heat shock family protein [Populus trichocarpa]
Peaxi162Scf00006g00206	D6 protein kinase like 2
Peaxi162Scf00006g00207	HGWP repeat containing protein-like protein [Medicago truncatula] gb|AES97036.1| HGWP repeat containing protein-like protein [Medicago truncatula]
Peaxi162Scf00006g00210	B-block binding subunit of TFIIIC
Peaxi162Scf00006g00211	B-block binding subunit of TFIIIC
Peaxi162Scf00006g00229	NAC domain containing protein 70
Peaxi162Scf00006g00236	Zinc finger CCCH domain-containing protein 37
Peaxi162Scf00006g00249	Sas10/Utp3/C1D family
Peaxi162Scf00006g00314	nudix hydrolase homolog 10
Peaxi162Scf00006g00316	Peroxidase superfamily protein
Peaxi162Scf00006g00317	RPM1-interacting protein 4 (RIN4) family protein
Peaxi162Scf00006g00319	Ribosomal RNA small subunit methyltransferase B
Peaxi162Scf00006g00323	Unknown protein
Peaxi162Scf00006g00328	Unknown protein
Peaxi162Scf00006g00329	Auxin-responsive family protein
Peaxi162Scf00006g00333	Protein kinase protein with adenine nucleotide alpha hydrolases-like domain
Peaxi162Scf00006g00342	Unknown protein
Peaxi162Scf00006g00349	Unknown protein
Peaxi162Scf00006g00353	RNA helicase family protein
Peaxi162Scf00006g00365	Ankyrin-1
Peaxi162Scf00006g00369	Ankyrin-1
Peaxi162Scf00006g00371	Unknown protein
Peaxi162Scf00006g00375	Unknown protein
Peaxi162Scf00006g00386	Leucine-rich repeat (LRR) family protein
Peaxi162Scf00006g00389	alpha/beta-Hydrolases superfamily protein
Peaxi162Scf00006g00399	-
Peaxi162Scf00006g00402	Protein kinase superfamily protein
Peaxi162Scf00006g00409	Sugar transporter ERD6-like 7
Peaxi162Scf00006g00412	Unknown protein
Peaxi162Scf00006g00414	emp24/gp25L/p24 family/GOLD family protein
Peaxi162Scf00006g00416	Plant protein of unknown function (DUF827)
Peaxi162Scf00006g00418	cellulose synthase like E1
Peaxi162Scf00006g00421	Leucine-rich repeat receptor-like protein kinase family protein
Peaxi162Scf00006g00426	2Fe-2S ferredoxin-like superfamily protein
Peaxi162Scf00006g00433	UDP-glucose:solanidine glucosyltransferase [Solanum tuberosum]
Peaxi162Scf00006g00438	2-oxoglutarate (2OG) and Fe(II)-dependent oxygenase superfamily protein
Peaxi162Scf00006g00443	phosphate transporter 1
Peaxi162Scf00006g00445	phosphate transporter 1
Peaxi162Scf00006g00446	phosphate transporter 1
Peaxi162Scf00006g00458	Unknown protein
Peaxi162Scf00006g00459	Serine/threonine-protein phosphatase 7 long form homolog
Peaxi162Scf00006g00507	Unknown protein
Peaxi162Scf00006g00508	Unknown protein
Peaxi162Scf00006g00509	Unknown protein
Peaxi162Scf00006g00511	ABC-2 type transporter family protein
Peaxi162Scf00006g00516	Calcium-binding EF-hand family protein
Peaxi162Scf00006g00522	Farnesyl pyrophosphate synthase
Peaxi162Scf00006g00523	Calcium-binding EF-hand family protein
Peaxi162Scf00006g00524	Sec14p-like phosphatidylinositol transfer family protein
Peaxi162Scf00006g00525	DNA-directed RNA polymerase family protein
Peaxi162Scf00006g00528	conserved hypothetical protein [Ricinus communis] gb|EEF39649.1| conserved hypothetical protein [Ricinus communis]
Peaxi162Scf00006g00529	RING/U-box superfamily protein
Peaxi162Scf00006g00534	Nucleotide/sugar transporter family protein
Peaxi162Scf00006g00535	heat shock protein 81-2
Peaxi162Scf00006g00711	Calcium-binding EF-hand family protein
Peaxi162Scf00006g00715	UV-induced protein uvi31, putative [Theobroma cacao] gb|EOY11897.1| UV-induced protein uvi31, putative [Theobroma cacao]
Peaxi162Scf00006g00717	Transducin/WD40 repeat-like superfamily protein, putative isoform 2 [Theobroma cacao] gb|EOY11895.1| Transducin/WD40 repeat-like superfamily protein, putative isoform 2 [Theobroma cacao]
Peaxi162Scf00006g00718	-
Peaxi162Scf00006g00810	Unknown protein
Peaxi162Scf00006g00811	ubiquitin-conjugating enzyme 28
Peaxi162Scf00006g01310	Ribonuclease P protein subunit p30
Peaxi162Scf00006g01510	ARM repeat superfamily protein isoform 2 [Theobroma cacao] gb|EOY13964.1| ARM repeat superfamily protein isoform 2 [Theobroma cacao]
Peaxi162Scf00006g01613	Metal tolerance protein 10
Peaxi162Scf00006g01615	ATP-dependent zinc metalloprotease FtsH 3
Peaxi162Scf00006g01617	DCN1-like protein 1
Peaxi162Scf00006g02411	peroxisomal ABC transporter 1
Peaxi162Scf00006g02414	ENTH/ANTH/VHS superfamily protein
Peaxi162Scf00006g02510	Unknown protein
Peaxi162Scf00006g02613	Ubiquitin-specific protease family C19-related protein
Peaxi162Scf00006g02614	Ubiquitin-specific protease family C19-related protein
Peaxi162Scf00006g02616	Unknown protein
Peaxi162Scf00006g02911	Mannan endo-1,4-beta-mannosidase 6
Peaxi162Scf00006g02913	-
Peaxi162Scf00006g02914	plant intracellular ras group-related LRR 6
Peaxi162Scf00006g03310	Unknown protein
Peaxi162Scf00006g03312	RNA helicase, ATP-dependent, SK12/DOB1 protein
Peaxi162Scf00006g03314	Unknown protein
Peaxi162Scf00006g03411	Brefeldin A-inhibited guanine nucleotide-exchange protein 5
Peaxi162Scf00006g03619	Serine/threonine protein phosphatase family protein
Peaxi162Scf00006g03621	Sequence-specific DNA binding,sequence-specific DNA binding transcription factors, putative isoform 1 [Theobroma cacao] gb|EOY11981.1| Sequence-specific DNA binding,sequence-specific DNA binding transcription factors, putative isoform 1 [Theobroma cacao]
Peaxi162Scf00006g03625	Aldo-keto reductase
Peaxi162Scf00006g03910	Protein kinase family protein
Peaxi162Scf00006g03911	histidine phosphotransfer protein 6
Peaxi162Scf00006g04217	lsd one like 1
Peaxi162Scf00006g04218	Sulfate/thiosulfate import ATP-binding protein cysA
Peaxi162Scf00006g04220	EYES ABSENT homolog
Peaxi162Scf00006g04222	UDP-Glycosyltransferase superfamily protein
Peaxi162Scf00006g04510	Serine/threonine-protein phosphatase 7 long form homolog
Peaxi162Scf00006g04811	MATE efflux family protein
Peaxi162Scf00006g04812	MATE efflux family protein
Peaxi162Scf00006g05010	Eukaryotic aspartyl protease family protein
Peaxi162Scf00006g10316	Peroxidase superfamily protein
Peaxi162Scf00007g00011	HXXXD-type acyl-transferase family protein
Peaxi162Scf00007g00012	HXXXD-type acyl-transferase family protein
Peaxi162Scf00007g00015	Unknown protein
Peaxi162Scf00007g00016	Unknown protein
Peaxi162Scf00007g00023	Unknown protein
Peaxi162Scf00007g00033	mitogen-activated protein kinase kinase kinase 15
Peaxi162Scf00007g00035	Unknown protein
Peaxi162Scf00007g00063	Disease resistance-responsive (dirigent-like protein) family protein
Peaxi162Scf00007g00068	Nodulin-like / Major Facilitator Superfamily protein
Peaxi162Scf00007g00072	ARABIDOPSIS SERIN PROTEASE
Peaxi162Scf00007g00077	Unknown protein
Peaxi162Scf00007g00095	glutamate receptor 5
Peaxi162Scf00007g00102	glucose-6-phosphate/phosphate translocator 2
Peaxi162Scf00007g00120	HXXXD-type acyl-transferase family protein
Peaxi162Scf00007g00122	allene oxide synthase
Peaxi162Scf00007g00125	-
Peaxi162Scf00007g00126	Pentatricopeptide repeat-containing protein
Peaxi162Scf00007g00127	Protein of unknown function (DUF1068)
Peaxi162Scf00007g00129	B-box type zinc finger family protein
Peaxi162Scf00007g00131	Lipid-A-disaccharide synthase
Peaxi162Scf00007g00141	DNA-binding storekeeper protein-related transcriptional regulator
Peaxi162Scf00007g00153	FASCICLIN-like arabinogalactan protein 21 precursor
Peaxi162Scf00007g00157	Unknown protein
Peaxi162Scf00007g00164	G-type lectin S-receptor-like serine/threonine-protein kinase
Peaxi162Scf00007g00172	Subtilisin-like serine endopeptidase family protein
Peaxi162Scf00007g00177	receptor kinase 3
Peaxi162Scf00007g00179	Protein of unknown function (DUF1644)
Peaxi162Scf00007g00182	Enhancer of polycomb-like transcription factor protein
Peaxi162Scf00007g00185	G-type lectin S-receptor-like serine/threonine-protein kinase
Peaxi162Scf00007g00207	myb domain protein 15
Peaxi162Scf00007g00222	L-tyrosine decarboxylase
Peaxi162Scf00007g00223	60S ribosomal protein L30
Peaxi162Scf00007g00224	dentin sialoph [Arabidopsis thaliana]
Peaxi162Scf00007g00237	indole-3-butyric acid response 10
Peaxi162Scf00007g00252	Protein THYLAKOID FORMATION1, chloroplastic
Peaxi162Scf00007g00254	Unknown protein
Peaxi162Scf00007g00263	Unknown protein
Peaxi162Scf00007g00272	conserved hypothetical protein [Ricinus communis] gb|EEF44510.1| conserved hypothetical protein [Ricinus communis]
Peaxi162Scf00007g00283	Galact , putative [Theobroma cacao]
Peaxi162Scf00007g00285	Pentatricopeptide repeat-containing protein
Peaxi162Scf00007g00287	CK25 [Nicotiana tabacum]
Peaxi162Scf00007g00289	methyl jasmonate induced MYB-related transcription factor [Nicotiana tabacum]
Peaxi162Scf00007g00315	WRKY family transcription factor
Peaxi162Scf00007g00318	aspartic proteinase A1
Peaxi162Scf00007g00418	Photosystem Q(B) protein
Peaxi162Scf00007g00424	-
Peaxi162Scf00007g00429	mitogen-activated protein kinase kinase kinase 15
Peaxi162Scf00007g00431	Disease resistance protein (CC-NBS-LRR class) family
Peaxi162Scf00007g00432	terpene synthase 21
Peaxi162Scf00007g00514	S-type anion channel SLAH1
Peaxi162Scf00007g00625	Unknown protein
Peaxi162Scf00007g00633	SNF2 domain-containing protein / helicase domain-containing protein / zinc finger protein-related
Peaxi162Scf00007g00635	SNF2 domain-containing protein / helicase domain-containing protein / zinc finger protein-related
Peaxi162Scf00007g00636	Unknown protein
Peaxi162Scf00007g00638	SKU5 similar 5
Peaxi162Scf00007g00717	11-beta-hydroxysteroid dehydrogenase 1B
Peaxi162Scf00007g00718	cytochrome P450, family 71, subfamily A, polypeptide 21
Peaxi162Scf00007g00811	Galactosyltransferase family protein
Peaxi162Scf00007g00823	myb domain protein 101
Peaxi162Scf00007g00828	Galactosyltransferase family protein
Peaxi162Scf00007g00829	DHHC-type zinc finger family protein
Peaxi162Scf00007g00831	Unknown protein
Peaxi162Scf00007g00832	Polynucleotidyl transferase, ribonuclease H fold protein with HRDC domain
Peaxi162Scf00007g00833	Aconitate hydratase 1
Peaxi162Scf00007g00923	conserved hypothetical protein [Ricinus communis] gb|EEF43876.1| conserved hypothetical protein [Ricinus communis]
Peaxi162Scf00007g00929	Transmembrane protein 97, predicted
Peaxi162Scf00007g00930	Unknown protein
Peaxi162Scf00007g00932	MATE efflux family protein
Peaxi162Scf00007g00934	glutamate receptor 3.4
Peaxi162Scf00007g00935	Ras-related small GTP-binding family protein
Peaxi162Scf00007g01016	conserved hypothetical protein [Ricinus communis] gb|EEF38184.1| conserved hypothetical protein [Ricinus communis]
Peaxi162Scf00007g01020	Homeobox-leucine zipper protein HDG2
Peaxi162Scf00007g01112	syntaxin of plants 131
Peaxi162Scf00007g01115	isocitrate lyase
Peaxi162Scf00007g01118	Peroxidase superfamily protein
Peaxi162Scf00007g01220	B-box type zinc finger family protein
Peaxi162Scf00007g01221	TraB family protein
Peaxi162Scf00007g01226	cyclin p2
Peaxi162Scf00007g01229	histone-lysine N-methyltransferase ATXR2
Peaxi162Scf00007g01230	Peroxisome biogenesis protein 22
Peaxi162Scf00007g01310	Unknown protein
Peaxi162Scf00007g01327	Protein of unknown function (DUF604)
Peaxi162Scf00007g01328	Protein of unknown function (DUF604)
Peaxi162Scf00007g01329	BEST Arabidopsis thaliana protein match is: mucin-related
Peaxi162Scf00007g01332	-
Peaxi162Scf00007g01333	AGAMOUS-like 66 isoform 4 [Theobroma cacao] gb|EOX99192.1| AGAMOUS-like 66 isoform 4 [Theobroma cacao]
Peaxi162Scf00007g01337	Unknown protein
Peaxi162Scf00007g01340	Unknown protein
Peaxi162Scf00007g01342	Blue copper protein [Aegilops tauschii]
Peaxi162Scf00007g01343	beta-amylase 6
Peaxi162Scf00007g01346	formin homology5
Peaxi162Scf00007g01347	basic helix-loop-helix (bHLH) DNA-binding superfamily protein
Peaxi162Scf00007g01411	Unknown protein
Peaxi162Scf00007g01414	conserved hypothetical protein [Ricinus communis] gb|EEF39033.1| conserved hypothetical protein [Ricinus communis]
Peaxi162Scf00007g01415	Phototropic-responsive NPH3 family protein
Peaxi162Scf00007g01416	Protein of unknown function (DUF1218)
Peaxi162Scf00007g01417	SET domain protein 2
Peaxi162Scf00007g01418	Unknown protein
Peaxi162Scf00007g01510	Disease resistance protein (CC-NBS-LRR class) family
Peaxi162Scf00007g01511	xyloglucan endotransglucosylase/hydrolase 9
Peaxi162Scf00007g01610	Calcium-binding EF-hand family protein
Peaxi162Scf00007g01617	Auxin-responsive GH3 family protein
Peaxi162Scf00007g01619	Protein with RNI-like/FBD-like domains
Peaxi162Scf00007g01624	G-type lectin S-receptor-like serine/threonine-protein kinase
Peaxi162Scf00007g01627	purple acid phosphatase 6
Peaxi162Scf00007g01628	S-locus lectin protein kinase family protein
Peaxi162Scf00007g01727	mitogen-activated protein kinase kinase kinase 9
Peaxi162Scf00007g01728	G-type lectin S-receptor-like serine/threonine-protein kinase
Peaxi162Scf00007g01729	G-type lectin S-receptor-like serine/threonine-protein kinase
Peaxi162Scf00007g01730	B-box type zinc finger family protein
Peaxi162Scf00007g01731	G-type lectin S-receptor-like serine/threonine-protein kinase
Peaxi162Scf00007g01734	frataxin homolog
Peaxi162Scf00007g01817	Outer arm dynein light chain 1 protein
Peaxi162Scf00007g01823	DNA repair metallo-beta-lactamase family protein
Peaxi162Scf00007g02010	Unknown protein
Peaxi162Scf00007g02122	myb domain protein 15
Peaxi162Scf00007g02125	myb domain protein 14
Peaxi162Scf00007g02126	Cyclin D6
Peaxi162Scf00007g02128	myb domain protein 14
Peaxi162Scf00007g02210	2-oxoglutarate (2OG) and Fe(II)-dependent oxygenase superfamily protein
Peaxi162Scf00007g02310	conserved hypothetical protein [Ricinus communis] gb|EEF44521.1| conserved hypothetical protein [Ricinus communis]
Peaxi162Scf00007g02412	HXXXD-type acyl-transferase family protein
Peaxi162Scf00007g02414	myb domain protein 74
Peaxi162Scf00007g02516	Protein THYLAKOID FORMATION1, chloroplastic
Peaxi162Scf00007g02519	Unknown protein
Peaxi162Scf00007g02536	PapD-like superfamily protein
Peaxi162Scf00007g02541	2-nonaprenyl-3-methyl-6-methoxy-1,4-benzoquinol hydroxylase [Theobroma cacao] gb|EOY12769.1| 2-nonaprenyl-3-methyl-6-methoxy-1,4-benzoquinol hydroxylase [Theobroma cacao]
Peaxi162Scf00007g02725	External alternative NAD(P)H-ubiquinone oxidoreductase B1, mitochondrial
Peaxi162Scf00007g02726	Pentatricopeptide repeat-containing protein
Peaxi162Scf00007g02727	External alternative NAD(P)H-ubiquinone oxidoreductase B3, mitochondrial
Peaxi162Scf00007g02729	Unknown protein
Peaxi162Scf00007g02826	Unknown protein
Peaxi162Scf00007g02832	Unknown protein
Peaxi162Scf00007g02845	nuclear assembly factor 1
Peaxi162Scf00007g02848	F-box/FBD/LRR-repeat protein [Medicago truncatula] gb|AES67901.1| F-box/FBD/LRR-repeat protein [Medicago truncatula]
Peaxi162Scf00007g02852	STRUBBELIG-receptor family 3
Peaxi162Scf00007g02853	Secretory carrier-associated membrane protein 2
Peaxi162Scf00007g02856	Unknown protein
Peaxi162Scf00007g02858	Lipoyl synthase, mitochondrial
Peaxi162Scf00007g02859	Developmental regulator, ULTRAPETALA
Peaxi162Scf00007g10126	Pentatricopeptide repeat-containing protein
Peaxi162Scf00007g10129	B-box type zinc finger family protein
Peaxi162Scf00007g10222	L-tyrosine decarboxylase
Peaxi162Scf00008g00001	Transposon MuDR mudrA-like protein, putative [Solanum demissum]
Peaxi162Scf00008g00011	CASP-like protein 1
Peaxi162Scf00008g00012	Carbohydrate-binding X8 domain superfamily protein
Peaxi162Scf00008g00013	Unknown protein
Peaxi162Scf00008g00014	Unknown protein
Peaxi162Scf00008g00015	receptor like protein 36
Peaxi162Scf00008g00018	Unknown protein
Peaxi162Scf00008g00021	Unknown protein
Peaxi162Scf00008g00025	pentatricopeptide (PPR) repeat-containing protein
Peaxi162Scf00008g00033	Unknown protein
Peaxi162Scf00008g00043	Heavy metal transport/detoxification superfamily protein isoform 1 [Theobroma cacao] gb|EOY28979.1| Heavy metal transport/detoxification superfamily protein isoform 1 [Theobroma cacao]
Peaxi162Scf00008g00063	Unknown protein
Peaxi162Scf00008g00075	-
Peaxi162Scf00008g00097	Unknown protein
Peaxi162Scf00008g00099	-
Peaxi162Scf00008g00111	FUNCTIONS IN: molecular_function unknown
Peaxi162Scf00008g00112	agenet domain-containing protein / bromo-adjacent homology (BAH) domain-containing protein
Peaxi162Scf00008g00117	RING membrane-anchor 1
Peaxi162Scf00008g00119	-
Peaxi162Scf00008g00141	Unknown protein
Peaxi162Scf00008g00143	Unknown protein
Peaxi162Scf00008g00144	Unknown protein
Peaxi162Scf00008g00148	Unknown protein
Peaxi162Scf00008g00191	AT hook motif DNA-binding family protein
Peaxi162Scf00008g00209	Unknown protein
Peaxi162Scf00008g00212	microtubule-associated proteins 70-5
Peaxi162Scf00008g00213	Unknown protein
Peaxi162Scf00008g00273	Unknown protein
Peaxi162Scf00008g00288	Unknown protein
Peaxi162Scf00008g00316	disease resistance protein [Solanum lycopersicum]
Peaxi162Scf00008g00373	F-box protein [Morus notabilis]
Peaxi162Scf00008g00386	Major facilitator superfamily protein
Peaxi162Scf00008g00417	G-box binding factor 1
Peaxi162Scf00008g00428	homeobox protein 40
Peaxi162Scf00008g00438	NAD(P)H dehydrogenase (quinone)
Peaxi162Scf00008g00441	UDP-Glycosyltransferase superfamily protein
Peaxi162Scf00008g00459	Brassinosteroid signalling positive regulator (BZR1) family protein
Peaxi162Scf00008g00465	Unknown protein
Peaxi162Scf00008g00472	Unknown protein
Peaxi162Scf00008g00476	cytochrome P450, family 82, subfamily C, polypeptide 4
Peaxi162Scf00008g00479	cytochrome P450, family 82, subfamily C, polypeptide 4
Peaxi162Scf00008g00486	cytochrome P450, putative [Ricinus communis] gb|EEF52495.1| cytochrome P450, putative [Ricinus communis]
Peaxi162Scf00008g00487	Unknown protein
Peaxi162Scf00008g00488	cytochrome P450, putative [Ricinus communis] gb|EEF52495.1| cytochrome P450, putative [Ricinus communis]
Peaxi162Scf00008g00498	Homeodomain-like superfamily protein
Peaxi162Scf00008g00499	Cytochrome P450 CYP82D47
Peaxi162Scf00008g00611	RING/U-box superfamily protein
Peaxi162Scf00008g00612	targeting protein for XKLP2
Peaxi162Scf00008g00714	Unknown protein
Peaxi162Scf00008g00715	Unknown protein
Peaxi162Scf00008g00716	early nodulin-like protein 4
Peaxi162Scf00008g00811	Unknown protein
Peaxi162Scf00008g00815	Basic helix-loop-helix DNA-binding superfamily protein, putative isoform 2 [Theobroma cacao] gb|EOX99443.1| Basic helix-loop-helix DNA-binding superfamily protein, putative isoform 2 [Theobroma cacao]
Peaxi162Scf00008g00817	O-acyltransferase (WSD1-like) family protein
Peaxi162Scf00008g00818	DNA-directed RNA polymerase II subunit 2
Peaxi162Scf00008g00911	Unknown protein
Peaxi162Scf00008g00912	Unknown protein
Peaxi162Scf00008g01613	MADS-box transcription factor 50
Peaxi162Scf00008g01620	MADS-box transcription factor FBP28 [Petunia x hybrida]
Peaxi162Scf00008g01621	phospholipase D alpha 1
Peaxi162Scf00008g01622	Fructokinase-1
Peaxi162Scf00008g01623	ATPase ASNA1 homolog
Peaxi162Scf00008g01716	transferase, transferring glycosyl groups, putative [Ricinus communis] gb|EEF50432.1| transferase, transferring glycosyl groups, putative [Ricinus communis]
Peaxi162Scf00008g01717	Calcium-dependent lipid-binding (CaLB domain) family protein
Peaxi162Scf00008g01718	Digalactosyldiacylglycerol synthase 2, chloroplastic
Peaxi162Scf00008g01815	AT hook motif DNA-binding family protein
Peaxi162Scf00008g01818	NAD(P)-binding Rossmann-fold superfamily protein
Peaxi162Scf00008g01821	Gag-pol polyprotein, putative [Solanum demissum]
Peaxi162Scf00008g01918	AT hook motif DNA-binding family protein
Peaxi162Scf00008g01920	actin depolymerizing factor 11
Peaxi162Scf00008g01924	AT hook motif DNA-binding family protein
Peaxi162Scf00008g01926	Remorin family protein
Peaxi162Scf00008g02010	Unknown protein
Peaxi162Scf00008g02013	cytochrome P450, family 71, subfamily A, polypeptide 20
Peaxi162Scf00008g02024	myb domain protein 17
Peaxi162Scf00008g02025	ATP-dependent RNA helicase DHH1
Peaxi162Scf00008g02027	GATA type zinc finger transcription factor family protein
Peaxi162Scf00008g02114	Unknown protein
Peaxi162Scf00008g02117	Unknown protein
Peaxi162Scf00008g02118	Unknown protein
Peaxi162Scf00008g02124	Unknown protein
Peaxi162Scf00008g02125	conserved hypothetical protein [Ricinus communis] gb|EEF42556.1| conserved hypothetical protein [Ricinus communis]
Peaxi162Scf00008g02130	Calcium-dependent lipid-binding (CaLB domain) family protein
Peaxi162Scf00008g02131	Protein kinase superfamily protein
Peaxi162Scf00008g02216	SIGNAL PEPTIDE PEPTIDASE-LIKE 4
Peaxi162Scf00008g02313	Unknown protein
Peaxi162Scf00008g02314	Unknown protein
Peaxi162Scf00008g02315	FAR1-related sequence 6
Peaxi162Scf00008g02420	glycerol-3-phosphate acyltransferase 4
Peaxi162Scf00008g02421	conserved hypothetical protein [Ricinus communis] gb|EEF50547.1| conserved hypothetical protein [Ricinus communis]
Peaxi162Scf00008g02422	cysteine synthase C1
Peaxi162Scf00008g02423	Mesoderm induction early response protein 1, putative isoform 1 [Theobroma cacao] ref|XP_007051773.1| Mesoderm induction early response protein 1, putative isoform 1 [Theobroma cacao] gb|EOX95929.1| Mesoderm induction early response protein 1, putative isoform 1 [Theobroma cacao] gb|EOX95930.1| Mesoderm induction early response protein 1, putative isoform 1 [Theobroma cacao]
Peaxi162Scf00008g02424	conserved hypothetical protein [Ricinus communis] gb|EEF50548.1| conserved hypothetical protein [Ricinus communis]
Peaxi162Scf00008g02524	ubiquitin-conjugating enzyme 5
Peaxi162Scf00008g02527	ELM2 domain-containing protein
Peaxi162Scf00008g02716	Protein kinase superfamily protein
Peaxi162Scf00008g02916	Unknown protein
Peaxi162Scf00008g03113	disease resistance protein [Solanum lycopersicum]
Peaxi162Scf00008g03316	-
Peaxi162Scf00008g03317	thioredoxin domain-containing protein 9 homolog
Peaxi162Scf00008g03318	Proteasome subunit beta type-1
Peaxi162Scf00008g03319	P-loop containing nucleoside triphosphate hydrolases superfamily protein
Peaxi162Scf00008g03325	Tm-1 protein [Solanum habrochaites]
Peaxi162Scf00008g03414	galactinol synthase 1
Peaxi162Scf00008g03415	gamma carbonic anhydrase 1
Peaxi162Scf00008g03417	Phosphatidic acid phosphatase (PAP2) family protein
Peaxi162Scf00008g03420	alpha/beta-Hydrolases superfamily protein
Peaxi162Scf00008g03516	4-phosphopantetheine adenylyltransferase
Peaxi162Scf00008g03517	ATPase family AAA domain-containing protein 3
Peaxi162Scf00008g03518	Sugar transporter ERD6-like 6
Peaxi162Scf00008g03525	Anaphase-promoting complex subunit 10
Peaxi162Scf00008g03526	basic helix-loop-helix (bHLH) DNA-binding superfamily protein
Peaxi162Scf00008g03610	GATA transcription factor 19
Peaxi162Scf00008g03714	Protein kinase superfamily protein
Peaxi162Scf00008g03715	Chloroplast, nucleus, chloroplast envelope, putative [Theobroma cacao] gb|EOY33416.1| Chloroplast, nucleus, chloroplast envelope, putative [Theobroma cacao]
Peaxi162Scf00008g03716	Unknown protein
Peaxi162Scf00008g03717	ATP-dependent DNA helicase DDM1
Peaxi162Scf00008g03911	pentatricopeptide repeat 336
Peaxi162Scf00008g04010	Splicing factor U2af large subunit B
Peaxi162Scf00008g04011	C2H2-like zinc finger protein
Peaxi162Scf00008g04311	Xaa-Pro aminopeptidase 2 [Solanum lycopersicum] emb|CAC59824.1| Xaa-Pro aminopeptidase 2 [Solanum lycopersicum]
Peaxi162Scf00008g04510	UDP-Glycosyltransferase superfamily protein
Peaxi162Scf00008g04610	Ribosome biogenesis protein rlp24
Peaxi162Scf00008g04614	Major facilitator superfamily protein
Peaxi162Scf00008g04615	Unknown protein
Peaxi162Scf00008g04616	Unknown protein
Peaxi162Scf00008g04910	Cytochrome P450 CYP82D47
Peaxi162Scf00008g10013	Unknown protein
Peaxi162Scf00009g00007	BEST Arabidopsis thaliana protein match is: C2H2-like zinc finger protein
Peaxi162Scf00009g00010	Unknown protein
Peaxi162Scf00009g00019	Iron sulfur cluster assembly protein 1, mitochondrial
Peaxi162Scf00009g00021	NAC transcription factor [Nicotiana tabacum]
Peaxi162Scf00009g00022	myb domain protein 98
Peaxi162Scf00009g00023	Dof-type zinc finger DNA-binding family protein
Peaxi162Scf00009g00024	HCO3- transporter family
Peaxi162Scf00009g00025	Galactose oxidase/kelch repeat superfamily protein
Peaxi162Scf00009g00026	pantothenate kinase 2
Peaxi162Scf00009g00027	ubiquitin-conjugating enzyme 3
Peaxi162Scf00009g00042	Unknown protein
Peaxi162Scf00009g00047	NAD(P)-binding Rossmann-fold superfamily protein
Peaxi162Scf00009g00051	Pentatricopeptide repeat (PPR) superfamily protein
Peaxi162Scf00009g00061	hipl2 protein precursor
Peaxi162Scf00009g00074	CAP (Cysteine-rich secretory proteins, Antigen 5, and Pathogenesis-related 1 protein) superfamily protein
Peaxi162Scf00009g00079	aluminum sensitive 3
Peaxi162Scf00009g00081	Disease resistance protein (CC-NBS-LRR class) family
Peaxi162Scf00009g00082	CBL-interacting protein kinase 12
Peaxi162Scf00009g00087	Unknown protein
Peaxi162Scf00009g00102	NAD(P)-binding Rossmann-fold superfamily protein
Peaxi162Scf00009g00111	-
Peaxi162Scf00009g00112	ataxia-telangiectasia mutated protein (Atm) [Arabidopsis thaliana]
Peaxi162Scf00009g00113	Unknown protein
Peaxi162Scf00009g00114	Unknown protein
Peaxi162Scf00009g00115	Unknown protein
Peaxi162Scf00009g00121	Unknown protein
Peaxi162Scf00009g00132	Abscisic acid receptor PYR1
Peaxi162Scf00009g00162	calcium-dependent protein kinase 13
Peaxi162Scf00009g00163	Acyl-CoA dehydrogenase
Peaxi162Scf00009g00195	Protein of unknown function (DUF740)
Peaxi162Scf00009g00216	Unknown protein
Peaxi162Scf00009g00217	Vacuolar protein sorting-associated protein 29
Peaxi162Scf00009g00219	conserved hypothetical protein [Ricinus communis] gb|EEF52141.1| conserved hypothetical protein [Ricinus communis]
Peaxi162Scf00009g00221	Aldose 1-epimerase
Peaxi162Scf00009g00227	ATP-binding cassette A2
Peaxi162Scf00009g00228	ABC transporter A family member 2
Peaxi162Scf00009g00230	RINT-1 / TIP-1 family
Peaxi162Scf00009g00232	ABC transporter A family member 7
Peaxi162Scf00009g00242	Unknown protein
Peaxi162Scf00009g00245	SOUL heme-binding family protein
Peaxi162Scf00009g00246	SOUL heme-binding family protein
Peaxi162Scf00009g00262	Unknown protein
Peaxi162Scf00009g00285	Unknown protein
Peaxi162Scf00009g00286	Unknown protein
Peaxi162Scf00009g00299	PAR1 protein
Peaxi162Scf00009g00310	Nuclear ribonuclease Z
Peaxi162Scf00009g00318	C2 calcium/lipid-binding plant phosphoribosyltransferase family protein
Peaxi162Scf00009g00319	Mitochondrial outer membrane protein porin 1
Peaxi162Scf00009g00321	conserved hypothetical protein [Ricinus communis] gb|EEF52122.1| conserved hypothetical protein [Ricinus communis]
Peaxi162Scf00009g00329	Mitochondrial outer membrane protein porin 1
Peaxi162Scf00009g00333	SPFH/Band 7/PHB domain-containing membrane-associated protein family
Peaxi162Scf00009g00336	Pectin lyase-like superfamily protein
Peaxi162Scf00009g00337	copper transporter 4
Peaxi162Scf00009g00340	Unknown protein
Peaxi162Scf00009g00342	WRKY family transcription factor
Peaxi162Scf00009g00343	Protein of unknown function (DUF1637)
Peaxi162Scf00009g00345	Unknown protein
Peaxi162Scf00009g00347	Pectin lyase-like superfamily protein
Peaxi162Scf00009g00348	Protein NRT1/ PTR FAMILY 4.6
Peaxi162Scf00009g00351	HXXXD-type acyl-transferase family protein
Peaxi162Scf00009g00374	HXXXD-type acyl-transferase family protein
Peaxi162Scf00009g00421	-
Peaxi162Scf00009g00422	Homeobox-leucine zipper protein family
Peaxi162Scf00009g00423	Protein NRT1/ PTR FAMILY 2.8
Peaxi162Scf00009g00426	Integral membrane HPP family protein
Peaxi162Scf00009g00431	Protein NRT1/ PTR FAMILY 2.11
Peaxi162Scf00009g00433	Leucine-rich repeat protein kinase family protein
Peaxi162Scf00009g00434	Plasma membrane ATPase 3
Peaxi162Scf00009g00519	Major facilitator superfamily protein
Peaxi162Scf00009g00521	calcium-dependent protein kinase 1
Peaxi162Scf00009g00524	Ubiquitin carboxyl-terminal hydrolase-related protein
Peaxi162Scf00009g00525	zinc ion binding
Peaxi162Scf00009g00526	Major facilitator superfamily protein
Peaxi162Scf00009g00529	zinc ion binding
Peaxi162Scf00009g00620	DDT domain superfamily
Peaxi162Scf00009g00621	Duplicated homeodomain-like superfamily protein, putative [Theobroma cacao] gb|EOY20284.1| Duplicated homeodomain-like superfamily protein, putative [Theobroma cacao]
Peaxi162Scf00009g00623	Unknown protein
Peaxi162Scf00009g00624	Galactosyltransferase family protein
Peaxi162Scf00009g00629	-
Peaxi162Scf00009g00632	wall associated kinase 5
Peaxi162Scf00009g00711	Unknown protein
Peaxi162Scf00009g00715	ATP synthase subunit-like protein [Medicago truncatula] gb|AET04389.1| ATP synthase subunit-like protein [Medicago truncatula]
Peaxi162Scf00009g00811	Sap , putative isoform 1 [Theobroma cacao]
Peaxi162Scf00009g00812	Protein of unknown function (DUF567)
Peaxi162Scf00009g00813	Protein of unknown function (DUF567)
Peaxi162Scf00009g01010	D-alanine--D-alanine ligase family
Peaxi162Scf00009g01011	D-alanine--D-alanine ligase family
Peaxi162Scf00009g01223	Protein phosphatase 2C family protein
Peaxi162Scf00009g01231	Kelch-like protein 8
Peaxi162Scf00009g01232	MATE efflux family protein
Peaxi162Scf00009g01233	TRICHOME BIREFRINGENCE-LIKE 35
Peaxi162Scf00009g01411	Unknown protein
Peaxi162Scf00009g01415	BAG family molecular chaperone regulator 4
Peaxi162Scf00009g01514	Unknown protein
Peaxi162Scf00009g01523	-
Peaxi162Scf00009g01526	transcription factor-related
Peaxi162Scf00009g01530	Heparanase-like protein 3
Peaxi162Scf00009g01531	AMP deaminase
Peaxi162Scf00009g01533	UDP-Glycosyltransferase superfamily protein
Peaxi162Scf00009g01534	UDP-Glycosyltransferase superfamily protein
Peaxi162Scf00009g01535	Heparanase-like protein 3
Peaxi162Scf00009g01714	2-oxoglutarate (2OG) and Fe(II)-dependent oxygenase superfamily protein
Peaxi162Scf00009g01717	SGNH hydrolase-type esterase superfamily protein
Peaxi162Scf00009g01813	S-adenosyl-L-methionine-dependent methyltransferases superfamily protein
Peaxi162Scf00009g01815	RING/U-box superfamily protein
Peaxi162Scf00009g01816	Chlorophyll a-b binding protein 6, chloroplastic
Peaxi162Scf00009g01818	Isoprenyl transferase 1
Peaxi162Scf00009g01919	Leucine-rich repeat receptor-like protein kinase family protein
Peaxi162Scf00009g01921	GDP-mannose-dependent alpha-mannosyltransferase
Peaxi162Scf00009g01923	8-amino-7-oxononanoate synthase [Theobroma cacao] gb|EOY07291.1| 8-amino-7-oxononanoate synthase [Theobroma cacao]
Peaxi162Scf00009g01926	Unknown protein
Peaxi162Scf00009g01927	laccase 10
Peaxi162Scf00009g02017	Unknown protein
Peaxi162Scf00009g02022	defective in exine formation protein (DEX1)
Peaxi162Scf00009g02023	-
Peaxi162Scf00009g02110	p-hydroxybenzoic acid efflux pump subunit aaeB [Medicago truncatula] gb|ABD32899.1| P-type trefoil, putative [Medicago truncatula] gb|AES81708.1| p-hydroxybenzoic acid efflux pump subunit aaeB [Medicago truncatula]
Peaxi162Scf00009g02111	Unknown protein
Peaxi162Scf00009g02215	Unknown protein
Peaxi162Scf00009g02216	Unknown protein
Peaxi162Scf00009g02316	Unknown protein
Peaxi162Scf00009g02317	O-fucosyltransferase family protein
Peaxi162Scf00009g02418	Unknown protein
Peaxi162Scf00009g02419	SOUL heme-binding family protein
Peaxi162Scf00009g02523	F-box protein [Morus notabilis]
Peaxi162Scf00009g02525	Unknown protein
Peaxi162Scf00009g02526	Unknown protein
Peaxi162Scf00009g02527	tubulin beta chain 2
Peaxi162Scf00009g02529	F-box family protein
Peaxi162Scf00009g02530	F-box family protein
Peaxi162Scf00009g02532	Unknown protein
Peaxi162Scf00009g02613	F-box family protein
Peaxi162Scf00009g02614	F-box family protein
Peaxi162Scf00009g02720	Copalyl diphosphate synthase 1
Peaxi162Scf00009g02721	terpene synthase 04
Peaxi162Scf00009g02910	Unknown protein
Peaxi162Scf00009g03018	Protein kinase protein with tetratricopeptide repeat domain
Peaxi162Scf00009g03021	Arabidopsis Inositol phosphorylceramide synthase 1
Peaxi162Scf00009g03319	Unknown protein
Peaxi162Scf00009g03411	Unknown protein
Peaxi162Scf00009g03412	Unknown protein
Peaxi162Scf00009g03513	HXXXD-type acyl-transferase family protein
Peaxi162Scf00009g04013	Protein NRT1/ PTR FAMILY 5.6
Peaxi162Scf00009g10337	copper transporter 4
Peaxi162Scf00010g00005	O-methyltransferase 1
Peaxi162Scf00010g00018	O-methyltransferase family protein
Peaxi162Scf00010g00022	Leucine-rich receptor-like protein kinase family protein
Peaxi162Scf00010g00028	Trans-resveratrol di-O-methyltransferase
Peaxi162Scf00010g00029	Small nuclear ribonucleoprotein family protein
Peaxi162Scf00010g00056	Pentatricopeptide repeat-containing protein
Peaxi162Scf00010g00062	Transmembrane and coiled-coil domain-containing protein 4
Peaxi162Scf00010g00072	Unknown protein
Peaxi162Scf00010g00077	SHI-related sequence 4
Peaxi162Scf00010g00079	-
Peaxi162Scf00010g00091	basic leucine-zipper 44
Peaxi162Scf00010g00107	P-loop containing nucleoside triphosphate hydrolases superfamily protein
Peaxi162Scf00010g00116	TRNA--methyltransferase non-catalytic subunit trm6MTase subunit trm6, putative [Theobroma cacao] gb|EOX91024.1| TRNA--methyltransferase non-catalytic subunit trm6MTase subunit trm6, putative [Theobroma cacao]
Peaxi162Scf00010g00147	Isoflavone reductase homolog
Peaxi162Scf00010g00148	Isoflavone reductase homolog
Peaxi162Scf00010g00153	Unknown protein
Peaxi162Scf00010g00177	NAD(P)-binding Rossmann-fold superfamily protein
Peaxi162Scf00010g00181	NAD(P)-binding Rossmann-fold superfamily protein
Peaxi162Scf00010g00197	Unknown protein
Peaxi162Scf00010g00269	Heat stress transcription factor B-4
Peaxi162Scf00010g00283	abscisic acid responsive elements-binding factor 2
Peaxi162Scf00010g00306	-
Peaxi162Scf00010g00308	sterol carrier protein 2
Peaxi162Scf00010g00309	Chlorophyll a-b binding protein 4, chloroplastic
Peaxi162Scf00010g00342	Eukaryotic aspartyl protease family protein
Peaxi162Scf00010g00344	Late embryogenesis abundant (LEA) hydroxyproline-rich glycoprotein family
Peaxi162Scf00010g00351	Late embryogenesis abundant (LEA) hydroxyproline-rich glycoprotein family
Peaxi162Scf00010g00361	mitogen-activated protein kinase kinase kinase 21
Peaxi162Scf00010g00362	U-box domain-containing protein 25
Peaxi162Scf00010g00373	-
Peaxi162Scf00010g00374	plant U-box 24
Peaxi162Scf00010g00512	Lactoylglutathione lyase / glyoxalase I family protein
Peaxi162Scf00010g00516	Serine carboxypeptidase S28 family protein
Peaxi162Scf00010g00517	Zinc finger CCCH domain-containing protein 44
Peaxi162Scf00010g00610	Unknown protein
Peaxi162Scf00010g00611	Cytochrome P450 superfamily protein
Peaxi162Scf00010g00813	Unknown protein
Peaxi162Scf00010g00814	thioredoxin H-type 1
Peaxi162Scf00010g00815	Peroxidase superfamily protein
Peaxi162Scf00010g00816	conserved hypothetical protein [Ricinus communis] gb|EEF40791.1| conserved hypothetical protein [Ricinus communis]
Peaxi162Scf00010g00917	P-loop containing nucleoside triphosphate hydrolases superfamily protein
Peaxi162Scf00010g00918	ATP synthase subunit-like protein [Medicago truncatula] gb|AET04389.1| ATP synthase subunit-like protein [Medicago truncatula]
Peaxi162Scf00010g00920	Unknown protein
Peaxi162Scf00010g00921	Unknown protein
Peaxi162Scf00010g01113	P-loop containing nucleoside triphosphate hydrolases superfamily protein
Peaxi162Scf00010g01114	Syntaxin-81
Peaxi162Scf00010g01210	galactinol synthase 1
Peaxi162Scf00010g01213	replication factor C / DNA polymerase III gamma-tau subunit, putative [Ricinus communis] gb|EEF40832.1| replication factor C / DNA polymerase III gamma-tau subunit, putative [Ricinus communis]
Peaxi162Scf00010g01318	NAD(P)-binding Rossmann-fold superfamily protein
Peaxi162Scf00010g01319	Unknown protein
Peaxi162Scf00010g01323	Replication factor C subunit 3
Peaxi162Scf00010g01515	-
Peaxi162Scf00010g01615	NAD(P)-binding Rossmann-fold superfamily protein
Peaxi162Scf00010g01910	NAD(P)-binding Rossmann-fold superfamily protein
Peaxi162Scf00010g01919	Cysteine proteinases superfamily protein
Peaxi162Scf00010g02017	Serine/threonine-protein kinase WNK-related isoform 1 [Theobroma cacao] gb|EOY14375.1| Serine/threonine-protein kinase WNK-related isoform 1 [Theobroma cacao]
Peaxi162Scf00010g02712	Remorin family protein
Peaxi162Scf00010g02811	-
Peaxi162Scf00010g03010	Protein WEAK CHLOROPLAST MOVEMENT UNDER BLUE LIGHT 1
Peaxi162Scf00010g03311	Uridine 5'-monophosphate synthase
Peaxi162Scf00010g03312	Coiled-coil domain-containing protein 55 (DUF2040)
Peaxi162Scf00010g03410	Coiled-coil domain-containing protein 55 (DUF2040)
Peaxi162Scf00010g03612	Ubiquitin-like modifier-activating enzyme atg7
Peaxi162Scf00011g00014	mRNA turnover protein 4 homolog
Peaxi162Scf00011g00016	Basic blue protein
Peaxi162Scf00011g00029	mitogen-activated protein kinase kinase kinase 9
Peaxi162Scf00011g00030	Histone-binding protein RBBP4
Peaxi162Scf00011g00031	Late embryogenesis abundant (LEA) hydroxyproline-rich glycoprotein family
Peaxi162Scf00011g00032	protein-protein interaction regulator family protein
Peaxi162Scf00011g00033	WRKY DNA-binding protein 9
Peaxi162Scf00011g00034	conserved hypothetical protein [Ricinus communis] gb|EEF48417.1| conserved hypothetical protein [Ricinus communis]
Peaxi162Scf00011g00045	Pentatricopeptide repeat-containing protein
Peaxi162Scf00011g00061	conserved hypothetical protein [Ricinus communis] gb|EEF32835.1| conserved hypothetical protein [Ricinus communis]
Peaxi162Scf00011g00065	RING/U-box superfamily protein
Peaxi162Scf00011g00077	SRF-type transcription factor family protein [Solanum lycopersicum]
Peaxi162Scf00011g00085	Protein kinase superfamily protein
Peaxi162Scf00011g00092	ATP phosphoribosyltransferase
Peaxi162Scf00011g00097	alpha/beta-Hydrolases superfamily protein
Peaxi162Scf00011g00117	Protein of unknown function (DUF679)
Peaxi162Scf00011g00123	DNA-binding bromodomain-containing protein
Peaxi162Scf00011g00124	Unknown protein
Peaxi162Scf00011g00126	Protein of unknown function (DUF679)
Peaxi162Scf00011g00133	Protein of unknown function (DUF1644)
Peaxi162Scf00011g00134	Unknown protein
Peaxi162Scf00011g00136	UDP-Glyc , putative [Theobroma cacao]
Peaxi162Scf00011g00138	homolog of separase
Peaxi162Scf00011g00139	partner of Y14-MAGO
Peaxi162Scf00011g00155	Unknown protein
Peaxi162Scf00011g00157	Protein kinase superfamily protein
Peaxi162Scf00011g00159	mitogen-activated protein kinase kinase kinase 16
Peaxi162Scf00011g00172	UDP-Glycosyltransferase superfamily protein
Peaxi162Scf00011g00173	chloride channel C
Peaxi162Scf00011g00177	fertilization-related kinase 1 [Solanum chacoense]
Peaxi162Scf00011g00188	Unknown protein
Peaxi162Scf00011g00193	Protein NRT1/ PTR FAMILY 4.3
Peaxi162Scf00011g00203	22.7 kDa class IV heat shock protein
Peaxi162Scf00011g00209	homeobox protein 31
Peaxi162Scf00011g00216	Unknown protein
Peaxi162Scf00011g00224	glutathione S-transferase TAU 25
Peaxi162Scf00011g00232	plantacyanin precursor [Solanum lycopersicum] plantacyanin [Solanum lycopersicum]
Peaxi162Scf00011g00236	Basic blue protein
Peaxi162Scf00011g00238	Unknown protein
Peaxi162Scf00011g00239	RTE1-homolog
Peaxi162Scf00011g00241	acyltransferase-like protein [Nicotiana tabacum]
Peaxi162Scf00011g00242	Plastid-lipid associated protein PAP / fibrillin family protein
Peaxi162Scf00011g00243	Acyl transferase/acyl hydrolase/lysophospholipase superfamily protein
Peaxi162Scf00011g00245	Unknown protein
Peaxi162Scf00011g00255	Unknown protein
Peaxi162Scf00011g00263	Pentatricopeptide repeat-containing protein
Peaxi162Scf00011g00268	Casparian strip membrane protein 1
Peaxi162Scf00011g00271	Transposon MuDR mudrA-like protein, putative [Solanum demissum]
Peaxi162Scf00011g00279	RNA-binding KH domain-containing protein
Peaxi162Scf00011g00282	Unknown protein
Peaxi162Scf00011g00292	Ribosomal protein L34e superfamily protein
Peaxi162Scf00011g00293	zinc finger family protein [Populus trichocarpa] gb|ABK93617.1| unknown [Populus trichocarpa] gb|EEF02304.1| zinc finger family protein [Populus trichocarpa]
Peaxi162Scf00011g00321	zinc finger homeodomain 1
Peaxi162Scf00011g00323	RING/U-box superfamily protein
Peaxi162Scf00011g00326	Maternal effect embryo arrest 9 [Theobroma cacao] gb|EOX97331.1| Maternal effect embryo arrest 9 [Theobroma cacao]
Peaxi162Scf00011g00352	F-box/RNI-like superfamily protein
Peaxi162Scf00011g00355	Transmembrane emp24 domain-containing protein 10
Peaxi162Scf00011g00356	Unknown protein
Peaxi162Scf00011g00357	Unknown protein
Peaxi162Scf00011g00358	Plant protein of unknown function (DUF639)
Peaxi162Scf00011g00359	RHOMBOID-like protein 10
Peaxi162Scf00011g00361	Pathogenesis-related thaumatin superfamily protein
Peaxi162Scf00011g00362	Protein of unknown function (DUF3411)
Peaxi162Scf00011g00363	hydroxyproline-rich glycoprotein family protein
Peaxi162Scf00011g00365	Transmembrane emp24 domain-containing protein 10
Peaxi162Scf00011g00367	Unknown protein
Peaxi162Scf00011g00368	Unknown protein
Peaxi162Scf00011g00413	polypeptide with a gag-like domain [Petunia x hybrida]
Peaxi162Scf00011g00421	Unknown protein
Peaxi162Scf00011g00425	Phosphatidylinositol-4-phosphate 5-kinase family protein
Peaxi162Scf00011g00427	2-oxoglutarate (2OG) and Fe(II)-dependent oxygenase superfamily protein
Peaxi162Scf00011g00428	ankyrin repeat-containing 2B
Peaxi162Scf00011g00430	RmlC-like cupins superfamily protein
Peaxi162Scf00011g00432	Unknown protein
Peaxi162Scf00011g00511	Protein kinase superfamily protein
Peaxi162Scf00011g00526	UDP-glucose:glycoprotein glucosyltransferase
Peaxi162Scf00011g00530	Importin subunit beta-4
Peaxi162Scf00011g00531	Glycine cleavage T-protein family
Peaxi162Scf00011g00533	potassium channel in Arabidopsis thaliana 1
Peaxi162Scf00011g00534	Alkaline phytoceramidase (aPHC)
Peaxi162Scf00011g00627	T-complex protein 11
Peaxi162Scf00011g00635	Hydroxymethylpyrimidine/phosphomethylpyrimidine kinase
Peaxi162Scf00011g00636	serine hydroxymethyltransferase 6
Peaxi162Scf00011g00639	ATP-dependent DNA helicase Q-like 4A
Peaxi162Scf00011g00713	Unknown protein
Peaxi162Scf00011g00738	Magnesium transporter MRS2-4
Peaxi162Scf00011g00739	Unknown protein
Peaxi162Scf00011g00741	COBRA-like protein 6
Peaxi162Scf00011g00742	Ubiquitin-like domain-containing CTD phosphatase
Peaxi162Scf00011g00743	Transmembrane 9 superfamily member 3
Peaxi162Scf00011g00744	Unknown protein
Peaxi162Scf00011g00745	phospholipase D alpha 1
Peaxi162Scf00011g00747	SRF-type transcription factor family protein [Solanum lycopersicum]
Peaxi162Scf00011g00748	zinc finger-homeodomain protein 1 [Asparagus officinalis]
Peaxi162Scf00011g00750	Serine/threonine-protein kinase SRK2B
Peaxi162Scf00011g00818	40S ribosomal protein S12
Peaxi162Scf00011g00819	TCP family transcription factor
Peaxi162Scf00011g00820	Unknown protein
Peaxi162Scf00011g00821	Unknown protein
Peaxi162Scf00011g00933	NIFU-like protein 2
Peaxi162Scf00011g00934	Unknown protein
Peaxi162Scf00011g00937	Unknown protein
Peaxi162Scf00011g00938	Ribosome biogenesis protein BOP1 homolog
Peaxi162Scf00011g00939	Ribosome biogenesis protein BOP1 homolog
Peaxi162Scf00011g00940	RNA helicase family protein
Peaxi162Scf00011g00941	Coiled-coil domain-containing protein 47
Peaxi162Scf00011g00942	Magnesium transporter NIPA2
Peaxi162Scf00011g01013	-
Peaxi162Scf00011g01119	Unknown protein
Peaxi162Scf00011g01123	Unknown protein
Peaxi162Scf00011g01124	jasmonate ZIM-domain protein 4 [Nicotiana tabacum]
Peaxi162Scf00011g01125	Kinetochore protein NDC80-like protein [Medicago truncatula] gb|AES64683.1| Kinetochore protein NDC80-like protein [Medicago truncatula]
Peaxi162Scf00011g01126	Lactoylglutathione lyase / glyoxalase I family protein
Peaxi162Scf00011g01219	Lactoylglutathione lyase / glyoxalase I family protein
Peaxi162Scf00011g01221	evolutionarily conserved C-terminal region 11
Peaxi162Scf00011g01224	Pseudouridine synthase family protein
Peaxi162Scf00011g01318	60S ribosomal protein L3-2
Peaxi162Scf00011g01319	conserved hypothetical protein [Ricinus communis] gb|EEF35944.1| conserved hypothetical protein [Ricinus communis]
Peaxi162Scf00011g01324	Leucine-rich receptor-like protein kinase family protein
Peaxi162Scf00011g01325	MAC/Perforin domain-containing protein
Peaxi162Scf00011g01411	Unknown protein
Peaxi162Scf00011g01421	Bidirectional sugar transporter SWEET1
Peaxi162Scf00011g01422	actin depolymerizing factor 7
Peaxi162Scf00011g01423	Coatomer subunit delta
Peaxi162Scf00011g01424	Octicosapeptide/Phox/Bem1p family protein
Peaxi162Scf00011g01425	heat shock protein 70
Peaxi162Scf00011g01426	Phosphoribosylamine--glycine ligase
Peaxi162Scf00011g01430	Unknown protein
Peaxi162Scf00011g01434	Werner Syndrome-like exonuclease [Morus notabilis]
Peaxi162Scf00011g01437	shaggy-like protein kinase 41
Peaxi162Scf00011g01513	12-oxophytodienoate reductase 2b
Peaxi162Scf00011g01522	Protein of unknown function (DUF579)
Peaxi162Scf00011g01528	Ras-related protein Rab-11A
Peaxi162Scf00011g01530	-
Peaxi162Scf00011g01534	RNA-binding KH domain-containing protein
Peaxi162Scf00011g01537	Smg-4/UPF3 family protein
Peaxi162Scf00011g01538	RAB GTPase homolog 1C
Peaxi162Scf00011g01540	Zinc finger CCCH domain-containing protein 19
Peaxi162Scf00011g01619	conserved hypothetical protein [Ricinus communis] gb|EEF33515.1| conserved hypothetical protein [Ricinus communis]
Peaxi162Scf00011g01628	Pentatricopeptide repeat-containing protein
Peaxi162Scf00011g01631	Beta-glucosidase, GBA2 type family protein
Peaxi162Scf00011g01634	FAR1-related sequence 11
Peaxi162Scf00011g01635	Protein of unknown function (DUF707)
Peaxi162Scf00011g01639	Beta-glucosidase, GBA2 type family protein
Peaxi162Scf00011g01641	cytochrome c-2
Peaxi162Scf00011g01642	Cytochrome c oxidase biogenesis protein Cmc1-like
Peaxi162Scf00011g01724	Core-2/I-branching beta-1,6-N-acetylglucosaminyltransferase family protein
Peaxi162Scf00011g01726	dynamin-like protein 6
Peaxi162Scf00011g01728	Unknown protein
Peaxi162Scf00011g01729	Unknown protein
Peaxi162Scf00011g01832	Splicing factor U2AF 23 kDa subunit
Peaxi162Scf00011g01833	RNA helicase, ATP-dependent, SK12/DOB1 protein
Peaxi162Scf00011g01839	conserved hypothetical protein [Ricinus communis] gb|EEF28237.1| conserved hypothetical protein [Ricinus communis]
Peaxi162Scf00011g01842	Unknown protein
Peaxi162Scf00011g01843	Acyl-CoA N-acyltransferase isoform 1 [Theobroma cacao] gb|EOY25469.1| Acyl-CoA N-acyltransferase isoform 1 [Theobroma cacao]
Peaxi162Scf00011g01844	Unknown protein
Peaxi162Scf00011g01846	Lipid transfer-like protein VAS
Peaxi162Scf00011g01847	auxin response factor 1
Peaxi162Scf00011g01920	nucleic acid binding
Peaxi162Scf00011g01923	ATP-dependent Clp protease ATP-binding subunit ClpX
Peaxi162Scf00011g01924	mitotic spindle assembly checkpoint protein MAD1 [Arabidopsis thaliana] dbj|BAA97009.1| mitotic checkpoint protein-like [Arabidopsis thaliana] gb|AED95867.1| mitotic spindle assembly checkpoint protein MAD1 [Arabidopsis thaliana]
Peaxi162Scf00011g01927	Cullin-associated NEDD8-dissociated protein 1
Peaxi162Scf00011g02012	Squamous cell carcinoma antigen recognized by T-cells 3
Peaxi162Scf00011g02118	Lycopene beta/epsilon cyclase protein isoform 2 [Theobroma cacao] gb|EOX93299.1| Lycopene beta/epsilon cyclase protein isoform 2 [Theobroma cacao]
Peaxi162Scf00011g02119	methionine S-methyltransferase
Peaxi162Scf00011g02814	-
Peaxi162Scf00011g02911	Structural maintenance of chromosomes protein 4
Peaxi162Scf00011g03111	Unknown protein
Peaxi162Scf00011g10241	acyltransferase-like protein [Nicotiana tabacum]
Peaxi162Scf00012g00008	-
Peaxi162Scf00012g00036	nodulin MtN21 /EamA-like transporter family protein
Peaxi162Scf00012g00102	Pentatricopeptide repeat-containing protein
Peaxi162Scf00012g00108	Pectin lyase-like superfamily protein
Peaxi162Scf00012g00141	lipid phosphate phosphatase 3
Peaxi162Scf00012g00153	TRICHOME BIREFRINGENCE-LIKE 7
Peaxi162Scf00012g00161	basic helix-loop-helix (bHLH) DNA-binding superfamily protein
Peaxi162Scf00012g00179	Plant invertase/pectin methylesterase inhibitor superfamily
Peaxi162Scf00012g00201	Unknown protein
Peaxi162Scf00012g00206	Protein MKS1 [Medicago truncatula] gb|AET04719.1| Protein MKS1 [Medicago truncatula]
Peaxi162Scf00012g00231	U-box domain-containing protein 27
Peaxi162Scf00012g00241	40S ribosomal protein S18
Peaxi162Scf00012g00249	Unknown protein
Peaxi162Scf00012g00254	Unknown protein
Peaxi162Scf00012g00269	Cytochrome P450 superfamily protein
Peaxi162Scf00012g00273	Unknown protein
Peaxi162Scf00012g00283	-
Peaxi162Scf00012g00295	GRAS family transcription factor
Peaxi162Scf00012g00308	Protein of unknown function (DUF1218)
Peaxi162Scf00012g00314	Protein of unknown function (DUF604)
Peaxi162Scf00012g00326	Unknown protein
Peaxi162Scf00012g00336	TraB family protein
Peaxi162Scf00012g00347	Peroxidase superfamily protein
Peaxi162Scf00012g00353	Transposon MuDR mudrA-like protein, putative [Solanum demissum]
Peaxi162Scf00012g00356	Peroxidase superfamily protein
Peaxi162Scf00012g00364	Peroxidase superfamily protein
Peaxi162Scf00012g00388	Peroxidase superfamily protein
Peaxi162Scf00012g01425	Intracellular protein transport protein USO1 isoform 2 [Theobroma cacao] gb|EOY10210.1| Intracellular protein transport protein USO1 isoform 2 [Theobroma cacao]
Peaxi162Scf00012g01429	Unknown protein
Peaxi162Scf00012g01521	conserved hypothetical protein [Ricinus communis] gb|EEF49548.1| conserved hypothetical protein [Ricinus communis]
Peaxi162Scf00012g01522	Chromatin assembly factor 1 subunit B
Peaxi162Scf00012g01813	plant glycogenin-like starch initiation protein 1
Peaxi162Scf00012g01814	Plant invertase/pectin methylesterase inhibitor superfamily
Peaxi162Scf00012g01919	Unknown protein
Peaxi162Scf00012g01921	-
Peaxi162Scf00012g01926	Histone-lysine N-methyltransferase ATXR5
Peaxi162Scf00012g01927	Unknown protein
Peaxi162Scf00012g02112	Transducin/WD40 repeat-like superfamily protein
Peaxi162Scf00012g02113	Uridylate kinase
Peaxi162Scf00012g02419	Tetratricopeptide repeat-containing protein, putative isoform 1 [Theobroma cacao] gb|EOX92448.1| Tetratricopeptide repeat-containing protein, putative isoform 1 [Theobroma cacao]
Peaxi162Scf00012g02522	Inosine-5'-monophosphate dehydrogenase 2
Peaxi162Scf00012g02523	TatD related DNase
Peaxi162Scf00012g02716	Potassium transporter family protein
Peaxi162Scf00012g02722	Potassium transporter family protein
Peaxi162Scf00012g03011	Blue copper protein
Peaxi162Scf00012g03212	Zinc finger C-x8-C-x5-C-x3-H type family protein
Peaxi162Scf00012g03214	Zinc finger protein CONSTANS-LIKE 12
Peaxi162Scf00012g03216	Protein of unknown function (DUF604)
Peaxi162Scf00012g03512	Peroxidase superfamily protein
Peaxi162Scf00013g00004	Protein NRT1/ PTR FAMILY 7.3
Peaxi162Scf00013g00006	DOMON domain-containing protein / dopamine beta-monooxygenase N-terminal domain-containing protein
Peaxi162Scf00013g00007	conserved hypothetical protein [Ricinus communis] gb|EEF52136.1| conserved hypothetical protein [Ricinus communis]
Peaxi162Scf00013g00025	P-loop containing nucleoside triphosphate hydrolases superfamily protein
Peaxi162Scf00013g00028	50S ribosomal protein L13
Peaxi162Scf00013g00031	SPFH/Band 7/PHB domain-containing membrane-associated protein family
Peaxi162Scf00013g00033	isochorismate synthase 2
Peaxi162Scf00013g00034	Pectate lyase family protein
Peaxi162Scf00013g00036	Protein NRT1/ PTR FAMILY 7.3
Peaxi162Scf00013g00037	Delta-1-pyrroline-5-carboxylate dehydrogenase 12A1, mitochondrial
Peaxi162Scf00013g00038	Unknown protein
Peaxi162Scf00013g00047	Leucine-rich receptor-like protein kinase family protein
Peaxi162Scf00013g00048	RS21-C6, EAR, NTP pyrophosphohydrolase MazG catalytic core, putative [Theobroma cacao] gb|EOY21957.1| RS21-C6, EAR, NTP pyrophosphohydrolase MazG catalytic core, putative [Theobroma cacao]
Peaxi162Scf00013g00051	Unknown protein
Peaxi162Scf00013g00052	Plant calmodulin-binding protein-related, putative isoform 1 [Theobroma cacao] ref|XP_007032668.1| Plant calmodulin-binding protein-related, putative isoform 1 [Theobroma cacao] ref|XP_007032669.1| Plant calmodulin-binding protein-related, putative isoform 1 [Theobroma cacao] gb|EOY03593.1| Plant calmodulin-binding protein-related, putative isoform 1 [Theobroma cacao] gb|EOY03594.1| Plant calmodu…
Peaxi162Scf00013g00053	Protein kinase superfamily protein
Peaxi162Scf00013g00055	Unknown protein
Peaxi162Scf00013g00059	Zinc finger protein ZAT4
Peaxi162Scf00013g00069	Activating signal cointegrator 1 complex subunit 3
Peaxi162Scf00013g00072	plastid transcription factor 1
Peaxi162Scf00013g00075	Zinc finger CCCH domain-containing protein 55
Peaxi162Scf00013g00082	O-fucosyltransferase family protein
Peaxi162Scf00013g00084	Dof-type zinc finger DNA-binding family protein
Peaxi162Scf00013g00094	Oleosin, putative [Ricinus communis] gb|EEF50653.1| Oleosin, putative [Ricinus communis]
Peaxi162Scf00013g00098	Unknown protein
Peaxi162Scf00013g00103	NAC domain protein,
Peaxi162Scf00013g00106	Unknown protein
Peaxi162Scf00013g00122	casein kinase I
Peaxi162Scf00013g00124	60S ribosomal protein L14-1
Peaxi162Scf00013g00129	conserved hypothetical protein [Ricinus communis] gb|EEF52141.1| conserved hypothetical protein [Ricinus communis]
Peaxi162Scf00013g00132	F-box family protein
Peaxi162Scf00013g00133	WRKY family transcription factor
Peaxi162Scf00013g00134	ubiquitin-conjugating enzyme 3
Peaxi162Scf00013g00135	Unknown protein
Peaxi162Scf00013g00137	ATP-binding cassette A2
Peaxi162Scf00013g00138	Unknown protein
Peaxi162Scf00013g00139	ATP-binding cassette sub-family A member 1
Peaxi162Scf00013g00140	TCP family transcription factor
Peaxi162Scf00013g00154	Unknown protein
Peaxi162Scf00013g00155	Transposon MuDR mudrA-like protein, putative [Solanum demissum]
Peaxi162Scf00013g00187	-
Peaxi162Scf00013g00201	Protein of unknown function (DUF677)
Peaxi162Scf00013g00202	Protein of unknown function (DUF677)
Peaxi162Scf00013g00212	IAA-amino acid hydrolase ILR1-like 7
Peaxi162Scf00013g00213	phytochrome kinase substrate-related
Peaxi162Scf00013g00219	Unknown protein
Peaxi162Scf00013g00223	myb domain protein 30
Peaxi162Scf00013g00226	2-oxoglutarate (2OG) and Fe(II)-dependent oxygenase superfamily protein
Peaxi162Scf00013g00227	NAP1-related protein 2
Peaxi162Scf00013g00228	S-adenosyl-L-methionine-dependent methyltransferases superfamily protein
Peaxi162Scf00013g00229	DNA polymerase zeta catalytic subunit, putative [Theobroma cacao] gb|EOY18349.1| DNA polymerase zeta catalytic subunit, putative [Theobroma cacao]
Peaxi162Scf00013g00231	DNA polymerase zeta catalytic subunit, putative [Theobroma cacao] gb|EOY18349.1| DNA polymerase zeta catalytic subunit, putative [Theobroma cacao]
Peaxi162Scf00013g00232	Unknown protein
Peaxi162Scf00013g00236	Unknown protein
Peaxi162Scf00013g00253	SAUR-like auxin-responsive protein family
Peaxi162Scf00013g00269	-
Peaxi162Scf00013g00287	Plant invertase/pectin methylesterase inhibitor superfamily
Peaxi162Scf00013g00288	Plant invertase/pectin methylesterase inhibitor superfamily
Peaxi162Scf00013g00303	Plant invertase/pectin methylesterase inhibitor superfamily protein
Peaxi162Scf00013g00304	Plant protein of unknown function (DUF641)
Peaxi162Scf00013g00314	Unknown protein
Peaxi162Scf00013g00321	UDP-D-glucuronate 4-epimerase 3
Peaxi162Scf00013g00332	Gibberellin-regulated family protein
Peaxi162Scf00013g00333	conserved hypothetical protein [Ricinus communis] gb|EEF47859.1| conserved hypothetical protein [Ricinus communis]
Peaxi162Scf00013g00334	Pentatricopeptide repeat-containing protein
Peaxi162Scf00013g00335	conserved hypothetical protein [Ricinus communis] gb|EEF50380.1| conserved hypothetical protein [Ricinus communis]
Peaxi162Scf00013g00336	Unknown protein
Peaxi162Scf00013g00337	Unknown protein
Peaxi162Scf00013g00339	Unknown protein
Peaxi162Scf00013g00340	Cyclopropane-fatty-acyl-phospholipid synthase
Peaxi162Scf00013g00341	RING/FYVE/PHD zinc finger superfamily protein
Peaxi162Scf00013g00410	Pentatricopeptide repeat-containing protein
Peaxi162Scf00013g00413	Chlorophyll a-b binding protein 4, chloroplastic
Peaxi162Scf00013g00429	Dof-type zinc finger DNA-binding family protein
Peaxi162Scf00013g00432	Chlorophyll a-b binding protein 4, chloroplastic
Peaxi162Scf00013g00437	NAC domain protein,
Peaxi162Scf00013g00440	Thioredoxin II, putative [Ricinus communis] gb|EEF47845.1| Thioredoxin II, putative [Ricinus communis]
Peaxi162Scf00013g00441	Actin-binding FH2 (Formin Homology) protein
Peaxi162Scf00013g00510	ELM2 domain-containing protein
Peaxi162Scf00013g00511	UDP-glucose 6-dehydrogenase family protein
Peaxi162Scf00013g00518	Chaperone protein ClpB
Peaxi162Scf00013g00531	SNAP25 homologous protein SNAP33
Peaxi162Scf00013g00533	Heparanase-like protein 2
Peaxi162Scf00013g00537	DNA binding protein, putative isoform 4 [Theobroma cacao] gb|EOY21974.1| DNA binding protein, putative isoform 4 [Theobroma cacao]
Peaxi162Scf00013g00538	Remorin family protein
Peaxi162Scf00013g00627	conserved hypothetical protein [Ricinus communis] gb|EEF47775.1| conserved hypothetical protein [Ricinus communis]
Peaxi162Scf00013g00629	Chaperone protein ClpB 2
Peaxi162Scf00013g00630	Activating signal cointegrator 1 complex subunit 3
Peaxi162Scf00013g00631	dentin sialophosphoprotein-related
Peaxi162Scf00013g00635	biotin carboxyl carrier protein [Ricinus communis]
Peaxi162Scf00013g00637	Chaperone protein ClpB 2
Peaxi162Scf00013g00645	Glycerophosphoryl diester phosphodiesterase
Peaxi162Scf00013g00725	MADS-box transcription factor 18
Peaxi162Scf00013g00726	Adenine nucleotide alpha hydrolases-like superfamily protein
Peaxi162Scf00013g00734	Haloacid dehalogenase-like hydrolase (HAD) superfamily protein
Peaxi162Scf00013g00737	ADP/ATP carrier 3
Peaxi162Scf00013g00738	Isoaspartyl peptidase/L-asparaginase
Peaxi162Scf00013g00739	Isoaspartyl peptidase/L-asparaginase
Peaxi162Scf00013g00829	nuclear factor Y, subunit B13
Peaxi162Scf00013g00832	serine/threonine protein kinase 3
Peaxi162Scf00013g00834	D-aminoacyl-tRNA deacylase
Peaxi162Scf00013g00836	Tetraspanin-8
Peaxi162Scf00013g00838	basic helix-loop-helix (bHLH) DNA-binding superfamily protein
Peaxi162Scf00013g00839	RING/U-box protein
Peaxi162Scf00013g00842	early nodulin-like protein 6
[truncated: 32,488 more rows]
