# Supplementary material for: Transcriptome Profiling Reveals a Petunia Transcription Factor, PhCOL4, Contributing to Antiviral RNA Silencing
Source: Front Plant Sci. 2022 Apr 14;13:876428. doi: 10.3389/fpls.2022.876428 (PMC9047179; doi:10.3389/fpls.2022.876428)
Supplement: Supplementary file 3 [file Table_3.XLSX]

## Sheet: Sheet1
Supplementary Table S3 Differentially expressed genes from S0 to S3 in TRV PPK20-inoculated petunia leaves.
Gene ID	S0_FPKM	S3_FPKM	log2(FC)	P-value	FDR	Up/Down	Description
Peaxi162Scf00000g00381	0.403333	4.91	3.60568	2.93122e-07	2.0675e-06	Up	Unknown protein
Peaxi162Scf00000g00507	85.22	184.507	1.11441	7.18791e-18	1.35285e-16	Up	Unknown protein
Peaxi162Scf00000g00562	0.0666667	19.75	8.21067	1.00053e-38	4.44561e-37	Up	Unknown protein
Peaxi162Scf00000g00582	13.0133	99.2	2.93035	3.4742e-69	3.58308e-67	Up	glutathione S-transferase TAU 19
Peaxi162Scf00000g00587	0.526667	1.22	1.21192	0.0174749	0.0465611	Up	kinesin 4
Peaxi162Scf00000g00776	0.236667	0.83	1.81025	0.0044984	0.014318	Up	diacylglycerol kinase 5
Peaxi162Scf00000g00801	0.001	7.2	12.8138	1.35268e-11	1.59771e-10	Up	Calcium-binding EF-hand family protein
Peaxi162Scf00000g02517	2.14	9.52667	2.15436	1.82177e-17	3.36146e-16	Up	sodium/calcium exchanger family protein / calcium-binding EF hand family protein
Peaxi162Scf00000g03512	0.001	0.653333	9.35168	8.04885e-09	6.97668e-08	Up	proton pump interactor 1
Peaxi162Scf00000g05114	7.14	17.2333	1.27121	1.08509e-08	9.27551e-08	Up	Unknown protein
Peaxi162Scf00000g07614	44.48	96.7567	1.1212	1.68097e-16	2.94326e-15	Up	structural molecule, putative [Ricinus communis] gb|EEF37711.1| structural molecule, putative [Ricinus communis]
Peaxi162Scf00000g08412	7.76667	16.2	1.06063	3.05233e-05	0.000155722	Up	early nodulin-like protein 9
Peaxi162Scf00000g61010	11.8367	29.0833	1.29693	4.49768e-10	4.53e-09	Up	Unknown protein
Peaxi162Scf00001g00006	0.753333	1.99	1.40141	0.00169518	0.00602188	Up	Unknown protein
Peaxi162Scf00001g00036	31.4567	126.783	2.01093	3.27006e-54	2.23625e-52	Up	Protein phosphatase 2C family protein
Peaxi162Scf00001g00142	1.25	17.91	3.84077	3.08948e-51	1.96943e-49	Up	DA1
Peaxi162Scf00001g00211	1.3	705.453	9.0839	0	0	Up	Peroxidase superfamily protein
Peaxi162Scf00001g00225	14.97	35.8867	1.26137	2.54236e-18	4.95789e-17	Up	Endoplasmic reticulum-Golgi intermediate compartment protein 3
Peaxi162Scf00001g00254	0.0933333	1.62	4.11746	0.000124401	0.000566537	Up	conserved hypothetical protein [Ricinus communis] gb|EEF47298.1| conserved hypothetical protein [Ricinus communis]
Peaxi162Scf00001g00322	15.1067	46.3633	1.6178	2.59235e-28	8.20081e-27	Up	somatic embryogenesis receptor-like kinase 2
Peaxi162Scf00001g00392	49.0533	116.987	1.25392	7.15913e-18	1.34844e-16	Up	alpha/beta-Hydrolases superfamily protein
Peaxi162Scf00001g00523	2.69	25.7733	3.2602	1.48432e-53	1.00423e-51	Up	Phosphatidylserine decarboxylase proenzyme 3
Peaxi162Scf00001g00529	0.0633333	0.4	2.65896	0.00743745	0.0222834	Up	serine carboxypeptidase-like 42
Peaxi162Scf00001g03910	0.001	28.06	14.7762	2.08078e-68	2.08662e-66	Up	Plant invertase/pectin methylesterase inhibitor superfamily
Peaxi162Scf00001g04320	12.8133	83.8033	2.70936	1.83519e-56	1.319e-54	Up	UDP-glucuronic acid decarboxylase 1
Peaxi162Scf00001g04617	0.263333	1.1	2.06254	0.000324715	0.00136171	Up	beta glucosidase 11
Peaxi162Scf00001g04810	29.49	112.953	1.93743	2.86173e-48	1.70835e-46	Up	multidrug resistance-associated protein 10
Peaxi162Scf00001g10221	33.7433	85.6533	1.34391	1.64078e-23	4.28273e-22	Up	Late embryogenesis abundant protein (LEA) family protein
Peaxi162Scf00001g10525	0.28	1.68667	2.59068	0.000150286	0.000672587	Up	Interstitial collagenase
Peaxi162Scf00002g00114	0.03	0.543333	4.1788	5.58879e-06	3.216e-05	Up	cytochrome P450, family 706, subfamily A, polypeptide 6
Peaxi162Scf00002g00121	13.0967	2398.13	7.51657	4.62046e-76	5.80326e-74	Up	Unknown protein
Peaxi162Scf00002g00122	0.116667	0.873333	2.90414	8.82751e-08	6.70547e-07	Up	Cation/H(+) antiporter 15
Peaxi162Scf00002g00123	1.32333	6.93	2.38868	0.000219213	0.000951359	Up	Bifunctional inhibitor/lipid-transfer protein/seed storage 2S albumin superfamily protein
Peaxi162Scf00002g00126	116.34	722.707	2.63506	2.482e-40	1.17483e-38	Up	Unknown protein
Peaxi162Scf00002g00191	0.293333	10.4833	5.15941	9.27834e-35	3.58842e-33	Up	heat shock protein 21
Peaxi162Scf00002g00284	0.166667	1.59	3.25399	9.64945e-06	5.34766e-05	Up	UDP-Glycosyltransferase superfamily protein
Peaxi162Scf00002g00311	88.08	432.82	2.29688	1.18435e-39	5.44352e-38	Up	Unknown protein
Peaxi162Scf00002g00359	37.29	118.637	1.66969	3.46215e-37	1.47133e-35	Up	Transmembrane proteins 14C
Peaxi162Scf00002g00516	0.183333	1.84	3.32716	5.57695e-08	4.33363e-07	Up	Vacuolar-processing enzyme
Peaxi162Scf00002g01216	104.79	225.423	1.10514	7.29496e-18	1.37198e-16	Up	Unknown protein
Peaxi162Scf00002g01511	0.266667	16.6067	5.96058	1.59362e-42	8.05415e-41	Up	L-lactate dehydrogenase A chain
Peaxi162Scf00002g01616	104.04	235.833	1.18063	8.59267e-21	1.92414e-19	Up	AUTOPHAGY 8E
Peaxi162Scf00002g01621	3.35667	7.10667	1.08214	1.4751e-07	1.08226e-06	Up	conserved hypothetical protein [Ricinus communis] gb|EEF33467.1| conserved hypothetical protein [Ricinus communis]
Peaxi162Scf00002g01919	1.10667	4.88	2.14066	1.5609e-06	9.93019e-06	Up	Ent-kaurenoic acid oxidase 1
Peaxi162Scf00002g01923	0.56	3.46667	2.63005	1.90962e-08	1.57763e-07	Up	Ent-kaurenoic acid oxidase 2
Peaxi162Scf00002g02718	0.573333	15.3067	4.73864	2.75347e-17	5.04391e-16	Up	Heat stress transcription factor B-3
Peaxi162Scf00002g10014	0.776667	2.41333	1.63566	0.0110927	0.0315438	Up	cytochrome P450, family 706, subfamily A, polypeptide 6
Peaxi162Scf00003g00069	15.8733	39.6933	1.32229	1.77904e-18	3.50707e-17	Up	Protein of unknown function (DUF1640)
Peaxi162Scf00003g00251	3.39	10.7667	1.66721	8.19205e-08	6.25084e-07	Up	UDP-Glycosyltransferase superfamily protein
Peaxi162Scf00003g00301	0.49	4.03	3.03993	8.29699e-16	1.38398e-14	Up	receptor lectin kinase
Peaxi162Scf00003g00316	1.1	3.97	1.85164	3.93108e-05	0.000196872	Up	receptor lectin kinase
Peaxi162Scf00003g00522	69.29	162.42	1.22901	3.46897e-20	7.54167e-19	Up	ubiquinol-cytochrome C reductase UQCRX/QCR9-like family protein
Peaxi162Scf00003g00728	8.57667	27.8367	1.6985	7.39648e-18	1.38902e-16	Up	RING/U-box superfamily protein
Peaxi162Scf00003g00813	0.96	2.12667	1.14749	0.00373865	0.0121654	Up	F-box/FBD/LRR-repeat protein
Peaxi162Scf00003g01220	24.4733	52.82	1.10987	3.32212e-15	5.30431e-14	Up	Rer1 family protein
Peaxi162Scf00003g01335	0.95	26.6933	4.81241	4.61046e-103	9.43322e-101	Up	MATE efflux family protein
Peaxi162Scf00003g01629	31.4867	64.1233	1.02611	3.89507e-14	5.66964e-13	Up	RNA-binding (RRM/RBD/RNP motifs) family protein
Peaxi162Scf00003g01724	0.001	0.983333	9.94154	0.00939387	0.0272718	Up	CUB and sushi domain-containing protein 3 [Theobroma cacao] gb|EOX98197.1| CUB and sushi domain-containing protein 3 [Theobroma cacao]
Peaxi162Scf00003g01818	0.001	1.84333	10.8481	1.26495e-08	1.06906e-07	Up	CUB and sushi domain-containing protein 3 [Theobroma cacao] gb|EOX98197.1| CUB and sushi domain-containing protein 3 [Theobroma cacao]
Peaxi162Scf00003g02039	2.44333	27.0867	3.47066	1.1773e-45	6.56466e-44	Up	conserved hypothetical protein [Ricinus communis] gb|EEF43357.1| conserved hypothetical protein [Ricinus communis]
Peaxi162Scf00003g02427	1.89	26.6867	3.81966	2.89235e-58	2.1905e-56	Up	Cyclase family protein
Peaxi162Scf00003g02440	4.03	9.87667	1.29324	4.55867e-05	0.000225191	Up	caffeoyl-CoA 3-O-methyltransferase
Peaxi162Scf00003g02441	2.83333	8.33667	1.55697	0.000155808	0.000694728	Up	-
Peaxi162Scf00003g02541	0.136667	0.743333	2.44335	0.00593858	0.0182054	Up	CYCLIN A3
Peaxi162Scf00003g02545	3.88667	9.54	1.29546	6.96816e-15	1.0886e-13	Up	progesterone 5-beta-reductase [Atropa belladonna]
Peaxi162Scf00003g02550	5.98667	20.54	1.77861	1.5425e-15	2.52974e-14	Up	Protein phosphatase 2C family protein
Peaxi162Scf00003g03546	15.93	37.2833	1.22678	2.35791e-11	2.72292e-10	Up	Protein phosphatase 2C family protein
Peaxi162Scf00003g03631	0.001	1.24	10.2761	9.8024e-05	0.000454324	Up	sulfate transporter 1
Peaxi162Scf00003g03734	22.53	50.4433	1.16282	7.03506e-18	1.32605e-16	Up	Tubby-like F-box protein 14
Peaxi162Scf00003g03739	3.13	6.28333	1.00537	0.000596259	0.00235891	Up	tRNA (guanine(10)-N2)-methyltransferase homolog
Peaxi162Scf00003g03911	0.0466667	1.46333	4.97072	2.37674e-09	2.19975e-08	Up	Disease resistance protein, putative [Solanum demissum]
Peaxi162Scf00003g04025	2.77	54.4867	4.29795	1.0398e-54	7.24749e-53	Up	-
Peaxi162Scf00003g04349	5.13333	11.1767	1.12252	2.03131e-07	1.46494e-06	Up	2-oxoglutarate (2OG) and Fe(II)-dependent oxygenase superfamily protein
Peaxi162Scf00003g04427	6.19667	12.9167	1.05967	9.40344e-06	5.21931e-05	Up	2-oxoglutarate (2OG) and Fe(II)-dependent oxygenase superfamily protein
Peaxi162Scf00003g04832	8.51667	18.67	1.13236	3.53264e-05	0.000178361	Up	-
Peaxi162Scf00003g04918	0.353333	7.16	4.34086	2.83489e-22	6.96939e-21	Up	F-box family protein
Peaxi162Scf00003g05120	0.726667	2.90333	1.99834	3.98089e-06	2.34854e-05	Up	-
Peaxi162Scf00003g05240	0.001	1.22333	10.2566	1.09235e-14	1.67863e-13	Up	cytochrome P450, family 98, subfamily A, polypeptide 3
Peaxi162Scf00004g00424	0.0766667	1.62667	4.40718	4.65532e-07	3.19216e-06	Up	Unknown protein
Peaxi162Scf00004g01813	16.9333	46.0967	1.4448	6.20808e-17	1.11154e-15	Up	agenet domain-containing protein / bromo-adjacent homology (BAH) domain-containing protein
Peaxi162Scf00004g02110	3.24	10.64	1.71543	0.000342457	0.00142973	Up	Homocysteine S-methyltransferase family protein
Peaxi162Scf00004g02316	21.1733	43.96	1.05394	1.32007e-11	1.56137e-10	Up	Dicarboxylate transporter 1, chloroplastic
Peaxi162Scf00004g03718	20.7	41.74	1.0118	2.06887e-09	1.92975e-08	Up	Glucan endo-1,3-beta-glucosidase
Peaxi162Scf00004g04525	8.51667	27.91	1.71242	3.36729e-21	7.70348e-20	Up	conserved hypothetical protein [Ricinus communis] gb|EEF49548.1| conserved hypothetical protein [Ricinus communis]
Peaxi162Scf00005g00118	0.116667	2.81	4.59011	1.29162e-17	2.4007e-16	Up	cytochrome P450, family 716, subfamily A, polypeptide 1
Peaxi162Scf00005g00318	10.5767	91	3.10498	1.88039e-60	1.51452e-58	Up	Peroxidase superfamily protein
Peaxi162Scf00005g00505	0.643333	1.66	1.36754	0.0132009	0.0365853	Up	ascorbate peroxidase 2
Peaxi162Scf00005g01018	10.67	25.6533	1.26559	7.76266e-11	8.51477e-10	Up	cytochrome P450, family 718
Peaxi162Scf00005g04417	1.12333	2.25	1.00214	0.00771467	0.0230026	Up	alpha/beta-Hydrolases superfamily protein
Peaxi162Scf00006g00087	7.68	26.5867	1.79152	2.63309e-11	3.02198e-10	Up	LORELEI-LIKE-GPI-ANCHORED PROTEIN 1
Peaxi162Scf00006g00098	0.0766667	6.71667	6.453	1.13705e-19	2.40002e-18	Up	myb domain protein 107
Peaxi162Scf00006g00386	6.33333	13.11	1.04963	8.79255e-05	0.000410594	Up	Leucine-rich repeat (LRR) family protein
Peaxi162Scf00006g00389	3.72667	24.4833	2.71584	3.09128e-19	6.35052e-18	Up	alpha/beta-Hydrolases superfamily protein
Peaxi162Scf00006g00522	43.29	303.553	2.80984	5.40218e-85	8.01513e-83	Up	Farnesyl pyrophosphate synthase
Peaxi162Scf00006g02914	0.001	0.42	8.71425	0.000591294	0.00234	Up	plant intracellular ras group-related LRR 6
Peaxi162Scf00006g03619	10.0767	27.28	1.43683	3.28485e-23	8.50408e-22	Up	Serine/threonine protein phosphatase family protein
Peaxi162Scf00006g03910	1.43667	5.85667	2.02735	8.96813e-06	4.99737e-05	Up	Protein kinase family protein
Peaxi162Scf00006g03911	18.2767	48.9933	1.42258	1.22643e-14	1.87557e-13	Up	histidine phosphotransfer protein 6
Peaxi162Scf00007g00011	5.06	184.783	5.19055	1.89439e-122	5.16801e-120	Up	HXXXD-type acyl-transferase family protein
Peaxi162Scf00007g00012	1.27333	97.0367	6.25185	8.08869e-69	8.20873e-67	Up	HXXXD-type acyl-transferase family protein
Peaxi162Scf00007g00102	0.53	8.99333	4.08479	7.73354e-26	2.25526e-24	Up	glucose-6-phosphate/phosphate translocator 2
Peaxi162Scf00007g00177	1.28667	5.13333	1.99626	1.11471e-11	1.32466e-10	Up	receptor kinase 3
Peaxi162Scf00007g00252	1.78	7.01	1.97754	4.01955e-23	1.03744e-21	Up	Protein THYLAKOID FORMATION1, chloroplastic
Peaxi162Scf00007g00315	5.99	43.6767	2.86623	1.9801e-61	1.6258e-59	Up	WRKY family transcription factor
Peaxi162Scf00007g00636	0.0733333	1.94333	4.72792	4.74292e-11	5.29633e-10	Up	Unknown protein
Peaxi162Scf00007g00718	0.001	1.81333	10.8244	3.0696e-11	3.4986e-10	Up	cytochrome P450, family 71, subfamily A, polypeptide 21
Peaxi162Scf00007g00828	5.54667	13.3	1.26173	9.40444e-11	1.02184e-09	Up	Galactosyltransferase family protein
Peaxi162Scf00007g01016	0.483333	3.00667	2.63707	1.10288e-05	6.06441e-05	Up	conserved hypothetical protein [Ricinus communis] gb|EEF38184.1| conserved hypothetical protein [Ricinus communis]
Peaxi162Scf00007g01610	3.49667	38.6767	3.46741	3.83352e-26	1.13093e-24	Up	Calcium-binding EF-hand family protein
Peaxi162Scf00007g01729	3.53	10.3333	1.54957	5.29982e-15	8.36725e-14	Up	G-type lectin S-receptor-like serine/threonine-protein kinase
Peaxi162Scf00007g02122	0.15	0.776667	2.37233	0.0069677	0.0210099	Up	myb domain protein 15
Peaxi162Scf00007g02859	5.40333	11.9833	1.14911	2.3829e-05	0.000123871	Up	Developmental regulator, ULTRAPETALA
Peaxi162Scf00008g00097	0.84	9.05333	3.42999	4.70541e-16	7.97468e-15	Up	Unknown protein
Peaxi162Scf00008g00117	13.99	89.3833	2.67561	1.53388e-54	1.06038e-52	Up	RING membrane-anchor 1
Peaxi162Scf00008g00212	0.713333	5.59333	2.97106	3.68459e-14	5.36943e-13	Up	microtubule-associated proteins 70-5
Peaxi162Scf00008g00386	0.276667	69.9667	7.98238	3.64361e-174	2.14981e-171	Up	Major facilitator superfamily protein
Peaxi162Scf00008g00441	5.82333	54.9233	3.2375	2.23116e-68	2.21987e-66	Up	UDP-Glycosyltransferase superfamily protein
Peaxi162Scf00009g00061	2.99	15.0767	2.3341	9.48527e-35	3.66287e-33	Up	hipl2 protein precursor
Peaxi162Scf00009g00113	3.90667	8.91667	1.19057	1.514e-07	1.10824e-06	Up	Unknown protein
Peaxi162Scf00009g00132	9.78333	36.5433	1.90121	1.83438e-23	4.77334e-22	Up	Abscisic acid receptor PYR1
Peaxi162Scf00009g00163	25.29	65.3567	1.36977	6.46806e-22	1.54375e-20	Up	Acyl-CoA dehydrogenase
Peaxi162Scf00009g00221	35.0233	129.437	1.88586	4.32061e-41	2.09595e-39	Up	Aldose 1-epimerase
Peaxi162Scf00009g00227	3.31	12.5367	1.92125	6.85417e-30	2.28812e-28	Up	ATP-binding cassette A2
Peaxi162Scf00009g00232	5.58667	11.39	1.02771	2.8663e-09	2.6253e-08	Up	ABC transporter A family member 7
Peaxi162Scf00009g00246	31.18	198.127	2.66773	3.81672e-72	4.24711e-70	Up	SOUL heme-binding family protein
Peaxi162Scf00009g00299	4.46333	489.177	6.77609	7.05831e-242	8.13984e-239	Up	PAR1 protein
Peaxi162Scf00009g00333	121.567	698.827	2.52319	1.56339e-51	1.00417e-49	Up	SPFH/Band 7/PHB domain-containing membrane-associated protein family
Peaxi162Scf00009g00342	0.001	9.16	13.1611	4.1007e-48	2.43081e-46	Up	WRKY family transcription factor
Peaxi162Scf00009g00374	0.001	0.796667	9.63783	0.00768011	0.0229184	Up	HXXXD-type acyl-transferase family protein
Peaxi162Scf00009g00431	11.4467	71.94	2.65187	1.01983e-60	8.24019e-59	Up	Protein NRT1/ PTR FAMILY 2.11
Peaxi162Scf00009g00624	3.36333	7.41667	1.14088	1.59051e-07	1.15956e-06	Up	Galactosyltransferase family protein
Peaxi162Scf00009g00812	4.24	150.943	5.1538	2.54852e-163	1.19738e-160	Up	Protein of unknown function (DUF567)
Peaxi162Scf00009g00813	19.0033	141.333	2.89478	1.53575e-78	2.00843e-76	Up	Protein of unknown function (DUF567)
Peaxi162Scf00009g01526	0.1	0.846667	3.08179	0.00208978	0.00726599	Up	transcription factor-related
Peaxi162Scf00009g01717	0.001	0.433333	8.75933	0.0124512	0.0348215	Up	SGNH hydrolase-type esterase superfamily protein
Peaxi162Scf00009g02419	10.6333	71.4267	2.74787	2.3347e-46	1.31339e-44	Up	SOUL heme-binding family protein
Peaxi162Scf00010g00107	2.40667	105.083	5.44835	1.69797e-115	4.35144e-113	Up	P-loop containing nucleoside triphosphate hydrolases superfamily protein
Peaxi162Scf00010g00362	0.0433333	3.54	6.35213	2.50989e-20	5.50375e-19	Up	U-box domain-containing protein 25
Peaxi162Scf00010g00374	0.0466667	4.61667	6.62832	1.06744e-19	2.25871e-18	Up	plant U-box 24
Peaxi162Scf00010g00512	0.156667	1.14	2.86326	0.00147251	0.00533014	Up	Lactoylglutathione lyase / glyoxalase I family protein
Peaxi162Scf00010g02712	0.0633333	0.726667	3.52026	7.73182e-06	4.34472e-05	Up	Remorin family protein
Peaxi162Scf00011g00016	17.07	52.51	1.62113	1.85489e-08	1.53742e-07	Up	Basic blue protein
Peaxi162Scf00011g00117	0.001	1.15	10.1674	1.56703e-06	9.96316e-06	Up	Protein of unknown function (DUF679)
Peaxi162Scf00011g00126	0.001	1.15	10.1674	1.55867e-06	9.91851e-06	Up	Protein of unknown function (DUF679)
Peaxi162Scf00011g00193	3.74333	7.88	1.07387	2.95632e-06	1.78498e-05	Up	Protein NRT1/ PTR FAMILY 4.3
Peaxi162Scf00011g00224	0.866667	207.32	7.90217	4.65487e-246	5.90494e-243	Up	glutathione S-transferase TAU 25
Peaxi162Scf00011g00427	6.62	14.6	1.14107	1.91751e-06	1.19855e-05	Up	2-oxoglutarate (2OG) and Fe(II)-dependent oxygenase superfamily protein
Peaxi162Scf00011g00750	21.43	46.8367	1.12801	8.42853e-13	1.10798e-11	Up	Serine/threonine-protein kinase SRK2B
Peaxi162Scf00011g01318	10.8233	31.5467	1.54334	7.02443e-18	1.32503e-16	Up	60S ribosomal protein L3-2
Peaxi162Scf00011g01325	6.10333	22.0267	1.85158	1.15928e-25	3.35755e-24	Up	MAC/Perforin domain-containing protein
Peaxi162Scf00011g01411	2.83667	7.16667	1.33711	0.000339775	0.0014197	Up	Unknown protein
Peaxi162Scf00011g01513	0.123333	1.70333	3.78773	7.67504e-07	5.10549e-06	Up	12-oxophytodienoate reductase 2b
Peaxi162Scf00011g01641	11.3333	45.7867	2.01436	2.89826e-31	1.00728e-29	Up	cytochrome c-2
Peaxi162Scf00012g00206	2.03	7.17	1.82049	1.15992e-07	8.65535e-07	Up	Protein MKS1 [Medicago truncatula] gb|AET04719.1| Protein MKS1 [Medicago truncatula]
Peaxi162Scf00012g00231	1.06333	4.25333	2	1.38834e-06	8.8881e-06	Up	U-box domain-containing protein 27
Peaxi162Scf00012g01814	0.05	3.19667	5.9985	8.6811e-18	1.62305e-16	Up	Plant invertase/pectin methylesterase inhibitor superfamily
Peaxi162Scf00012g02722	0.001	0.92	9.84549	2.46865e-13	3.40576e-12	Up	Potassium transporter family protein
Peaxi162Scf00013g00031	17.8833	175.97	3.29864	4.28073e-83	6.10149e-81	Up	SPFH/Band 7/PHB domain-containing membrane-associated protein family
Peaxi162Scf00013g00047	0.566667	7.70333	3.76491	1.86677e-39	8.50304e-38	Up	Leucine-rich receptor-like protein kinase family protein
Peaxi162Scf00013g00072	5.57333	12.3	1.14205	4.02412e-05	0.000200897	Up	plastid transcription factor 1
Peaxi162Scf00013g00133	0.001	16.1933	13.9831	2.19087e-77	2.77923e-75	Up	WRKY family transcription factor
Peaxi162Scf00013g00137	3.50333	16.6467	2.24843	8.94692e-32	3.17472e-30	Up	ATP-binding cassette A2
Peaxi162Scf00013g00269	0.386667	1.51667	1.97174	0.00545579	0.0169196	Up	-
Peaxi162Scf00013g00333	12.7567	25.69	1.00996	4.13875e-08	3.27422e-07	Up	conserved hypothetical protein [Ricinus communis] gb|EEF47859.1| conserved hypothetical protein [Ricinus communis]
Peaxi162Scf00013g00340	1.4	5.09667	1.86413	1.0881e-11	1.29546e-10	Up	Cyclopropane-fatty-acyl-phospholipid synthase
Peaxi162Scf00013g00341	10.9833	23.81	1.11625	4.96597e-08	3.88743e-07	Up	RING/FYVE/PHD zinc finger superfamily protein
Peaxi162Scf00013g00413	0.306667	5.14333	4.06796	4.37827e-12	5.40278e-11	Up	Chlorophyll a-b binding protein 4, chloroplastic
Peaxi162Scf00013g00531	30.8233	140.45	2.18796	4.26646e-49	2.59579e-47	Up	SNAP25 homologous protein SNAP33
Peaxi162Scf00013g00645	48.82	123.013	1.33327	8.80952e-25	2.44002e-23	Up	Glycerophosphoryl diester phosphodiesterase
Peaxi162Scf00013g00933	18.4333	50.16	1.44422	1.44057e-23	3.76791e-22	Up	Eukaryotic aspartyl protease family protein
Peaxi162Scf00013g01239	38.9033	103.62	1.41334	1.99651e-24	5.40592e-23	Up	Succinyl-CoA ligase [ADP-forming] subunit beta, mitochondrial
Peaxi162Scf00013g03114	35.0733	74.2767	1.08253	3.92031e-15	6.23587e-14	Up	3-phosphoshikimate 1-carboxyvinyltransferase 2
Peaxi162Scf00013g03442	0.216667	2.29333	3.4039	2.55733e-07	1.81793e-06	Up	NAD(P)-binding Rossmann-fold superfamily protein
Peaxi162Scf00014g00010	11.6633	42.0133	1.84887	2.82782e-15	4.54943e-14	Up	ammonium transporter 2
Peaxi162Scf00014g00025	8.03	52.3733	2.70536	3.47567e-29	1.13782e-27	Up	wall-associated kinase 2
Peaxi162Scf00014g00030	21.52	58.05	1.43162	1.71113e-19	3.56722e-18	Up	pyruvate decarboxylase-2
Peaxi162Scf00014g00041	0.001	0.216667	7.75933	0.00209381	0.00727598	Up	2-oxoglutarate (2OG) and Fe(II)-dependent oxygenase superfamily protein
Peaxi162Scf00014g00062	0.32	3.19333	3.31892	7.8628e-09	6.8224e-08	Up	Lactosylceramide 4-alpha-galactosyltransferase
Peaxi162Scf00014g00085	7.18333	17.6433	1.2964	3.60373e-09	3.25259e-08	Up	Proteasome subunit alpha type-4
Peaxi162Scf00014g00107	0.001	1.21667	10.2487	7.03822e-14	1.00375e-12	Up	-
Peaxi162Scf00014g00122	0.323333	24.8367	6.26331	8.41398e-68	8.27408e-66	Up	Unknown protein
Peaxi162Scf00014g01318	0.163333	5.83333	5.15843	2.71571e-18	5.28376e-17	Up	PAR1 protein
Peaxi162Scf00014g02735	10.6967	40.3033	1.91374	5.15441e-11	5.7281e-10	Up	Disease resistance protein (CC-NBS-LRR class) family
Peaxi162Scf00014g02915	0.343333	64.7758	7.5597	1.1988e-293	2.33959e-290	Up	WRKY DNA-binding protein 40
Peaxi162Scf00015g00049	10.12	22.7767	1.17035	1.59936e-11	1.87511e-10	Up	Regulator of Vps4 activity in the MVB pathway protein
Peaxi162Scf00015g00069	1.82	40.3933	4.47211	8.95908e-59	6.86709e-57	Up	conserved hypothetical protein [Ricinus communis] gb|EEF50652.1| conserved hypothetical protein [Ricinus communis]
Peaxi162Scf00015g00122	0.001	6.80333	12.732	2.99834e-29	9.82827e-28	Up	Unknown protein
Peaxi162Scf00015g00125	0.753333	303.477	8.65408	3.36871e-277	5.34173e-274	Up	Protein PLANT CADMIUM RESISTANCE 8
Peaxi162Scf00015g00126	1.31333	3.65667	1.4773	5.55148e-05	0.000269607	Up	DNA/RNA-binding protein KIN17
Peaxi162Scf00015g00131	6.84333	15.38	1.16828	1.6508e-05	8.83223e-05	Up	Isochorismatase family protein
Peaxi162Scf00015g00243	4.61667	41.0567	3.15269	3.2887e-43	1.69244e-41	Up	LEM3 (ligand-effect modulator 3) family protein / CDC50 family protein
Peaxi162Scf00015g00245	0.001	5.67	12.4691	2.6691e-31	9.28913e-30	Up	exocyst subunit exo70 family protein H2
Peaxi162Scf00015g00251	0.001	12.8333	13.6476	3.08653e-87	4.8042e-85	Up	exocyst subunit exo70 family protein H2
Peaxi162Scf00015g00261	3.12333	15.8933	2.34726	4.7784e-22	1.1535e-20	Up	Protein kinase superfamily protein
Peaxi162Scf00015g00310	21.2533	72.0533	1.76138	2.22116e-36	9.16308e-35	Up	Coatomer, beta' subunit
Peaxi162Scf00015g00432	0.3	11.0833	5.20729	1.49614e-39	6.8641e-38	Up	G-type lectin S-receptor-like serine/threonine-protein kinase
Peaxi162Scf00015g00446	0.12	1.22	3.34577	1.01593e-05	5.61671e-05	Up	G-type lectin S-receptor-like serine/threonine-protein kinase
Peaxi162Scf00015g00624	2	4.27333	1.09536	0.00220906	0.00762634	Up	Adenine nucleotide alpha hydrolases-like superfamily protein, putative isoform 1 [Theobroma cacao] gb|EOY20916.1| Adenine nucleotide alpha hydrolases-like superfamily protein, putative isoform 1 [Theobroma cacao]
Peaxi162Scf00015g00812	24.35	52.09	1.09708	6.18991e-07	4.18116e-06	Up	Unknown protein
Peaxi162Scf00015g00833	0.536667	2.19667	2.03322	2.2384e-08	1.83432e-07	Up	Serine/threonine-protein phosphatase 2A 65 kDa regulatory subunit A beta isoform
Peaxi162Scf00015g00844	2.02	6.68333	1.72621	0.00034412	0.0014362	Up	Unknown protein
Peaxi162Scf00015g00942	0.693333	47.3033	6.09225	6.00733e-88	9.46658e-86	Up	Unknown protein
Peaxi162Scf00015g01036	0.5	8.9	4.15381	2.13685e-15	3.47303e-14	Up	myb domain protein 62
Peaxi162Scf00015g01040	17.8533	48.3333	1.43683	1.90861e-28	6.08335e-27	Up	Plant synaptotagmin isoform 1 [Theobroma cacao] gb|EOY21040.1| Plant synaptotagmin isoform 1 [Theobroma cacao]
Peaxi162Scf00015g01412	2.22	14.1433	2.67149	4.8865e-17	8.8176e-16	Up	CASP-like protein
Peaxi162Scf00015g03113	0.001	0.683333	9.41645	0.000315726	0.00132709	Up	Protein LIGHT-DEPENDENT SHORT HYPOCOTYLS 1
Peaxi162Scf00015g03118	0.0833333	3.41667	5.35755	6.56931e-10	6.50293e-09	Up	myb domain protein 15
Peaxi162Scf00015g10032	0.963333	2.30667	1.2597	0.00282652	0.00950326	Up	F-box/kelch-repeat protein
Peaxi162Scf00016g00013	0.506667	2.04667	2.01417	0.000790665	0.00304123	Up	B-box type zinc finger family protein
Peaxi162Scf00016g00067	1.82	4.35333	1.25818	0.00174759	0.00618643	Up	Major facilitator superfamily protein
Peaxi162Scf00016g00147	3.38667	7.81667	1.20669	1.52534e-07	1.1159e-06	Up	MATE efflux family protein
Peaxi162Scf00016g00152	22.74	92.4533	2.02349	1.26009e-33	4.75032e-32	Up	squalene synthase 1
Peaxi162Scf00016g00224	9.34	32.0533	1.77898	4.39349e-25	1.22897e-23	Up	Unknown protein
Peaxi162Scf00016g00233	1.76	4.48667	1.35007	6.30423e-06	3.59588e-05	Up	DNA replication licensing factor MCM4
Peaxi162Scf00016g00234	1.42333	4.86667	1.77366	7.34958e-06	4.14922e-05	Up	UDP-Glycosyltransferase superfamily protein
Peaxi162Scf00016g00238	0.25	3.60667	3.85067	4.41683e-09	3.94298e-08	Up	B-box zinc finger family protein
Peaxi162Scf00016g00251	2.78667	7.63667	1.4544	3.79051e-05	0.000190246	Up	Zinc finger protein 7, putative [Theobroma cacao] gb|EOX98396.1| Zinc finger protein 7, putative [Theobroma cacao]
Peaxi162Scf00016g00288	0.516667	11.8667	4.52154	1.446e-26	4.31607e-25	Up	zinc-finger DNA binding protein [Petunia x hybrida]
Peaxi162Scf00016g00332	0.001	10.04	13.2935	4.78845e-29	1.56355e-27	Up	CAP (Cysteine-rich secretory proteins, Antigen 5, and Pathogenesis-related 1 protein) superfamily protein
Peaxi162Scf00016g00338	16.5767	38.4467	1.2137	3.58753e-16	6.1375e-15	Up	Cysteine proteinase 1
Peaxi162Scf00016g00349	6.19667	45.99	2.89176	1.40727e-35	5.605e-34	Up	purple acid phosphatase 10
Peaxi162Scf00016g00526	0.0133333	0.3	4.49185	0.00210681	0.00731615	Up	Sec14p-like phosphatidylinositol transfer family protein
Peaxi162Scf00016g00930	3.24667	12.41	1.93447	1.33958e-12	1.72871e-11	Up	BURP domain-containing protein
Peaxi162Scf00016g00938	3.13333	54.0467	4.10844	4.97076e-48	2.93286e-46	Up	Unknown protein
Peaxi162Scf00016g00939	22.95	137.067	2.57831	4.39626e-69	4.47942e-67	Up	sugar transport protein [Coffea canephora]
Peaxi162Scf00016g00944	4.92333	14.98	1.60533	1.80394e-15	2.94137e-14	Up	Dolichyl-diphosphooligosaccharide--protein glycosyltransferase 48 kDa subunit
Peaxi162Scf00016g01036	0.001	0.536667	9.06788	2.581e-09	2.37946e-08	Up	MATE efflux family protein
Peaxi162Scf00016g01220	9.44333	38.09	2.01204	1.1201e-46	6.37174e-45	Up	Guanine nucleotide-binding protein alpha-2 subunit
Peaxi162Scf00016g01228	0.02	0.746667	5.22239	1.81479e-10	1.91527e-09	Up	allene oxide synthase 2
Peaxi162Scf00016g01533	0.463333	5.97667	3.68922	1.48132e-19	3.10342e-18	Up	Major facilitator superfamily protein
Peaxi162Scf00016g01610	0.03	0.446667	3.89616	0.0050156	0.015726	Up	Calmodulin-binding family protein [Populus trichocarpa] gb|EEE87794.2| Calmodulin-binding family protein [Populus trichocarpa]
Peaxi162Scf00016g01628	0.001	3.11333	11.6042	2.71121e-11	3.10687e-10	Up	CUB and sushi domain-containing protein 3 [Theobroma cacao] gb|EOX98197.1| CUB and sushi domain-containing protein 3 [Theobroma cacao]
Peaxi162Scf00016g01739	6.62333	22.19	1.74428	2.697e-14	3.97131e-13	Up	alpha/beta-Hydrolases superfamily protein
Peaxi162Scf00016g01820	0.2	1.82	3.18587	1.53453e-07	1.12193e-06	Up	Abscisic acid 8'-hydroxylase 4
Peaxi162Scf00016g01935	7.57	26.1233	1.78697	9.40998e-25	2.60066e-23	Up	Methylcrotonoyl-CoA carboxylase beta chain, mitochondrial
Peaxi162Scf00016g02023	17.3333	145.943	3.07379	1.03212e-71	1.13851e-69	Up	caffeoyl-CoA 3-O-methyltransferase
Peaxi162Scf00016g02032	4.24667	19.6033	2.2067	4.76588e-28	1.49833e-26	Up	O-acyltransferase (WSD1-like) family protein
Peaxi162Scf00016g02034	3.96333	11.01	1.47403	7.23343e-10	7.12696e-09	Up	O-acyltransferase (WSD1-like) family protein
Peaxi162Scf00016g02111	165.023	333.563	1.01529	9.50395e-14	1.34556e-12	Up	UDP-Glycosyltransferase superfamily protein
Peaxi162Scf00016g02223	5.98333	49.1667	3.03866	6.38219e-35	2.47967e-33	Up	Leucine-rich repeat (LRR) family protein
Peaxi162Scf00016g02249	15.27	56.9667	1.89942	1.60072e-33	5.99878e-32	Up	Calcium-dependent lipid-binding (CaLB domain) family protein
Peaxi162Scf00016g02254	7.15333	91.4333	3.67603	3.54378e-134	1.13809e-131	Up	Cyclase family protein
Peaxi162Scf00016g02329	52.1733	341.22	2.70932	4.56541e-87	7.06275e-85	Up	cinnamyl alcohol dehydrogenase 5
Peaxi162Scf00016g02523	0.0266667	1.69667	5.99152	2.31457e-15	3.75226e-14	Up	Auxin-responsive GH3 family protein
Peaxi162Scf00016g02624	3.55333	8.53	1.26337	9.47986e-05	0.000440178	Up	Protein phosphatase 2C family protein
Peaxi162Scf00016g02711	1.73333	3.49667	1.01243	0.00782841	0.0232733	Up	conserved hypothetical protein [Ricinus communis] gb|EEF34891.1| conserved hypothetical protein [Ricinus communis]
Peaxi162Scf00016g02740	7.6	35.5633	2.22632	3.95754e-30	1.32989e-28	Up	somatic embryogenesis receptor-like kinase 2
Peaxi162Scf00016g02810	5.35667	11.27	1.07308	1.55699e-05	8.36562e-05	Up	Mitotic checkpoint protein BUB3.1
Peaxi162Scf00016g02820	0.0666667	0.906667	3.76553	0.0155919	0.0422765	Up	Unknown protein
Peaxi162Scf00016g03126	30.9667	316.21	3.35209	8.34216e-43	4.24998e-41	Up	Wound-induced protein
Peaxi162Scf00016g03335	0.05	0.263333	2.39689	0.0035213	0.0115291	Up	conserved hypothetical protein [Ricinus communis] gb|EEF44100.1| conserved hypothetical protein [Ricinus communis]
Peaxi162Scf00016g03411	14.8933	48.4833	1.70282	5.93812e-29	1.92901e-27	Up	Octicosapeptide/Phox/Bem1p family protein
Peaxi162Scf00016g03455	0.743333	84.7033	6.83227	8.64943e-174	4.98738e-171	Up	oligopeptide transporter 4
Peaxi162Scf00016g10134	0.336667	3.64667	3.43719	1.43764e-11	1.69098e-10	Up	Glyc 43 isoform 2 [Theobroma cacao]
Peaxi162Scf00017g00122	0.001	9.50667	13.2147	1.67731e-42	8.46024e-41	Up	UDP-Glycosyltransferase superfamily protein
Peaxi162Scf00017g00244	0.906667	8.97	3.30646	1.40481e-35	5.605e-34	Up	Pentatricopeptide repeat-containing protein
Peaxi162Scf00017g00272	0.001	0.143333	7.16323	0.0108864	0.031043	Up	U-box domain-containing protein 19
Peaxi162Scf00017g00318	0.38	0.993333	1.38628	0.00999445	0.0287852	Up	Rho GTPase-activating protein 2
Peaxi162Scf00017g00324	7.14333	14.9	1.06064	7.50791e-08	5.75826e-07	Up	UDP-Glycosyltransferase superfamily protein
Peaxi162Scf00017g01716	17.55	41.2467	1.23281	2.71318e-13	3.73298e-12	Up	Chloroplast-targeted copper chaperone protein
Peaxi162Scf00017g02421	0.49	1.91667	1.96775	0.000286813	0.00121623	Up	Calmodulin binding protein-like
Peaxi162Scf00017g02433	0.706667	3.48	2.29999	1.60664e-12	2.06181e-11	Up	Unknown protein
Peaxi162Scf00017g02624	0.486667	5.28	3.43953	2.90771e-17	5.32263e-16	Up	RNA-dependent RNA polymerase 2
Peaxi162Scf00017g02716	41.43	102.313	1.30425	1.31275e-17	2.4382e-16	Up	Unknown protein
Peaxi162Scf00017g02718	0.0633333	0.483333	2.93198	0.00143369	0.00519929	Up	UDP-Glycosyltransferase superfamily protein
Peaxi162Scf00017g02837	0.0333333	1.05	4.97728	0.000136439	0.000615286	Up	basic helix-loop-helix (bHLH) DNA-binding superfamily protein
Peaxi162Scf00017g02910	0.816667	3.41	2.06195	0.00161279	0.00576311	Up	conserved hypothetical protein [Ricinus communis] gb|EEF52000.1| conserved hypothetical protein [Ricinus communis]
Peaxi162Scf00017g03136	3.5	25.0567	2.83977	1.73494e-32	6.30617e-31	Up	LAG1 longevity assurance homolog 3
Peaxi162Scf00017g03253	0.001	0.393333	8.61961	0.00439119	0.0140137	Up	Elongation factor 1-beta
Peaxi162Scf00017g03258	0.643333	4.52667	2.81481	3.45668e-19	7.07254e-18	Up	WD repeat and HMG-box DNA-binding protein 1
Peaxi162Scf00017g03280	0.193333	1.14333	2.56408	0.0155457	0.0421739	Up	BSD domain-containing protein
Peaxi162Scf00017g03287	0.0433333	1.42667	5.04103	5.14533e-05	0.000251817	Up	Adenine nucleotide alpha hydrolases-like superfamily protein
Peaxi162Scf00018g00228	0.001	0.723333	9.49852	7.23135e-06	4.08612e-05	Up	myb domain protein 107
Peaxi162Scf00019g00010	0.663333	49.17	6.2119	3.59184e-75	4.31889e-73	Up	stellacyanin-like protein CASLP1 precursor [Capsicum annuum]
Peaxi162Scf00019g00119	0.206667	0.74	1.84022	0.00343269	0.0112753	Up	TRICHOME BIREFRINGENCE-LIKE 19
Peaxi162Scf00019g00128	1.57	12.0733	2.94299	6.02049e-21	1.35774e-19	Up	Protein of unknown function (DUF607)
Peaxi162Scf00019g00142	5.29333	22.0667	2.05962	6.44703e-17	1.15189e-15	Up	E3 ubiquitin-protein ligase RNF185
Peaxi162Scf00019g00184	8.60333	30.9967	1.84915	9.19396e-12	1.10132e-10	Up	CAP (Cysteine-rich secretory proteins, Antigen 5, and Pathogenesis-related 1 protein) superfamily protein
Peaxi162Scf00019g01111	9.42333	28.64	1.60372	1.00369e-17	1.87241e-16	Up	cytochrome B561-1
Peaxi162Scf00020g00032	0.2	0.673333	1.75132	0.0123466	0.0345707	Up	ROP guanine nucleotide exchange factor 5
Peaxi162Scf00020g00149	0.01	1.34333	7.06967	1.38832e-12	1.78798e-11	Up	1-aminocyclopropane-1-carboxylate synthase 2
Peaxi162Scf00020g00152	2.58333	6.86333	1.40968	6.37542e-05	0.000305883	Up	WRKY family transcription factor
Peaxi162Scf00020g00154	18.4267	40.7667	1.14559	5.95391e-16	1.00038e-14	Up	Late embryogenesis abundant protein
Peaxi162Scf00020g00421	9.27	38.9967	2.07271	5.98585e-40	2.78655e-38	Up	U-box domain-containing protein kinase family protein
Peaxi162Scf00020g01031	0.001	0.126667	6.98489	0.00838697	0.0247397	Up	ferric reduction oxidase 2
Peaxi162Scf00020g01120	24.68	49.4267	1.00195	5.6657e-09	4.99807e-08	Up	mitogen-activated protein kinase 12
Peaxi162Scf00020g02020	26.81	56.27	1.06959	1.93964e-15	3.15858e-14	Up	Transmembrane amino acid transporter family protein
Peaxi162Scf00020g10235	23.1033	60.7233	1.39415	3.6737e-19	7.49842e-18	Up	DSBA oxidoreductase family protein isoform 1 [Theobroma cacao] gb|EOY03799.1| DSBA oxidoreductase family protein isoform 1 [Theobroma cacao]
Peaxi162Scf00021g00112	0.0466667	14.0067	8.22951	6.98493e-38	3.01899e-36	Up	BON association protein 1 [Populus trichocarpa] gb|EEE81838.1| BON association protein 1 [Populus trichocarpa]
Peaxi162Scf00021g00139	1.24333	4.00333	1.68699	0.0108005	0.0308301	Up	Unknown protein
Peaxi162Scf00021g00313	14.1433	29.5067	1.06092	3.88513e-09	3.49167e-08	Up	Adenosine 3'-phospho 5'-phosphosulfate transporter 2
Peaxi162Scf00021g01017	11.5667	23.7767	1.03957	1.67234e-11	1.95706e-10	Up	Zinc finger, C3HC4 type (RING finger) family protein
Peaxi162Scf00021g01715	2.81667	6.75	1.2609	1.35295e-05	7.34081e-05	Up	AT hook motif DNA-binding family protein
Peaxi162Scf00021g02117	12.09	26.65	1.14032	2.5958e-07	1.8427e-06	Up	calcium ion binding protein, putative [Ricinus communis] gb|EEF36409.1| calcium ion binding protein, putative [Ricinus communis]
Peaxi162Scf00022g00113	2.09333	5.45333	1.38134	0.00046452	0.00187545	Up	GDSL esterase/lipase
Peaxi162Scf00022g00204	1.34333	33.8233	4.65413	9.99255e-70	1.0433e-67	Up	GDSL esterase/lipase
Peaxi162Scf00022g00612	24.88	69.57	1.48348	4.56599e-30	1.5303e-28	Up	Protein kinase superfamily protein
Peaxi162Scf00022g02911	0.001	0.796667	9.63783	5.17289e-06	2.99707e-05	Up	subtilase family protein
Peaxi162Scf00023g00085	5.74667	24.33	2.08194	2.33772e-23	6.07687e-22	Up	receptor like protein 50
Peaxi162Scf00023g00239	6.39667	19.0967	1.57793	7.92275e-08	6.05994e-07	Up	ribonuclease 1
Peaxi162Scf00023g00251	0.07	2.29	5.03185	1.79976e-10	1.9002e-09	Up	ribonuclease 1
Peaxi162Scf00023g00723	0.3	13.6167	5.50427	2.74282e-67	2.65604e-65	Up	Leucine-rich repeat protein kinase family protein
Peaxi162Scf00023g01027	0.09	0.98	3.44478	0.000162386	0.00072127	Up	Unknown protein
Peaxi162Scf00023g02225	3.56667	48.27	3.75848	2.44176e-64	2.17368e-62	Up	WRKY DNA-binding protein 75
Peaxi162Scf00023g02913	0.001	1.00333	9.97059	3.17186e-06	1.90614e-05	Up	K-box region and MADS-box transcription factor family protein
Peaxi162Scf00024g00251	0.26	1.93	2.89202	4.15159e-07	2.86612e-06	Up	RING/U-box superfamily protein
Peaxi162Scf00024g00271	0.88	5.55667	2.65864	1.80973e-07	1.31297e-06	Up	ethylene-responsive-element-binding factor 13 [Petunia x hybrida]
Peaxi162Scf00024g00291	6.07	37.2333	2.61683	2.23161e-28	7.08614e-27	Up	Ethylene-responsive transcription factor 1B
Peaxi162Scf00024g01922	5.22667	11.7067	1.16337	1.0611e-12	1.38412e-11	Up	2-oxoglutarate (2OG) and Fe(II)-dependent oxygenase superfamily protein
Peaxi162Scf00025g00291	2.23333	5.19333	1.21746	9.03069e-05	0.00042094	Up	leucine-rich repeat/extensin 2
Peaxi162Scf00025g00346	18.28	37.3067	1.02917	3.65672e-09	3.29807e-08	Up	nucleotide sugar transporter-KT 1
Peaxi162Scf00025g02432	2.63667	9.80667	1.89505	4.74237e-08	3.71928e-07	Up	Unknown protein
Peaxi162Scf00025g02922	0.376667	2.34667	2.63925	2.90622e-13	3.98561e-12	Up	Leucine-rich receptor-like protein kinase family protein
Peaxi162Scf00025g02924	0.0366667	0.31	3.07973	0.00330663	0.0109192	Up	Leucine-rich receptor-like protein kinase family protein
Peaxi162Scf00025g03116	0.183333	1.79333	3.2901	0.00101154	0.00379135	Up	RAP2.6-like protein [Solanum lycopersicum]
Peaxi162Scf00026g00026	0.136667	1.96333	3.84457	7.23611e-05	0.000343218	Up	-
Peaxi162Scf00026g00055	2.47333	8.89667	1.84681	6.93305e-07	4.644e-06	Up	ACT domain repeat 4
Peaxi162Scf00026g00083	0.683333	5.14333	2.91204	1.56539e-09	1.4858e-08	Up	Unknown protein
Peaxi162Scf00026g00178	12.1033	49.5	2.03202	1.18486e-35	4.74897e-34	Up	ureide permease 1
Peaxi162Scf00026g00203	0.0166667	0.373333	4.48543	0.000329827	0.00138018	Up	ZPT4-3 [Petunia x hybrida]
Peaxi162Scf00026g00214	7.51	18.7733	1.3218	1.65384e-12	2.1181e-11	Up	Wall-associated receptor kinase-like 20 [Theobroma cacao] gb|EOY00240.1| Wall-associated receptor kinase-like 20 [Theobroma cacao]
Peaxi162Scf00026g01510	14.2367	93.5333	2.71587	1.6659e-80	2.24817e-78	Up	Alpha-1,4-glucan-protein synthase [UDP-forming] 2
Peaxi162Scf00026g01919	0.173333	2.98	4.10369	3.18098e-10	3.26475e-09	Up	Unknown protein
Peaxi162Scf00026g02218	7.63	22.9667	1.58979	2.29344e-14	3.40673e-13	Up	Protein of unknown function (DUF569)
Peaxi162Scf00026g02810	9.88667	29.7733	1.59046	4.22048e-19	8.57995e-18	Up	UDP-galactose transporter 3
Peaxi162Scf00027g00016	48.34	109.557	1.18039	2.55844e-22	6.29584e-21	Up	phosphoenolpyruvate carboxylase 3
Peaxi162Scf00027g00021	8.39333	105.217	3.64798	6.92649e-87	1.06504e-84	Up	P-loop containing nucleoside triphosphate hydrolases superfamily protein
Peaxi162Scf00027g00184	0.586667	6.96667	3.56986	4.96217e-16	8.38743e-15	Up	early nodulin-like protein 1
Peaxi162Scf00027g00235	40.02	81.7367	1.03026	1.69227e-14	2.54503e-13	Up	Vesicle-fusing ATPase
Peaxi162Scf00028g00036	0.353333	1.57	2.15166	0.000153166	0.000684271	Up	basic helix-loop-helix (bHLH) DNA-binding family protein
Peaxi162Scf00028g00117	0.001	9.14	13.158	1.65772e-18	3.28322e-17	Up	shock protein SRC2 [Populus trichocarpa] gb|EEF01732.1| shock protein SRC2 [Populus trichocarpa]
Peaxi162Scf00029g00171	5.47	12.2833	1.16709	6.60092e-06	3.75161e-05	Up	Protein kinase superfamily protein
Peaxi162Scf00029g00173	0.163333	0.73	2.16008	0.00134171	0.00490286	Up	60 kDa chaperonin 1
Peaxi162Scf00029g00296	0.276667	1.94333	2.81231	0.00619925	0.0189336	Up	transmembrane protein G1P-related 1
Peaxi162Scf00029g00326	12.3167	25.09	1.0265	5.2049e-06	3.01354e-05	Up	Protein slowmo homolog
Peaxi162Scf00029g02813	537.01	1083.53	1.01271	7.00016e-15	1.09226e-13	Up	ADP/ATP carrier 1
Peaxi162Scf00030g00132	25.5133	168.973	2.72747	7.64948e-13	1.01186e-11	Up	EXORDIUM like 2
Peaxi162Scf00030g00133	6.06	35.6467	2.55638	2.38437e-06	1.46297e-05	Up	EXORDIUM like 2
Peaxi162Scf00030g00151	3.79667	80.47	4.40565	5.81845e-16	9.78912e-15	Up	EXORDIUM like 2
Peaxi162Scf00030g00152	1.53333	22.7633	3.89197	4.83521e-12	5.92423e-11	Up	conserved hypothetical protein [Ricinus communis] gb|EEF48526.1| conserved hypothetical protein [Ricinus communis]
Peaxi162Scf00030g00156	1.36667	14.72	3.42904	1.76347e-08	1.46788e-07	Up	EXORDIUM like 2
Peaxi162Scf00030g00157	2.98	35.7333	3.58389	1.46823e-10	1.56317e-09	Up	EXORDIUM like 2
Peaxi162Scf00030g00252	6.07667	29.59	2.28376	2.62873e-06	1.60206e-05	Up	Unknown protein
Peaxi162Scf00030g01110	0.626667	6.80667	3.44118	7.09425e-11	7.8086e-10	Up	UDP-Glycosyltransferase superfamily protein
Peaxi162Scf00030g01522	0.126667	1.23667	3.28735	0.00153073	0.00551268	Up	Phosphate-responsive 1 family protein
Peaxi162Scf00030g01715	25.0833	144.947	2.53072	3.38925e-39	1.52462e-37	Up	Phospho-2-dehydro-3-deoxyheptonate aldolase 1, chloroplastic
Peaxi162Scf00030g02412	2.91667	6.29667	1.11027	0.00251684	0.00856767	Up	Homeobox-leucine zipper protein family
Peaxi162Scf00031g00042	6.75667	22.05	1.7064	2.41641e-12	3.05617e-11	Up	Ethylene-responsive transcription factor 1A
Peaxi162Scf00031g00071	83.66	363.56	2.11958	1.43025e-48	8.59876e-47	Up	Unknown protein
Peaxi162Scf00031g00073	25.2267	111.16	2.13962	1.82546e-57	1.37023e-55	Up	Secretory carrier-associated membrane protein 1
Peaxi162Scf00032g00022	0.2	4.60333	4.52461	1.3489e-09	1.29118e-08	Up	Unknown protein
Peaxi162Scf00032g00035	3.55	43.26	3.60714	7.32695e-52	4.77871e-50	Up	Protein kinase superfamily protein
Peaxi162Scf00032g00102	2.77667	55.0233	4.30862	7.89206e-73	8.93881e-71	Up	Glucan endo-1,3-beta-glucosidase
Peaxi162Scf00032g00106	0.486667	7.63	3.97068	2.39603e-16	4.14946e-15	Up	Glucan endo-1,3-beta-glucosidase
Peaxi162Scf00032g00125	0.44	26.87	5.93235	1.01185e-35	4.07488e-34	Up	cytochrome P450, family 71, subfamily B, polypeptide 35
Peaxi162Scf00032g00147	7.66	104.55	3.7707	7.33688e-79	9.64477e-77	Up	cytochrome P450, family 71, subfamily A, polypeptide 25
Peaxi162Scf00032g00213	0.746667	8.10667	3.44057	1.71018e-16	2.99235e-15	Up	Unknown protein
Peaxi162Scf00032g00309	6.32333	21.3167	1.75322	1.38649e-12	1.78652e-11	Up	WRKY DNA-binding protein 15
Peaxi162Scf00032g00326	12.3667	32.82	1.40812	8.49689e-13	1.11581e-11	Up	Protein kinase superfamily protein
Peaxi162Scf00032g00422	2.66667	16.09	2.59305	4.25114e-50	2.65001e-48	Up	Protein kinase superfamily protein
Peaxi162Scf00032g00821	5.52	25.81	2.22519	1.44077e-26	4.30551e-25	Up	NAD kinase 1
Peaxi162Scf00032g01116	0.0333333	10.4233	8.28864	8.22319e-62	6.84035e-60	Up	cytochrome P450, family 71, subfamily B, polypeptide 34
Peaxi162Scf00032g02024	0.04	0.353333	3.14296	0.00592583	0.0181685	Up	golgi nucleotide sugar transporter 1
Peaxi162Scf00032g02724	0.106667	2.15667	4.33762	5.75731e-10	5.73719e-09	Up	protein kinase 2B
Peaxi162Scf00033g00202	0.116667	1.23333	3.4021	0.000369814	0.00153085	Up	ENTH/ANTH/VHS superfamily protein
Peaxi162Scf00033g00275	10.7133	23.08	1.10724	5.57158e-08	4.33078e-07	Up	Cyclopropane-fatty-acyl-phospholipid synthase
Peaxi162Scf00033g00919	0.433333	2.74	2.66063	1.25208e-05	6.833e-05	Up	Protein of unknown function (DUF506)
Peaxi162Scf00033g01513	0.986667	13.2633	3.74874	3.83315e-36	1.56856e-34	Up	Unknown protein
Peaxi162Scf00033g01514	0.1	1.1	3.45943	0.00169253	0.00601416	Up	Ankyrin repeat family protein, putative [Theobroma cacao] gb|EOY24187.1| Ankyrin repeat family protein, putative [Theobroma cacao]
Peaxi162Scf00033g01722	0.09	3.31333	5.20221	1.46254e-10	1.55843e-09	Up	-
Peaxi162Scf00033g01918	28.51	59.9567	1.07245	1.39714e-14	2.11497e-13	Up	Prolyl 4-hydroxylase subunit alpha-1
Peaxi162Scf00033g03015	0.001	0.97	9.92184	1.16457e-07	8.685e-07	Up	HAD superfamily, subfamily IIIB acid phosphatase
Peaxi162Scf00034g00110	4.94	25.1333	2.34702	3.85738e-12	4.78795e-11	Up	Peroxisomal fatty acid beta-oxidation multifunctional protein
Peaxi162Scf00034g00115	4.97	19.1333	1.94477	7.96475e-08	6.08946e-07	Up	Peroxisomal fatty acid beta-oxidation multifunctional protein
Peaxi162Scf00034g00141	4.15667	11.0733	1.41359	1.51891e-09	1.44439e-08	Up	Protein of unknown function (DUF1644)
Peaxi162Scf00034g00821	14.0767	29.1067	1.04804	3.38576e-14	4.94246e-13	Up	heat shock protein 91
Peaxi162Scf00035g00149	0.486667	1.62	1.73499	0.0103841	0.0297621	Up	gibberellin 2-oxidase
Peaxi162Scf00035g00412	0.0833333	1.79	4.42492	5.43232e-14	7.81755e-13	Up	Nuclear pore complex protein Nup96 homolog
Peaxi162Scf00035g00414	18.4267	55.3	1.58548	1.1381e-20	2.53733e-19	Up	germin-like protein 10
Peaxi162Scf00035g00711	2.19	13.2533	2.59735	9.08685e-26	2.64081e-24	Up	SNARE associated Golgi protein family
Peaxi162Scf00035g02310	10.7433	22.7333	1.08137	2.62505e-07	1.86294e-06	Up	Vacuolar cation/proton exchanger 5
Peaxi162Scf00036g00062	85.4667	217.733	1.34913	2.58629e-16	4.46677e-15	Up	PPPDE putative thiol peptidase family protein
Peaxi162Scf00036g00178	7.38	52.5167	2.83108	1.13708e-43	5.96051e-42	Up	VACUOLAR SORTING RECEPTOR 6
Peaxi162Scf00036g00412	0.02	0.326667	4.02975	0.00589166	0.0180812	Up	Zinc finger CCCH domain-containing protein 1
Peaxi162Scf00036g00711	45.04	93.77	1.05792	1.48649e-12	1.91149e-11	Up	Disease resistance protein (TIR-NBS-LRR class)
Peaxi162Scf00037g00096	17.0667	177.477	3.37838	9.23453e-108	2.11072e-105	Up	SRC2-like protein [Capsicum annuum]
Peaxi162Scf00037g00119	25.29	105.663	2.06284	1.91508e-42	9.60229e-41	Up	Signal peptidase subunit
Peaxi162Scf00037g00226	11.75	65.5767	2.48052	5.17957e-42	2.55663e-40	Up	mevalonate kinase
Peaxi162Scf00037g00231	5.1	27.07	2.40813	5.58281e-27	1.6963e-25	Up	peroxisomal adenine nucleotide carrier 1
Peaxi162Scf00037g00632	0.626667	4.42	2.81828	1.31733e-10	1.40902e-09	Up	cyclin family
Peaxi162Scf00037g00635	5.46	20.1567	1.88428	4.89047e-19	9.91815e-18	Up	Linoleate 9S-lipoxygenase 6
Peaxi162Scf00037g00636	0.436667	1.89	2.11378	1.60293e-07	1.16829e-06	Up	Linoleate 9S-lipoxygenase 6
Peaxi162Scf00037g00921	8.71667	20.3967	1.22648	0.000146125	0.000655355	Up	rapid alkalinization factor 1
Peaxi162Scf00037g01026	31.5033	71.9267	1.19102	3.87966e-09	3.48798e-08	Up	xyloglucan endotransglucosylase/hydrolase 5
Peaxi162Scf00037g01117	46.0067	116.03	1.33458	1.4364e-23	3.76088e-22	Up	Rubber elongation factor protein (REF)
Peaxi162Scf00037g01418	6.33667	28.2067	2.15424	8.72894e-33	3.1957e-31	Up	Epoxide hydrolase 3
Peaxi162Scf00037g01716	18.46	316.597	4.10017	4.53527e-105	9.83457e-103	Up	phloem protein 2-B1
Peaxi162Scf00037g01721	1.10333	28.7033	4.70128	1.72522e-56	1.24348e-54	Up	phloem protein 2-B1
Peaxi162Scf00037g01815	3.52	8.66667	1.2999	5.3149e-11	5.8987e-10	Up	TOPLESS-related 3
Peaxi162Scf00038g00114	0.13	12.8467	6.62674	5.06775e-42	2.50631e-40	Up	Plant protein of unknown function (DUF868)
Peaxi162Scf00038g00126	54.79	117.583	1.1017	2.77221e-14	4.07259e-13	Up	Charged multivesicular body protein 1
Peaxi162Scf00038g00169	0.466667	1.26667	1.44057	0.0121657	0.0341283	Up	Metallo-hydrolase/oxidoreductase superfamily protein
Peaxi162Scf00038g00211	2	90.4333	5.49878	1.67792e-112	3.97856e-110	Up	Cytochrome P450 superfamily protein
Peaxi162Scf00038g00235	0.05	4.18667	6.38773	2.02994e-13	2.81277e-12	Up	Avr9/Cf-9 rapidly elicited protein 132 [Nicotiana tabacum]
Peaxi162Scf00038g00247	15.89	42.36	1.41458	6.09552e-22	1.45896e-20	Up	mitogen-activated protein kinase kinase 4
Peaxi162Scf00038g00318	2.53333	109.783	5.43748	1.83879e-178	1.13785e-175	Up	Cytochrome P450 superfamily protein
Peaxi162Scf00038g00523	0.843333	9.23667	3.4532	1.10599e-24	3.03026e-23	Up	Class I glutamine amidotransferase-like superfamily protein
Peaxi162Scf00038g00843	17.41	37.21	1.09577	1.29576e-06	8.33752e-06	Up	Unknown protein
Peaxi162Scf00038g00920	3.25333	8.86333	1.44593	1.98982e-07	1.43624e-06	Up	Protein transport protein SEC13
Peaxi162Scf00038g01035	3.89333	30.01	2.94637	3.67388e-40	1.72292e-38	Up	pleiotropic drug resistance 7
Peaxi162Scf00038g01036	0.91	2.45	1.42884	1.45774e-05	7.86565e-05	Up	NADP-dependent malic enzyme
Peaxi162Scf00038g01132	0.216667	4.99	4.52549	1.05216e-18	2.09862e-17	Up	HAD superfamily, subfamily IIIB acid phosphatase
Peaxi162Scf00038g01136	0.001	32.3467	14.9813	1.01175e-47	5.92819e-46	Up	Unknown protein
Peaxi162Scf00038g01535	3.44667	11.68	1.76077	1.1189e-14	1.71838e-13	Up	Protein kinase superfamily protein
Peaxi162Scf00038g01627	8.51333	18.1267	1.09032	5.44556e-09	4.81056e-08	Up	60 kDa chaperonin 3
Peaxi162Scf00038g01643	0.0366667	0.933333	4.66985	2.21487e-09	2.05913e-08	Up	Beta-fructofuranosidase, insoluble isoenzyme 1
Peaxi162Scf00038g01911	0.293333	1.23667	2.07584	0.00515673	0.0160924	Up	exocyst subunit exo70 family protein D1
Peaxi162Scf00038g02029	3.84333	9.47667	1.30202	2.37865e-11	2.74312e-10	Up	inter-alpha-trypsin inhibitor heavy chain-related
Peaxi162Scf00038g02031	17.7733	35.83	1.01145	1.17541e-12	1.52383e-11	Up	Aldehyde dehydrogenase family 7 member A1
Peaxi162Scf00038g02137	0.303333	0.853333	1.49221	0.0180587	0.0478903	Up	alpha/beta-Hydrolases superfamily protein
Peaxi162Scf00038g02224	0.336667	3.22667	3.26065	1.83131e-05	9.72421e-05	Up	17.4 kDa class III heat shock protein
Peaxi162Scf00038g02334	0.0533333	3.33333	5.96578	6.95425e-10	6.86256e-09	Up	Unknown protein
Peaxi162Scf00038g02442	24.5267	55.4933	1.17796	1.63587e-13	2.27917e-12	Up	ATP synthase subunit epsilon, mitochondrial
Peaxi162Scf00038g02452	0.243333	7.46	4.93817	2.17546e-51	1.39378e-49	Up	glutamate receptor 2.8
Peaxi162Scf00038g02520	13.5767	36.0333	1.4082	5.60731e-10	5.5987e-09	Up	O-fucosyltransferase family protein
Peaxi162Scf00038g02527	0.446667	21.4533	5.58586	1.00421e-77	1.29329e-75	Up	Core-2/I-branching beta-1,6-N-acetylglucosaminyltransferase family protein
Peaxi162Scf00038g02537	0.00666667	0.116667	4.12928	0.0111172	0.0316028	Up	calcium-transporting ATPase, putative
Peaxi162Scf00039g00054	0.001	2.00333	10.9682	5.94548e-22	1.42573e-20	Up	exocyst subunit exo70 family protein H4
Peaxi162Scf00039g00233	0.493333	19.0733	5.27285	3.89833e-37	1.65116e-35	Up	zinc finger DNA-binding protein [Catharanthus roseus]
Peaxi162Scf00039g00333	15.0033	41.62	1.47199	3.41931e-22	8.34951e-21	Up	Cytochrome P450 superfamily protein
Peaxi162Scf00039g00429	22.86	52.0167	1.18615	1.22815e-15	2.03257e-14	Up	Lung seven transmembrane receptor family protein
Peaxi162Scf00039g01012	0.0466667	2.51333	5.75107	6.69022e-19	1.34819e-17	Up	inositol polyphosphate 5-phosphatase I
Peaxi162Scf00039g01625	0.98	6.67333	2.76755	5.65641e-20	1.21721e-18	Up	NAD(P)-binding Rossmann-fold superfamily protein
Peaxi162Scf00040g00025	0.276667	1.92667	2.79989	2.66283e-05	0.000137147	Up	NAC domain protein
Peaxi162Scf00040g00326	0.796667	2.07333	1.3799	0.00026178	0.00111906	Up	Homeobox-leucine zipper protein ROC7
Peaxi162Scf00040g03010	1.37333	14.8367	3.43341	1.2922e-36	5.3833e-35	Up	alpha/beta-Hydrolases superfamily protein
Peaxi162Scf00040g03012	1.83667	5.08667	1.46963	2.607e-06	1.58919e-05	Up	O-acyltransferase (WSD1-like) family protein
Peaxi162Scf00041g00061	12.02	29.3733	1.28907	1.36527e-09	1.30562e-08	Up	Ethylene-responsive transcription factor RAP2-4
Peaxi162Scf00041g00179	4.18333	9.11667	1.12385	0.00163948	0.00585108	Up	Unknown protein
Peaxi162Scf00041g00183	0.316667	2.21	2.80301	1.07605e-05	5.92717e-05	Up	Unknown protein
Peaxi162Scf00041g00810	1.5	9.20333	2.61719	1.23269e-08	1.04388e-07	Up	Haloacid dehalogenase-like hydrolase (HAD) superfamily protein
Peaxi162Scf00041g01422	3.22	15.6433	2.28042	2.46402e-40	1.1685e-38	Up	Leucine-rich repeat receptor-like protein kinase family protein
Peaxi162Scf00041g01724	3.50333	8.98	1.35799	0.00179569	0.00633793	Up	Unknown protein
Peaxi162Scf00041g10112	8.62667	33.3733	1.95182	1.7572e-24	4.77324e-23	Up	VQ motif-containing family protein [Populus trichocarpa] gb|EEE94381.1| VQ motif-containing family protein [Populus trichocarpa]
Peaxi162Scf00042g00083	1.32	3.37667	1.35506	0.00325078	0.0107586	Up	RAC-like GTP binding protein 5
Peaxi162Scf00042g01312	0.416667	1.00333	1.26784	0.00366224	0.0119366	Up	PRF [Solanum lycopersicum]
Peaxi162Scf00042g02617	0.163333	0.666667	2.02915	0.000121768	0.000555701	Up	Nbs-lrr resistance protein, putative [Theobroma cacao] gb|EOY25256.1| Nbs-lrr resistance protein, putative [Theobroma cacao]
Peaxi162Scf00042g02728	0.0233333	0.526667	4.49643	0.000471579	0.00190214	Up	Disease resistance-responsive (dirigent-like protein) family protein
Peaxi162Scf00042g02729	0.001	1.31667	10.3627	2.38874e-10	2.48686e-09	Up	Disease resistance-responsive (dirigent-like protein) family protein
Peaxi162Scf00043g00076	0.503333	6.50667	3.69233	1.12685e-12	1.46387e-11	Up	glutathione S-transferase tau 7
Peaxi162Scf00044g00221	8.58667	29.6467	1.7877	6.12639e-22	1.46359e-20	Up	Kidney mitochondrial carrier protein 1
Peaxi162Scf00044g01112	0.0133333	17.9133	10.3918	7.54821e-92	1.2767e-89	Up	ABC-2 type transporter family protein
Peaxi162Scf00044g01217	1.54333	6.12333	1.98827	1.91034e-09	1.79226e-08	Up	prohibitin 3
Peaxi162Scf00045g00023	0.18	2.51	3.80162	2.07457e-06	1.28689e-05	Up	Unknown protein
Peaxi162Scf00045g00046	0.001	0.616667	9.26835	0.00505208	0.0158242	Up	Unknown protein
Peaxi162Scf00045g00071	28.1733	63.5133	1.17273	9.23381e-06	5.13415e-05	Up	conserved hypothetical protein [Ricinus communis] gb|EEF42556.1| conserved hypothetical protein [Ricinus communis]
Peaxi162Scf00045g00127	67.7033	140.827	1.05662	3.43583e-11	3.89154e-10	Up	PLATZ transcription factor family protein
Peaxi162Scf00045g00144	13.6533	33.8333	1.30919	3.09864e-13	4.24262e-12	Up	phosphatidylinositol synthase 1
Peaxi162Scf00045g00323	8.10667	33.17	2.0327	5.42575e-29	1.76937e-27	Up	arginine methyltransferase 11
Peaxi162Scf00045g00450	0.001	0.413333	8.69116	0.000869942	0.0033155	Up	Glycosyl hydrolase family protein with chitinase insertion domain
Peaxi162Scf00045g00725	11.0833	32.5033	1.5522	4.98868e-16	8.42662e-15	Up	Abscisic acid 8'-hydroxylase 1
Peaxi162Scf00045g00916	0.001	0.23	7.84549	0.000409282	0.00167505	Up	Ent-copalyl diphosphate synthase, chloroplastic
Peaxi162Scf00045g01022	0.03	0.863333	4.84688	0.00021105	0.000918449	Up	cis-prenyl transferase 9 [Solanum habrochaites]
Peaxi162Scf00045g01026	0.0566667	0.383333	2.75803	0.00776538	0.023113	Up	Long-chain-alcohol oxidase FAO4A
Peaxi162Scf00045g01334	2.27333	13.3233	2.55107	3.367e-13	4.59023e-12	Up	Unknown protein
Peaxi162Scf00045g01341	0.913333	1.86	1.02609	0.00124809	0.0045905	Up	HXXXD-type acyl-transferase family protein
Peaxi162Scf00045g01440	47.27	156.04	1.72292	5.10251e-40	2.38409e-38	Up	Keratin-associated protein 10-6 isoform 1 [Theobroma cacao] ref|XP_007011486.1| Keratin-associated protein 10-6 isoform 1 [Theobroma cacao] gb|EOY29104.1| Keratin-associated protein 10-6 isoform 1 [Theobroma cacao] gb|EOY29105.1| Keratin-associated protein 10-6 isoform 1 [Theobroma cacao]
Peaxi162Scf00045g01535	0.146667	4.27	4.86362	1.82368e-11	2.12729e-10	Up	Peroxidase superfamily protein
Peaxi162Scf00045g01641	4.73	26.76	2.50017	1.88469e-43	9.75845e-42	Up	WRKY DNA-binding protein 11
Peaxi162Scf00045g01736	0.816667	2.48	1.60252	0.000135672	0.00061248	Up	Unknown protein
Peaxi162Scf00045g01738	0.0166667	0.18	3.43296	0.00988625	0.0285189	Up	glutamate receptor 2.7
Peaxi162Scf00045g01819	2.39333	8.47	1.82334	3.29057e-16	5.64088e-15	Up	Prf [Solanum lycopersicum]
Peaxi162Scf00045g01820	6.63333	17.9	1.43215	3.99461e-06	2.35582e-05	Up	Protein of unknown function (DUF1336)
Peaxi162Scf00045g01824	0.04	0.866667	4.43741	1.0967e-06	7.14115e-06	Up	Zinc finger protein CONSTANS-LIKE 4
Peaxi162Scf00045g01829	0.001	2.34	11.1923	2.04502e-22	5.07178e-21	Up	glutamate receptor 2.7
Peaxi162Scf00045g01830	0.353333	3.95667	3.48518	5.29032e-16	8.92425e-15	Up	glutamate receptor 2.7
Peaxi162Scf00045g01937	12.51	30.98	1.30826	1.58392e-10	1.68e-09	Up	conserved hypothetical protein [Ricinus communis] gb|EEF39901.1| conserved hypothetical protein [Ricinus communis]
Peaxi162Scf00045g02025	0.001	0.836667	9.70851	1.34628e-06	8.64721e-06	Up	Histidine decarboxylase
Peaxi162Scf00045g02031	4.57	9.5	1.05573	0.0150852	0.0411445	Up	early nodulin-like protein 15
Peaxi162Scf00045g02038	0.333333	6.61333	4.31034	1.19904e-23	3.15241e-22	Up	Histidine decarboxylase
Peaxi162Scf00045g02414	2.31667	23.3267	3.33186	4.10772e-38	1.7876e-36	Up	conserved hypothetical protein [Ricinus communis] gb|EEF29405.1| conserved hypothetical protein [Ricinus communis]
Peaxi162Scf00045g02523	1.61333	8.09667	2.32728	1.90171e-13	2.64519e-12	Up	Protein phosphatase 2C family protein
Peaxi162Scf00046g00021	3.15667	6.69667	1.08504	4.21577e-06	2.47589e-05	Up	purple acid phosphatase 27
Peaxi162Scf00046g00119	0.243333	6.6	4.76146	3.05645e-21	7.00498e-20	Up	purple acid phosphatase 27
Peaxi162Scf00046g00198	1.43	4.15667	1.53941	2.33614e-05	0.00012173	Up	Leucine-rich repeat protein kinase family protein
Peaxi162Scf00046g00226	10.7367	59.49	2.4701	3.23961e-28	1.02229e-26	Up	purine permease 3
Peaxi162Scf00046g00524	0.386667	1.83333	2.24531	0.00686303	0.0207263	Up	Unknown protein
Peaxi162Scf00047g00053	0.906667	3.43333	1.92097	5.06294e-11	5.62891e-10	Up	lectin receptor kinase a4.3
Peaxi162Scf00047g00166	0.38	1.07	1.49354	0.00245271	0.00837518	Up	Aconitate hydratase, cytoplasmic
Peaxi162Scf00047g00218	0.32	1.93	2.59246	0.00163614	0.00583998	Up	Cytosolic sulfotransferase 6
Peaxi162Scf00047g00243	0.001	0.533333	9.05889	0.010982	0.0312745	Up	Unknown protein
Peaxi162Scf00047g00721	52.44	126.747	1.27321	3.20866e-23	8.31532e-22	Up	glutathione reductase
Peaxi162Scf00047g00921	7.06333	26.72	1.9195	3.62839e-13	4.93862e-12	Up	F-box protein PP2-B1
Peaxi162Scf00047g00925	3.35333	44.45	3.72852	8.91347e-103	1.79479e-100	Up	pleiotropic drug resistance 12
Peaxi162Scf00047g01123	0.001	0.363333	8.50515	0.000891382	0.00338653	Up	S-adenosyl-L-methionine:salicylic acid carboxyl methyltransferase [Nicotiana alata]
Peaxi162Scf00047g01129	0.001	0.696667	9.44432	4.46205e-06	2.61061e-05	Up	S-adenosyl-L-methionine:salicylic acid carboxyl methyltransferase [Nicotiana alata]
Peaxi162Scf00047g01235	0.583333	1.41333	1.27671	5.21159e-05	0.000254913	Up	Protein kinase superfamily protein
Peaxi162Scf00047g01420	2.06667	18.94	3.19606	9.36547e-43	4.74274e-41	Up	Protein kinase superfamily protein
Peaxi162Scf00047g01927	28.3367	196.793	2.79594	1.98285e-49	1.21514e-47	Up	1-aminocyclopropane-1-carboxylate oxidase 1
Peaxi162Scf00047g02233	0.001	0.606667	9.24476	0.00412549	0.0132608	Up	Reticulon family protein
Peaxi162Scf00047g02443	58.2967	125.45	1.10563	1.28381e-17	2.38794e-16	Up	Protein kinase superfamily protein
Peaxi162Scf00047g02457	0.136667	1.63667	3.58203	2.12287e-08	1.74415e-07	Up	cytochrome P450, family 718
Peaxi162Scf00048g00815	164.14	562.44	1.77677	9.13943e-43	4.63753e-41	Up	Isopentenyl-diphosphate Delta-isomerase II
Peaxi162Scf00049g01320	0.0233333	18.2167	9.60865	4.09002e-77	5.16258e-75	Up	PATATIN-like protein 5
Peaxi162Scf00050g00169	12.5033	129.59	3.37357	1.85144e-70	1.9572e-68	Up	Argonaute family protein
Peaxi162Scf00050g00214	25.97	67.3833	1.37555	4.90783e-20	1.05881e-18	Up	calcium-dependent protein kinase 16
Peaxi162Scf00050g00632	0.0133333	0.253333	4.24793	0.00104875	0.00391521	Up	Leucine-rich repeat receptor-like protein kinase family protein
Peaxi162Scf00050g02113	88.55	272.927	1.62395	3.12114e-34	1.19257e-32	Up	Cysteine proteinase inhibitor
Peaxi162Scf00051g00109	74.25	176.627	1.25024	5.47198e-22	1.31467e-20	Up	Protein disulfide-isomerase
Peaxi162Scf00051g00621	4.82	14.08	1.54654	9.41434e-08	7.12351e-07	Up	Transmembrane emp24 domain-containing protein p24delta3
Peaxi162Scf00051g01516	14.68	32.1133	1.12932	9.5524e-15	1.47687e-13	Up	Eukaryotic aspartyl protease family protein
Peaxi162Scf00051g01815	11.32	58.9567	2.38078	4.03184e-37	1.70486e-35	Up	amino acid permease 3
Peaxi162Scf00052g00210	0.0366667	0.563333	3.94145	0.000151193	0.000676172	Up	xyloglucan endotransglucosylase/hydrolase 30
Peaxi162Scf00052g00324	14.7233	38.41	1.38338	1.56992e-19	3.28092e-18	Up	ATP binding protein, putative [Ricinus communis] gb|EEF42261.1| ATP binding protein, putative [Ricinus communis]
Peaxi162Scf00052g00819	39.56	111.213	1.49122	3.80257e-22	9.24089e-21	Up	peroxisomal 3-ketoacyl-CoA thiolase 3
Peaxi162Scf00053g00006	30.32	61.15	1.01208	2.47684e-14	3.66841e-13	Up	[Arabidopsis thaliana]
Peaxi162Scf00053g00528	1.28333	28.02	4.44849	1.56251e-45	8.67448e-44	Up	Alternative oxidase 3, mitochondrial
Peaxi162Scf00053g00910	0.55	6.03667	3.45625	3.20453e-20	6.97274e-19	Up	Replication protein A 70 kDa DNA-binding subunit B
Peaxi162Scf00054g00142	28.1933	270.84	3.26401	2.87316e-51	1.83615e-49	Up	Unknown protein
Peaxi162Scf00054g00191	5.71333	546.267	6.57913	2.63581e-152	1.13344e-149	Up	Cysteine-rich repeat secretory protein 55
Peaxi162Scf00054g01713	7.66333	15.58	1.02365	6.17088e-05	0.000297419	Up	Ras-related protein Rab-11A
Peaxi162Scf00054g02318	0.9	10.0567	3.48208	4.781e-19	9.7039e-18	Up	Plant invertase/pectin methylesterase inhibitor superfamily protein
Peaxi162Scf00054g02320	0.0266667	0.883333	5.04985	1.81941e-14	2.72493e-13	Up	Plant invertase/pectin methylesterase inhibitor superfamily
Peaxi162Scf00056g00023	0.001	3.24667	11.6647	2.03049e-11	2.35769e-10	Up	Ripening-related protein [Medicago truncatula] gb|AES87878.1| Ripening-related protein [Medicago truncatula]
Peaxi162Scf00056g00128	0.04	1.04	4.70044	5.33588e-15	8.41894e-14	Up	Arabidopsis thaliana protein of unknown function (DUF821)
Peaxi162Scf00056g00313	0.303333	1.82	2.58496	1.04896e-06	6.85024e-06	Up	Acetyl-coenzyme A carboxylase carboxyl transferase subunit alpha
Peaxi162Scf00057g00006	0.356667	1.50667	2.07871	0.000216016	0.000938608	Up	Unknown protein
Peaxi162Scf00057g00027	1.41333	13.2333	3.227	2.53706e-18	4.95137e-17	Up	Sec-independent protein translocase protein TATB, chloroplastic
Peaxi162Scf00057g00045	0.243333	1.34	2.46123	0.00551909	0.0170845	Up	Unknown protein
Peaxi162Scf00057g00144	6.31333	29.09	2.20405	3.15698e-37	1.34615e-35	Up	silicon efflux transporter CmLsi2-2 [Cucurbita moschata]
Peaxi162Scf00057g00224	0.506667	3.92333	2.95297	3.87849e-05	0.00019443	Up	Unknown protein
Peaxi162Scf00057g00420	23.07	63.35	1.45733	2.83449e-20	6.19412e-19	Up	Nucleotide-diphospho-sugar transferase family protein
Peaxi162Scf00057g02231	2.51333	5.97	1.24813	0.000232769	0.00100555	Up	poly(ADP-ribose) glycohydrolase 2
Peaxi162Scf00057g10023	0.001	0.386667	8.59495	0.00615855	0.0188183	Up	Calcium-dependent lipid-binding (CaLB domain) family protein
Peaxi162Scf00057g10136	0.001	1.12	10.1293	1.65209e-06	1.04449e-05	Up	GNS1/SUR4 membrane protein family
Peaxi162Scf00058g00033	1.76	12.15	2.78731	9.98558e-16	1.65801e-14	Up	Protein of unknown function (DUF803)
Peaxi162Scf00058g00267	15.93	36.4567	1.19444	5.32977e-08	4.15045e-07	Up	bZIP transcription factor [Nicotiana benthamiana]
Peaxi162Scf00058g00410	0.673333	34.7467	5.68941	6.61536e-79	8.74158e-77	Up	glutathione S-transferase TAU 8
Peaxi162Scf00058g00514	2.41333	9.77667	2.01832	3.82543e-07	2.65759e-06	Up	O-fucosyltransferase family protein
Peaxi162Scf00058g00821	0.01	0.286667	4.8413	0.000263776	0.0011257	Up	receptor-like protein kinase 1
Peaxi162Scf00058g01219	71.3833	196.45	1.4605	6.01292e-21	1.35724e-19	Up	-
Peaxi162Scf00058g01716	2.82333	19.1133	2.75911	6.90248e-37	2.89938e-35	Up	ABC transporter B family member 21
Peaxi162Scf00058g02110	0.226667	4.03667	4.15452	5.29259e-09	4.67868e-08	Up	Unknown protein
Peaxi162Scf00058g03014	22.4433	69.7	1.63487	4.23896e-27	1.29108e-25	Up	DNAJ homologue 2
Peaxi162Scf00059g00129	1.67667	11.44	2.77042	3.9747e-15	6.31843e-14	Up	Prolyl 4-hydroxylase subunit alpha-1
Peaxi162Scf00059g00714	0.001	2.55333	11.3182	3.10006e-18	6.00394e-17	Up	WRKY DNA-binding protein 72
Peaxi162Scf00060g00020	78.55	170.393	1.11719	3.96551e-18	7.62767e-17	Up	UDP-glucuronic acid decarboxylase 3
Peaxi162Scf00060g00111	22.2233	59.6667	1.42485	3.73171e-27	1.13932e-25	Up	2-oxoglutarate dehydrogenase, mitochondrial
Peaxi162Scf00060g01112	12.24	25.9367	1.08339	5.16098e-08	4.02766e-07	Up	N(6)-adenine-specific DNA methyltransferase 2
Peaxi162Scf00061g00208	0.001	0.806667	9.65583	0.00331754	0.0109496	Up	Exostosin family protein
Peaxi162Scf00061g00209	1.09333	8.99667	3.04066	4.75228e-23	1.22148e-21	Up	Exostosin family protein
Peaxi162Scf00062g00181	0.11	1.80333	4.03509	7.2007e-07	4.8076e-06	Up	cytochrome P450, family 71, subfamily B, polypeptide 10
Peaxi162Scf00062g00217	0.483333	3.48667	2.85076	1.84807e-11	2.15376e-10	Up	receptor like protein 7
Peaxi162Scf00062g00612	0.13	1.42	3.44931	1.05148e-06	6.86138e-06	Up	Cytochrome P450 superfamily protein
Peaxi162Scf00062g00922	8.64667	18.45	1.0934	1.14882e-12	1.49088e-11	Up	U-box domain-containing protein 4
Peaxi162Scf00062g00928	0.0833333	1.77	4.40871	4.6197e-12	5.68136e-11	Up	Receptor-like protein kinase 2
Peaxi162Scf00062g01022	0.0866667	0.563333	2.70044	0.000818869	0.00313972	Up	ADP/ATP carrier 2
Peaxi162Scf00062g01613	0.0566667	2.35333	5.37606	1.08567e-06	7.07176e-06	Up	alpha/beta-Hydrolases superfamily protein
Peaxi162Scf00062g01917	2.73	5.68333	1.05784	0.000773429	0.00298036	Up	Isoprenyl transferase 1
Peaxi162Scf00062g02014	0.0933333	1.26333	3.7587	2.03816e-13	2.82261e-12	Up	receptor like protein 7
Peaxi162Scf00062g02314	36.3633	101.953	1.48735	9.85857e-22	2.32888e-20	Up	HXXXD-type acyl-transferase family protein
Peaxi162Scf00062g02315	0.03	0.43	3.8413	0.00141648	0.00514139	Up	2-oxoglutarate (2OG) and Fe(II)-dependent oxygenase superfamily protein
Peaxi162Scf00063g02324	0.3	2.31667	2.94902	1.76663e-08	1.47003e-07	Up	Homeobox-leucine zipper protein HDG11
Peaxi162Scf00064g00002	0.001	1.35333	10.4023	0.00180424	0.00636301	Up	conserved hypothetical protein [Ricinus communis] gb|EEF52425.1| conserved hypothetical protein [Ricinus communis]
Peaxi162Scf00064g00081	0.38	4.44667	3.54865	9.28554e-09	7.99672e-08	Up	conserved hypothetical protein [Ricinus communis] gb|EEF52785.1| conserved hypothetical protein [Ricinus communis]
Peaxi162Scf00064g00115	0.001	0.753333	9.55714	3.25082e-10	3.33104e-09	Up	subtilisin-like serine protease 2
Peaxi162Scf00064g00123	0.163333	0.54	1.72514	0.0153481	0.0417269	Up	Domain of unknown function (DUF23)
Peaxi162Scf00064g00125	1.39667	2.85667	1.03234	0.00597303	0.0183066	Up	DNAJ heat shock N-terminal domain-containing protein
Peaxi162Scf00064g00132	11.79	162.12	3.78143	7.87358e-83	1.09759e-80	Up	conserved hypothetical protein [Ricinus communis] gb|EEF49599.1| conserved hypothetical protein [Ricinus communis]
Peaxi162Scf00064g00184	0.001	1.1	10.1033	0.00263467	0.00892924	Up	17.3 kDa class II heat shock protein
Peaxi162Scf00064g00331	0.0833333	0.433333	2.37851	0.00621474	0.0189717	Up	RING/U-box superfamily protein
Peaxi162Scf00064g00333	0.49	15.0867	4.94435	3.60679e-54	2.45989e-52	Up	Nucleotide-diphospho-sugar transferase family protein
Peaxi162Scf00064g00422	36.5233	268.967	2.88054	2.73995e-95	4.93016e-93	Up	Sec14p-like phosphatidylinositol transfer family protein
Peaxi162Scf00064g00531	0.22	1.93	3.13303	3.95906e-07	2.74366e-06	Up	B-box zinc finger family protein
Peaxi162Scf00064g00625	17.57	59.19	1.75224	2.33139e-29	7.66188e-28	Up	alpha/beta-Hydrolases superfamily protein
Peaxi162Scf00064g00740	0.001	0.916667	9.84025	1.67984e-07	1.22188e-06	Up	FAD/NAD(P)-binding oxidoreductase family protein
Peaxi162Scf00064g00911	1.82	5.35333	1.5565	3.33341e-05	0.00016911	Up	SKU5 similar 5
Peaxi162Scf00064g01131	16.33	52.37	1.68122	1.48697e-19	3.11269e-18	Up	conserved hypothetical protein [Ricinus communis] gb|EEF52842.1| conserved hypothetical protein [Ricinus communis]
Peaxi162Scf00064g01212	2485.64	6400.2	1.3645	1.7821e-20	3.93161e-19	Up	catalase 2
Peaxi162Scf00064g01213	0.09	0.683333	2.92459	0.0015433	0.00555234	Up	Protein kinase superfamily protein
Peaxi162Scf00064g01324	1.62333	4.68667	1.5296	0.000127202	0.000578152	Up	Cysteine proteinases superfamily protein
Peaxi162Scf00064g01330	0.001	0.526667	9.04075	0.000733918	0.0028445	Up	receptor like protein 31
Peaxi162Scf00064g01429	3.55667	10.1033	1.50623	1.89852e-07	1.37464e-06	Up	Auxin efflux carrier family protein
Peaxi162Scf00064g10024	2.7	16.2533	2.5897	7.78614e-28	2.42979e-26	Up	mitogen-activated protein kinase kinase kinase 5
Peaxi162Scf00064g10131	3.82	23.94	2.64778	1.34197e-36	5.5815e-35	Up	Disease resistance protein (CC-NBS-LRR class) family
Peaxi162Scf00065g00029	0.526667	1.79333	1.76768	0.00113584	0.00421615	Up	beta-xylosidase 1
Peaxi162Scf00065g00116	18.89	83.2167	2.13925	1.29505e-40	6.19939e-39	Up	Small COPII coat GTPase sar1
Peaxi162Scf00065g00131	0.276667	1.03667	1.90573	0.0111651	0.0317176	Up	RING-H2 finger protein ATL2
Peaxi162Scf00065g01120	4.75333	10.0233	1.07635	3.55396e-05	0.000179366	Up	Ethylene-responsive transcription factor RAP2-3
Peaxi162Scf00065g01121	6.08667	12.1967	1.00276	1.08396e-06	7.06247e-06	Up	Tetratricopeptide repeat (TPR)-like superfamily protein
Peaxi162Scf00065g01524	10.5867	27.7633	1.39093	3.08218e-18	5.97388e-17	Up	Dihydrolipoyllysine-residue acetyltransferase component of pyruvate dehydrogenase complex
Peaxi162Scf00065g10111	5.10333	12.61	1.30506	3.75483e-06	2.22892e-05	Up	Unknown protein
Peaxi162Scf00065g10118	0.396667	4.27667	3.43049	2.10815e-05	0.000110691	Up	Unknown protein
Peaxi162Scf00066g00063	0.646667	5.42667	3.06897	7.46331e-08	5.72752e-07	Up	Calcium-binding EF-hand family protein
Peaxi162Scf00066g00097	0.001	3.04333	11.5714	5.25903e-12	6.41783e-11	Up	cytochrome P450, family 71 subfamily B, polypeptide 7
Peaxi162Scf00066g00107	41.5	117.097	1.49652	6.83318e-31	2.33645e-29	Up	Target of Myb protein 1
Peaxi162Scf00066g00179	0.726667	7.39333	3.34686	3.60068e-07	2.50831e-06	Up	conserved hypothetical protein [Ricinus communis] gb|EEF42038.1| conserved hypothetical protein [Ricinus communis]
Peaxi162Scf00066g00911	0.0733333	1.54	4.39232	2.00431e-05	0.000105742	Up	Peroxidase superfamily protein
Peaxi162Scf00067g00219	12.5033	142.65	3.5121	4.77517e-99	8.97413e-97	Up	NAD(P)-binding Rossmann-fold superfamily protein
Peaxi162Scf00067g02527	108.72	243.087	1.16085	8.04021e-19	1.61511e-17	Up	Ubiquinol-cytochrome C reductase hinge protein
Peaxi162Scf00068g01810	54.5367	219.777	2.01074	7.48419e-33	2.7559e-31	Up	fructose-bisphosphate aldolase 2
Peaxi162Scf00068g02521	0.0133333	0.416667	4.96578	0.000856136	0.0032673	Up	vacuolar iron transporter (VIT) family protein
Peaxi162Scf00069g00003	0.653333	6.68333	3.35468	2.98294e-14	4.37711e-13	Up	F-box family protein
Peaxi162Scf00069g00081	0.0966667	1.89667	4.2943	4.72033e-09	4.20209e-08	Up	UDP-Glycosyltransferase superfamily protein
Peaxi162Scf00069g00091	4.33333	23.0267	2.40976	3.16476e-20	6.89212e-19	Up	UDP-Glycosyltransferase superfamily protein
Peaxi162Scf00069g00162	16.63	40.74	1.29266	4.01223e-07	2.77823e-06	Up	VQ motif-containing protein
Peaxi162Scf00069g00163	0.79	4.97	2.65332	8.36262e-18	1.56697e-16	Up	Receptor-like protein kinase BRI1-like 3
Peaxi162Scf00069g00212	0.001	0.18	7.49185	0.00898877	0.0262644	Up	UBP1-associated protein 2A
Peaxi162Scf00069g00510	0.0366667	2.86667	6.28876	2.4529e-12	3.09913e-11	Up	NAC domain containing protein 90
Peaxi162Scf00069g00810	0.196667	0.546667	1.47491	0.00393852	0.0127308	Up	beta-fructofuranosidase, insoluble isoenzyme 1-like [Solanum tuberosum] gb|AEV46310.1| apoplastic invertase [Solanum tuberosum]
Peaxi162Scf00069g01325	0.95	7.97667	3.06979	2.02217e-11	2.35018e-10	Up	Dynein light chain type 1 family protein [Theobroma cacao] gb|EOY12948.1| Dynein light chain type 1 family protein [Theobroma cacao]
Peaxi162Scf00069g01334	5.64333	12.1633	1.10792	3.22264e-09	2.93263e-08	Up	smr (Small MutS Related) domain-containing protein
Peaxi162Scf00069g01431	0.001	0.833333	9.70275	0.00237928	0.00814968	Up	-
Peaxi162Scf00069g01511	17.8867	41.5467	1.21585	8.21603e-15	1.27726e-13	Up	Core-2/I-branching beta-1,6-N-acetylglucosaminyltransferase family protein
Peaxi162Scf00069g01724	0.136667	0.813333	2.57319	0.0017929	0.00633002	Up	Protein phosphatase 2C family protein
Peaxi162Scf00069g02139	83.53	199.67	1.25725	3.14721e-22	7.71478e-21	Up	ubiquitin-conjugating enzyme 36
Peaxi162Scf00069g02232	1.62333	4.27667	1.39753	1.73537e-05	9.24957e-05	Up	UDP-N-acetylglucosamine 1-carboxyvinyltransferase 2
Peaxi162Scf00069g02239	28.2067	99.1367	1.81338	2.29508e-25	6.52053e-24	Up	Epidermis-specific secreted glycoprotein EP1
Peaxi162Scf00069g02248	101.87	412.667	2.01825	5.41004e-35	2.11492e-33	Up	Epidermis-specific secreted glycoprotein EP1
Peaxi162Scf00070g10021	12.7433	30.2233	1.24592	4.91889e-14	7.09881e-13	Up	conserved hypothetical protein [Ricinus communis] gb|EEF46099.1| conserved hypothetical protein [Ricinus communis]
Peaxi162Scf00071g00031	13.0967	33.6333	1.36069	3.63873e-12	4.52319e-11	Up	endo-1,4-beta-glucanase [Gossypium hirsutum]
Peaxi162Scf00071g00049	0.001	4.79	12.2258	4.26578e-05	0.000212002	Up	proteinase inhibitor precursor [Nicotiana alata]
Peaxi162Scf00071g00074	1.17333	6.88333	2.55249	7.16125e-10	7.05859e-09	Up	RING/U-box superfamily protein
Peaxi162Scf00071g00135	0.56	2.99333	2.41825	6.26555e-07	4.22775e-06	Up	myb domain protein 61
Peaxi162Scf00071g00139	2.77667	11.6067	2.06353	1.35373e-09	1.29508e-08	Up	Unknown protein
Peaxi162Scf00071g00319	0.0766667	13.26	7.43427	1.40232e-61	1.1589e-59	Up	terpene synthase 21
Peaxi162Scf00071g00425	0.943333	4.62333	2.29309	6.02008e-05	0.000290759	Up	proteinase inhibitor precursor [Nicotiana alata]
Peaxi162Scf00071g00426	7.51667	25.7167	1.77454	1.06129e-24	2.91406e-23	Up	calreticulin 1b
Peaxi162Scf00071g00438	0.896667	10.0233	3.48265	2.28436e-25	6.49736e-24	Up	Protein disulfide isomerase-like 2-1
Peaxi162Scf00071g00439	0.403333	9.97667	4.62851	1.44908e-46	8.18813e-45	Up	Calmodulin-binding protein
Peaxi162Scf00071g00650	0.55	50.58	6.52299	5.29479e-109	1.23242e-106	Up	Linoleate 9S-lipoxygenase 6
Peaxi162Scf00071g00938	0.01	0.246667	4.62449	0.000648986	0.00254331	Up	Leucine-rich receptor-like protein kinase family protein
Peaxi162Scf00071g01043	16.14	37.03	1.19805	5.08097e-13	6.82421e-12	Up	Glutamine--fructose-6-phosphate aminotransferase [isomerizing] 2
Peaxi162Scf00071g01140	0.143333	1.33333	3.21759	0.00507647	0.0158889	Up	Unknown protein
Peaxi162Scf00071g01142	2.28667	5.66	1.30756	4.51061e-05	0.000223077	Up	LRR and NB-ARC domains-containing disease resistance protein, putative [Theobroma cacao] gb|EOY01217.1| LRR and NB-ARC domains-containing disease resistance protein, putative [Theobroma cacao]
Peaxi162Scf00071g01213	0.72	42.4733	5.88242	2.62607e-115	6.59665e-113	Up	beta glucosidase 17
Peaxi162Scf00072g00089	3.72667	7.75	1.05631	6.75656e-05	0.00032228	Up	plasma membrane intrinsic protein 2
Peaxi162Scf00072g00222	428.543	984.143	1.19943	2.7569e-21	6.32989e-20	Up	ascorbate peroxidase 1
Peaxi162Scf00072g00233	0.296667	0.983333	1.72884	0.00157878	0.0056623	Up	Protein NRT1/ PTR FAMILY 2.6
Peaxi162Scf00072g00411	26.0833	166.953	2.67824	4.88867e-55	3.41682e-53	Up	Tetraspanin family protein
Peaxi162Scf00072g00615	19.6667	129.193	2.71571	1.04816e-84	1.53716e-82	Up	Protein disulfide isomerase-like 1-4
Peaxi162Scf00073g00037	3.45333	7.81333	1.17795	8.99469e-06	5.01008e-05	Up	Mitochondrial substrate carrier family protein
Peaxi162Scf00073g00056	30.77	283.447	3.20348	1.26354e-62	1.06858e-60	Up	calmodulin-binding family protein
Peaxi162Scf00073g00227	5.29667	13.56	1.3562	4.32825e-17	7.86056e-16	Up	Unknown protein
Peaxi162Scf00073g00235	8.19333	37.5333	2.19565	5.92416e-15	9.31816e-14	Up	C2 and GRAM domain-containing protein
Peaxi162Scf00073g01310	40.8933	115.777	1.50141	1.77479e-23	4.62302e-22	Up	Nucleotide-sugar transporter family protein
Peaxi162Scf00073g01325	0.001	0.383333	8.58246	1.71692e-05	9.1609e-05	Up	receptor lectin kinase
Peaxi162Scf00073g01731	0.001	0.54	9.07682	1.48519e-06	9.48183e-06	Up	myb domain protein 17
Peaxi162Scf00073g01827	0.05	2.76333	5.78834	3.8081e-15	6.06499e-14	Up	Nucleotide-diphospho-sugar transferase family protein
Peaxi162Scf00073g01928	1.79	22.4433	3.64826	2.96123e-44	1.59172e-42	Up	metacaspase 1
Peaxi162Scf00073g02222	4.5	9.07333	1.01171	0.00290863	0.00974834	Up	Kinase interacting family protein, putative isoform 1 [Theobroma cacao] ref|XP_007011383.1| Kinase interacting family protein, putative isoform 1 [Theobroma cacao] gb|EOY20192.1| Kinase interacting family protein, putative isoform 1 [Theobroma cacao] gb|EOY20193.1| Kinase interacting family protein, putative isoform 1 [Theobroma cacao]
Peaxi162Scf00073g02335	31.3367	220.813	2.8169	3.31193e-32	1.19696e-30	Up	WRKY DNA-binding protein 70
Peaxi162Scf00073g02339	1.72	24.2833	3.81949	4.2038e-19	8.55289e-18	Up	WRKY DNA-binding protein 70
Peaxi162Scf00073g02342	29.48	71.3867	1.27592	3.19978e-16	5.49639e-15	Up	Unknown protein
Peaxi162Scf00074g00019	0.836667	3.52667	2.07558	1.63044e-06	1.03234e-05	Up	conserved hypothetical protein [Ricinus communis] gb|EEF37127.1| conserved hypothetical protein [Ricinus communis]
Peaxi162Scf00074g00023	1.21	3.32	1.45618	0.00158081	0.00566847	Up	Endoglucanase 1
Peaxi162Scf00074g00091	0.001	5.08333	12.3116	3.65968e-16	6.25251e-15	Up	Unknown protein
Peaxi162Scf00074g00106	7.89333	19.4533	1.30131	1.10414e-12	1.43583e-11	Up	conserved hypothetical protein [Ricinus communis] gb|EEF51340.1| conserved hypothetical protein [Ricinus communis]
Peaxi162Scf00074g00136	3.36	7.52333	1.16291	1.77073e-06	1.11201e-05	Up	Snurportin-1
Peaxi162Scf00074g00154	13.3433	40.2567	1.59311	6.0134e-29	1.95097e-27	Up	purple acid phosphatase 27
Peaxi162Scf00074g00159	0.01	0.253333	4.66297	0.000407773	0.00166973	Up	subtilisin-like serine protease 2
Peaxi162Scf00074g00201	3.16667	9.41333	1.57174	0.000191735	0.000840447	Up	RING-H2 zinc finger protein RHA1a [Morus notabilis]
Peaxi162Scf00074g00224	9.47	22.6533	1.25829	6.76172e-07	4.542e-06	Up	-
Peaxi162Scf00074g00227	1.40333	15.0333	3.42124	2.59328e-07	1.84142e-06	Up	alpha/beta-Hydrolases superfamily protein
Peaxi162Scf00074g00312	0.77	1.74	1.17616	0.000777702	0.00299546	Up	Serine/threonine-protein kinase WNK-related, putative isoform 3 [Theobroma cacao] gb|EOY23941.1| Serine/threonine-protein kinase WNK-related, putative isoform 3 [Theobroma cacao]
Peaxi162Scf00074g00316	0.0866667	0.746667	3.10692	0.00449144	0.0142995	Up	NADP-specific glutamate dehydrogenase, putative [Theobroma cacao] gb|EOY23908.1| NADP-specific glutamate dehydrogenase, putative [Theobroma cacao]
Peaxi162Scf00074g00347	1.14333	3.43667	1.58776	6.89297e-05	0.000328416	Up	Dof-type zinc finger DNA-binding family protein
Peaxi162Scf00074g00353	3.69	24.6367	2.73911	7.17823e-29	2.31409e-27	Up	ORM1-like protein 3
Peaxi162Scf00074g00430	33.9467	91.4233	1.42929	5.29983e-22	1.27573e-20	Up	78 kDa glucose-regulated protein
Peaxi162Scf00074g00542	80.0067	202.09	1.33681	3.8194e-25	1.07311e-23	Up	Mitochondrial pyruvate carrier 1
Peaxi162Scf00074g00546	21.8867	43.96	1.00614	7.16546e-11	7.88014e-10	Up	26S proteasome non-ATPase regulatory subunit 8 homolog A
Peaxi162Scf00074g00621	65.3267	347.14	2.40977	9.17699e-66	8.43584e-64	Up	DCD (Development and Cell Death) domain protein
Peaxi162Scf00074g00738	3.18333	6.64667	1.06209	0.000193063	0.000845978	Up	Pleckstrin homology (PH) domain-containing protein
Peaxi162Scf00074g00927	3.91333	11.42	1.54509	2.025e-10	2.12211e-09	Up	RING/U-box superfamily protein
Peaxi162Scf00074g00929	48.8733	297.837	2.6074	2.91651e-88	4.62467e-86	Up	long-chain acyl-CoA synthetase 2
Peaxi162Scf00074g01125	0.946667	29.56	4.96465	5.09833e-72	5.64846e-70	Up	WRKY transcription factor 54 [Jatropha curcas]
Peaxi162Scf00074g01411	0.353333	3.74667	3.40651	5.57309e-16	9.38876e-15	Up	Cation/H(+) antiporter 18
Peaxi162Scf00074g01412	9.62333	24.7767	1.36437	9.74532e-22	2.30427e-20	Up	Cation/H(+) antiporter 18
Peaxi162Scf00074g01615	0.001	6.55	12.6773	4.85899e-12	5.94968e-11	Up	Unknown protein
Peaxi162Scf00074g01621	0.826667	2.25	1.44455	0.0174093	0.0464303	Up	Protein LURP-one-related 17
Peaxi162Scf00074g01736	0.0966667	8.54	6.46507	2.95567e-25	8.36923e-24	Up	Unknown protein
Peaxi162Scf00074g01831	1.80333	4.92667	1.44995	1.83489e-05	9.74117e-05	Up	mitogen-activated protein kinase 12
Peaxi162Scf00074g02028	28.7867	59.9867	1.05924	5.00761e-13	6.72923e-12	Up	RING-H2 finger B1A
Peaxi162Scf00074g02040	7.16667	15.1967	1.08438	3.88502e-06	2.29867e-05	Up	ubiquitin-conjugating enzyme 5
Peaxi162Scf00074g10019	0.45	1.94667	2.11301	0.000634634	0.00249246	Up	conserved hypothetical protein [Ricinus communis] gb|EEF37127.1| conserved hypothetical protein [Ricinus communis]
Peaxi162Scf00074g10153	0.273333	5.66667	4.37377	9.58829e-16	1.59413e-14	Up	Disease resistance-responsive (dirigent-like protein) family protein
Peaxi162Scf00075g00208	0.001	4.65667	12.1851	2.07194e-11	2.40253e-10	Up	Non-specific lipid-transfer protein
Peaxi162Scf00075g01320	10.8433	26.6467	1.29715	3.05271e-19	6.27635e-18	Up	C2 domain-containing protein / GRAM domain-containing protein
Peaxi162Scf00075g01329	1.05	5.82	2.47063	6.73833e-09	5.89308e-08	Up	Eukaryotic protein of unknown function (DUF842)
Peaxi162Scf00075g01418	0.146667	1.46	3.31536	3.27101e-05	0.000166144	Up	basic helix-loop-helix (bHLH) DNA-binding superfamily protein
Peaxi162Scf00075g01551	0.123333	2.12	4.10343	7.01791e-10	6.92268e-09	Up	conserved hypothetical protein [Ricinus communis] gb|EEF28541.1| conserved hypothetical protein [Ricinus communis]
Peaxi162Scf00075g01812	0.206667	1.01	2.28898	0.00122677	0.00451797	Up	GDSL esterase/lipase
Peaxi162Scf00076g00071	0.753333	5.44333	2.85313	1.39288e-11	1.64061e-10	Up	NAC domain protein,
Peaxi162Scf00076g00074	0.001	6.01667	12.5547	7.08774e-29	2.28782e-27	Up	FAD-binding Berberine family protein
Peaxi162Scf00076g00107	57.1533	165.133	1.53072	3.57469e-25	1.00771e-23	Up	3-oxoacyl-[acyl-carrier-protein] reductase 1
Peaxi162Scf00076g00414	0.366667	8.17	4.4778	9.80166e-15	1.51172e-13	Up	Alpha-glucosidase YihQ
Peaxi162Scf00076g00531	0.69	6.70667	3.28093	2.04722e-21	4.75205e-20	Up	-
Peaxi162Scf00076g00620	5.14333	10.7633	1.06535	0.000131771	0.000596993	Up	nudix hydrolase homolog 16
Peaxi162Scf00076g00715	21.1833	56.62	1.41838	1.8115e-19	3.77028e-18	Up	Aquaporin SIP1-2
Peaxi162Scf00076g00923	0.126667	0.933333	2.88136	5.51627e-05	0.000268315	Up	Protein kinase superfamily protein
Peaxi162Scf00076g01042	54.69	145.157	1.40826	1.13319e-10	1.22237e-09	Up	glutamate dehydrogenase 1
Peaxi162Scf00077g00125	0.403333	6.16667	3.93445	1.96795e-22	4.89498e-21	Up	ammonium transporter 1
Peaxi162Scf00078g00011	0.813333	2.50667	1.62385	3.51983e-05	0.000177821	Up	cytochrome P450, family 93, subfamily D, polypeptide 1
Peaxi162Scf00078g00013	0.001	1.32667	10.3736	1.82819e-16	3.19002e-15	Up	CYP92B3 [Nicotiana tabacum]
Peaxi162Scf00078g00043	0.0966667	0.946667	3.29177	0.00677869	0.020496	Up	Integrase-type DNA-binding superfamily protein
Peaxi162Scf00078g00103	4.40667	14.12	1.67998	5.2859e-09	4.6744e-08	Up	conserved hypothetical protein [Ricinus communis] gb|EEF40558.1| conserved hypothetical protein [Ricinus communis]
Peaxi162Scf00078g00120	0.001	0.173333	7.43741	0.0160071	0.0432268	Up	cytochrome P450, family 93, subfamily D, polypeptide 1
Peaxi162Scf00078g00236	16.7	58.2933	1.80348	6.27661e-32	2.23972e-30	Up	Zinc-binding dehydrogenase family protein
Peaxi162Scf00078g00421	86.4667	190.093	1.13649	5.8169e-18	1.10382e-16	Up	cytochrome c-2
Peaxi162Scf00078g00543	2.38333	16.1167	2.7575	4.11704e-61	3.35863e-59	Up	Beta-glucosidase, GBA2 type family protein
Peaxi162Scf00078g00710	113.237	283.6	1.32452	1.24535e-14	1.90222e-13	Up	Leucine-rich repeat (LRR) family protein
Peaxi162Scf00078g00733	0.02	1.43	6.15987	4.04822e-11	4.54457e-10	Up	Protein phosphatase 2C family protein
Peaxi162Scf00078g00838	0.0566667	0.343333	2.59904	0.00399847	0.012895	Up	O-methyltransferase family protein
Peaxi162Scf00078g01219	5.45	66.1867	3.60221	2.92155e-35	1.15636e-33	Up	Chitinase family protein
Peaxi162Scf00078g10022	0.0233333	7.29333	8.28804	3.97417e-32	1.42615e-30	Up	Protein of unknown function (DUF677)
Peaxi162Scf00078g10023	0.62	29.88	5.59077	1.44744e-67	1.41242e-65	Up	Cytochrome P450 superfamily protein
Peaxi162Scf00079g00073	18.16	40.2367	1.14775	5.18509e-16	8.75256e-15	Up	Oligosaccharyltransferase complex/magnesium transporter family protein
Peaxi162Scf00079g00103	0.0933333	0.886667	3.24793	0.00208611	0.0072542	Up	vacuolar protein sorting-associated protein 28 homolog 1
Peaxi162Scf00079g00143	1.14	32.4667	4.83185	3.69234e-72	4.1268e-70	Up	serine acetyltransferase 2
Peaxi162Scf00079g00175	11.6433	62.1867	2.4171	2.05327e-31	7.19522e-30	Up	alpha/beta-Hydrolases superfamily protein
Peaxi162Scf00079g00177	11.6433	62.1867	2.4171	2.0198e-31	7.08773e-30	Up	alpha/beta-Hydrolases superfamily protein
Peaxi162Scf00079g00194	16.59	33.9567	1.03338	6.34892e-10	6.29459e-09	Up	Protein kinase superfamily protein
Peaxi162Scf00079g01915	0.001	1.20333	10.2328	8.61604e-09	7.44289e-08	Up	Peroxidase superfamily protein
Peaxi162Scf00079g01916	24.8467	58.8567	1.24415	4.16416e-21	9.46675e-20	Up	K(+)-insensitive pyrophosphate-energized proton pump
Peaxi162Scf00079g02119	0.0166667	3.40333	7.67384	4.76601e-20	1.02909e-18	Up	Unknown protein
Peaxi162Scf00080g00095	0.18	1.34667	2.90332	0.00011141	0.000512061	Up	high affinity nitrate transporter 2.7
Peaxi162Scf00080g00175	0.12	2.37	4.30378	0.0017436	0.00617403	Up	Unknown protein
Peaxi162Scf00080g01315	27.8767	56.1567	1.0104	2.04504e-12	2.60334e-11	Up	Galactose mutarotase-like superfamily protein
Peaxi162Scf00080g01722	1.71	3.61333	1.07933	0.00276859	0.00933695	Up	zinc finger (C3HC4-type RING finger) family protein
Peaxi162Scf00081g00049	31.6533	102.853	1.70016	2.86175e-16	4.93244e-15	Up	beta glucosidase 17
Peaxi162Scf00081g00151	17.7767	178.763	3.32999	1.72834e-79	2.30788e-77	Up	zinc-finger protein 2
Peaxi162Scf00081g00214	0.756667	6.21667	3.03841	5.46098e-09	4.82083e-08	Up	ZCF37, putative [Theobroma cacao] gb|EOY10424.1| ZCF37, putative [Theobroma cacao]
Peaxi162Scf00081g00620	2.41333	23.4867	3.28274	4.13469e-57	3.03182e-55	Up	Cytochrome P450 superfamily protein
Peaxi162Scf00081g01223	0.126667	2.11	4.05813	7.98592e-05	0.000375762	Up	Cytochrome b5
Peaxi162Scf00082g00006	0.0966667	1.43333	3.89021	0.00549486	0.0170199	Up	Unknown protein
Peaxi162Scf00082g00013	7.11667	20.3733	1.51741	1.03675e-10	1.12263e-09	Up	ARM repeat superfamily protein
Peaxi162Scf00082g00148	0.84	4.00333	2.25274	8.7551e-10	8.54658e-09	Up	cysteine-rich RLK (RECEPTOR-like protein kinase) 10
Peaxi162Scf00082g00151	5.4	199.77	5.20924	1.13898e-164	5.66608e-162	Up	Unknown protein
Peaxi162Scf00082g00216	0.001	0.62	9.27612	0.000404949	0.0016595	Up	DnaJ homolog subfamily C member 25 homolog
Peaxi162Scf00082g00217	56.1733	167.853	1.57924	3.84854e-35	1.51382e-33	Up	Cysteine-rich PDZ-binding protein
Peaxi162Scf00082g01315	0.406667	1.79667	2.1434	1.90849e-06	1.19321e-05	Up	cysteine-rich RLK (RECEPTOR-like protein kinase) 26
Peaxi162Scf00083g00082	9.04	41.0767	2.18392	2.08054e-19	4.31253e-18	Up	Unknown protein
Peaxi162Scf00083g00156	0.203333	4.01333	4.30288	2.76159e-18	5.36479e-17	Up	Cytochrome P450 superfamily protein
Peaxi162Scf00083g00319	0.253333	0.813333	1.68281	0.0150555	0.0410743	Up	NAC domain containing protein 76
Peaxi162Scf00083g00320	1.54333	4.31667	1.48387	0.00646315	0.0196497	Up	Chalcone-flavanone isomerase family protein
Peaxi162Scf00084g00024	3.83	10.14	1.40464	0.000132321	0.000599056	Up	Reticulon family protein
Peaxi162Scf00084g00077	5.70667	22.2867	1.96546	1.66153e-18	3.28819e-17	Up	purine permease 10
Peaxi162Scf00084g00117	21.7167	55.91	1.3643	4.57089e-18	8.74571e-17	Up	Poly(U)-specific endoribonuclease-B
Peaxi162Scf00084g00121	4.16667	15.05	1.8528	4.78826e-17	8.65879e-16	Up	UDP-Glycosyltransferase superfamily protein
Peaxi162Scf00084g00126	12.11	39.97	1.72272	2.34011e-22	5.77539e-21	Up	UDP-Glycosyltransferase superfamily protein
Peaxi162Scf00084g00410	37.62	137.407	1.86888	1.60165e-43	8.34403e-42	Up	lon protease 2
Peaxi162Scf00084g00518	0.61	2.50667	2.03889	4.70481e-06	2.74341e-05	Up	receptor like protein 35
Peaxi162Scf00084g00716	0.91	7.34	3.01184	2.01325e-16	3.50812e-15	Up	expansin-like B1
Peaxi162Scf00084g00717	8.45	32.07	1.9242	4.31425e-25	1.20813e-23	Up	Haloacid dehalogenase-like hydrolase (HAD) superfamily protein
Peaxi162Scf00085g00114	18.7333	101.34	2.43552	4.85302e-51	3.07815e-49	Up	cinnamyl alcohol dehydrogenase 6
Peaxi162Scf00085g02210	3.54	7.36333	1.05661	0.000106715	0.000492176	Up	Protein kinase superfamily protein
Peaxi162Scf00086g00036	0.14	1.30667	3.22239	0.000354755	0.00147743	Up	flowering promoting factor 1
Peaxi162Scf00086g00054	0.326667	4.6	3.81574	8.22321e-15	1.27759e-13	Up	receptor like protein 20
Peaxi162Scf00086g00063	4.50333	17.26	1.93837	7.51921e-10	7.40279e-09	Up	AP2/ERF and B3 domain-containing transcription factor
Peaxi162Scf00086g00079	0.843333	1.84	1.12553	0.00097511	0.00367055	Up	Disease resistance protein (CC-NBS-LRR class) family
Peaxi162Scf00086g00081	0.03	0.306667	3.35364	0.00164712	0.00587385	Up	Disease resistance protein (CC-NBS-LRR class) family
Peaxi162Scf00086g00101	7.72	61.53	2.99462	1.6767e-43	8.71714e-42	Up	Unknown protein
Peaxi162Scf00086g00436	0.756667	5.53333	2.87042	4.56529e-11	5.10472e-10	Up	receptor like protein 34
Peaxi162Scf00087g00213	75.39	194.917	1.37041	5.71431e-17	1.02675e-15	Up	Calcium-binding EF-hand family protein
Peaxi162Scf00087g01610	3.91667	9.56	1.28738	0.000108166	0.000498418	Up	cytochrome P450, family 78, subfamily A, polypeptide 6
Peaxi162Scf00088g00106	10.5733	29.1833	1.46471	3.08345e-17	5.63212e-16	Up	conserved hypothetical protein [Ricinus communis] gb|EEF31624.1| conserved hypothetical protein [Ricinus communis]
Peaxi162Scf00088g00521	22.8067	47.5467	1.05989	6.36569e-15	9.98788e-14	Up	NEDD8 ultimate buster 1
Peaxi162Scf00088g01111	55.1833	178.627	1.69464	4.29565e-12	5.30857e-11	Up	Defensin-like protein
Peaxi162Scf00089g00045	6.34333	51.4833	3.02079	2.76574e-63	2.37059e-61	Up	4-coumarate:CoA ligase 2
Peaxi162Scf00089g00111	8.57333	72.4433	3.07892	1.14476e-58	8.74814e-57	Up	Leucine-rich repeat protein kinase family protein
Peaxi162Scf00089g00119	3.60667	8.47333	1.23226	7.12858e-09	6.22365e-08	Up	Copine family protein 2
Peaxi162Scf00089g00128	0.001	0.773333	9.59495	2.8095e-15	4.52284e-14	Up	receptor like protein 50
Peaxi162Scf00089g00145	194.383	400.147	1.04162	4.44243e-10	4.47968e-09	Up	60S ribosomal protein L27a-3
Peaxi162Scf00089g00146	6.09333	18.4833	1.60092	4.095e-18	7.85886e-17	Up	armadillo repeat only 4
Peaxi162Scf00089g00175	0.783333	2.5	1.67423	4.25652e-05	0.000211708	Up	Leucine-rich receptor-like protein kinase family protein
Peaxi162Scf00089g00426	0.983333	2.13667	1.11961	0.0132973	0.0368183	Up	Protein of unknown function (DUF3537)
Peaxi162Scf00089g00523	0.001	0.43	8.74819	3.52594e-07	2.45895e-06	Up	cytochrome P450, family 94, subfamily B, polypeptide 3
Peaxi162Scf00089g00716	1.44333	3.85667	1.41795	0.0050109	0.0157147	Up	Kelch repeat-containing protein 3
Peaxi162Scf00089g00717	0.17	1.25333	2.88216	0.000282232	0.00119781	Up	RING/U-box superfamily protein
Peaxi162Scf00089g00720	3.37333	6.81	1.01348	0.0129252	0.0359568	Up	GDSL esterase/lipase
Peaxi162Scf00089g01021	89.58	214.047	1.25668	3.24462e-22	7.94587e-21	Up	Peptide methionine sulfoxide reductase
Peaxi162Scf00089g01025	0.18	1.75667	3.28677	7.07602e-08	5.44347e-07	Up	Argonaute family protein
Peaxi162Scf00089g01210	0.996667	60.5367	5.92455	2.18583e-115	5.54566e-113	Up	High-affinity nitrate transporter 3.1
Peaxi162Scf00089g01428	11.6867	28.3567	1.27882	1.0344e-07	7.78287e-07	Up	Adenine nucleotide alpha hydrolases-like superfamily protein
Peaxi162Scf00089g01438	1.39333	3.02667	1.11919	0.00191319	0.00671177	Up	histone deacetylase 6
Peaxi162Scf00089g01520	3.53667	15.0067	2.08514	3.79185e-20	8.23657e-19	Up	tryptophan aminotransferase related 2
Peaxi162Scf00089g01729	2.23333	7.63667	1.77374	2.53178e-07	1.80179e-06	Up	SOUL heme-binding family protein
Peaxi162Scf00089g01848	16.0867	39.7333	1.30448	8.21499e-13	1.08271e-11	Up	Glutaredoxin family protein
Peaxi162Scf00090g00168	0.001	0.656667	9.35902	0.00086938	0.00331386	Up	myb domain protein 4
Peaxi162Scf00090g00816	0.001	0.823333	9.68533	7.73748e-05	0.000365088	Up	Unknown protein
Peaxi162Scf00091g00120	1.23	2.47	1.00585	0.0152815	0.041586	Up	C2H2-like zinc finger protein
Peaxi162Scf00091g00176	0.0366667	0.666667	4.18442	0.000266641	0.00113696	Up	Cytochrome P450 superfamily protein
Peaxi162Scf00091g00616	4.99667	13.0467	1.38464	9.27209e-05	0.000431321	Up	vesicle-associated membrane protein 714
Peaxi162Scf00091g00621	15.7767	34.5767	1.13201	2.97162e-10	3.05978e-09	Up	ferredoxin 3
Peaxi162Scf00092g00020	22.9967	108.517	2.23842	4.81001e-59	3.69803e-57	Up	Protein kinase superfamily protein
Peaxi162Scf00092g00099	234.973	1096.39	2.22219	1.1947e-61	9.90546e-60	Up	cysteine synthase D1
Peaxi162Scf00092g00324	0.001	3.11	11.6027	8.56442e-11	9.34572e-10	Up	Acyl-CoA N-acyltransferases (NAT) superfamily protein
Peaxi162Scf00092g01517	2.71667	5.76667	1.0859	1.03176e-06	6.74835e-06	Up	lipoxygenase 1
Peaxi162Scf00094g00011	1.41667	7.36667	2.37851	2.8545e-19	5.87361e-18	Up	Protein NRT1/ PTR FAMILY 5.6
Peaxi162Scf00094g00087	1.58333	3.58333	1.17834	0.000159975	0.000711433	Up	Ribulose bisphosphate carboxylase/oxygenase activase 1, chloroplastic
Peaxi162Scf00094g00094	0.976667	2.97667	1.60776	4.99042e-07	3.4118e-06	Up	receptor lectin kinase
Peaxi162Scf00094g00116	99.0567	205.34	1.05169	5.09362e-17	9.1848e-16	Up	Oxysterol-binding family protein
Peaxi162Scf00095g00088	0.0766667	1.60667	4.38933	1.4629e-14	2.20924e-13	Up	ARM repeat superfamily protein
Peaxi162Scf00095g00120	13.9467	44.9967	1.6899	1.16917e-10	1.25957e-09	Up	Sugar transporter ERD6-like 16
Peaxi162Scf00095g00217	0.03	1.57	5.70966	6.92375e-20	1.47864e-18	Up	inosine-uridine preferring nucleoside hydrolase family protein
Peaxi162Scf00095g00414	9.25	21.63	1.22551	1.00151e-05	5.53942e-05	Up	Pyruvate, phosphate dikinase 2
Peaxi162Scf00095g00522	1.82667	43.5233	4.5745	4.06891e-21	9.25851e-20	Up	Peptide methionine sulfoxide reductase B5
Peaxi162Scf00095g00921	30.79	85.9433	1.48092	7.05085e-19	1.41749e-17	Up	alpha/beta-Hydrolases superfamily protein
Peaxi162Scf00096g00099	4.87667	14.12	1.53377	1.16902e-08	9.93612e-08	Up	AP2/B3 transcription factor family protein
Peaxi162Scf00096g00187	1.41333	2.96	1.0665	0.0187384	0.0494558	Up	Leucine-rich repeat protein kinase family protein
Peaxi162Scf00096g00715	0.4	1.34	1.74416	0.000111838	0.000513564	Up	Beta-fructofuranosidase, insoluble isoenzyme 1
Peaxi162Scf00096g00716	2.97333	625.457	7.71668	0	0	Up	beta-fructofuranosidase, insoluble isoenzyme 1-like precursor [Solanum tuberosum] gb|AEV46341.1| apoplastic invertase [Solanum tuberosum]
Peaxi162Scf00096g00825	0.0933333	19.4333	7.70193	2.63128e-108	6.06894e-106	Up	beta-fructofuranosidase, insoluble isoenzyme 1-like precursor [Solanum tuberosum] gb|AEV46341.1| apoplastic invertase [Solanum tuberosum]
Peaxi162Scf00096g01520	0.001	0.3	8.22882	0.000965219	0.00363872	Up	tubulin alpha-4 chain
Peaxi162Scf00096g01837	11.25	32.1467	1.51474	1.47318e-07	1.08117e-06	Up	conserved hypothetical protein [Ricinus communis] gb|EEF40256.1| conserved hypothetical protein [Ricinus communis]
Peaxi162Scf00097g00152	5.11333	12.06	1.23789	1.36941e-14	2.07422e-13	Up	Receptor-like protein kinase 2
Peaxi162Scf00097g00159	0.31	4.00667	3.69206	6.4724e-20	1.38575e-18	Up	electron transporter, putative [Ricinus communis] gb|EEF43735.1| electron transporter, putative [Ricinus communis]
Peaxi162Scf00097g00171	11.31	28.31	1.32371	1.51521e-10	1.61116e-09	Up	Tetratricopeptide repeat (TPR)-like superfamily protein
Peaxi162Scf00098g00072	0.001	4.53333	12.1464	1.17947e-22	2.97163e-21	Up	plant U-box 24
Peaxi162Scf00098g00156	0.001	13.03	13.6695	4.57185e-33	1.68839e-31	Up	Calcium-binding EF-hand family protein
Peaxi162Scf00099g00081	0.546667	4.19667	2.94051	2.15412e-05	0.000112988	Up	Homeobox-leucine zipper protein ATHB-52
Peaxi162Scf00099g01817	83.4133	194.66	1.22261	1.59158e-19	3.32346e-18	Up	ubiquitin-conjugating enzyme 28
Peaxi162Scf00100g00012	0.001	26.67	14.7029	9.65202e-47	5.5278e-45	Up	2-oxoglutarate (2OG) and Fe(II)-dependent oxygenase superfamily protein
Peaxi162Scf00100g00017	3.11333	51.21	4.03989	4.05202e-37	1.71055e-35	Up	HXXXD-type acyl-transferase family protein
Peaxi162Scf00100g00019	0.001	20.7033	14.3376	8.1902e-48	4.81004e-46	Up	2-oxoglutarate (2OG) and Fe(II)-dependent oxygenase superfamily protein
Peaxi162Scf00100g00023	1.79667	10.7367	2.57915	1.91071e-21	4.44332e-20	Up	Amino acid permease family protein
Peaxi162Scf00100g00063	0.001	0.43	8.74819	0.00999892	0.0287916	Up	Unknown protein
Peaxi162Scf00100g00110	0.001	52.1733	15.671	2.35269e-146	9.18311e-144	Up	2-oxoglutarate (2OG) and Fe(II)-dependent oxygenase superfamily protein
Peaxi162Scf00102g00106	13.6267	30.57	1.16568	3.41769e-12	4.25676e-11	Up	Tryptophan RNA-binding attenuator protein-like
Peaxi162Scf00102g00144	0.001	0.593333	9.2127	9.60643e-06	5.32499e-05	Up	MATE efflux family protein
Peaxi162Scf00102g00163	8.40333	27.5233	1.71162	6.31315e-16	1.05933e-14	Up	BTB/POZ domain-containing protein
Peaxi162Scf00102g00164	3.45333	8.99333	1.38087	3.03671e-08	2.44974e-07	Up	hydroxyproline-rich glycoprotein family protein
Peaxi162Scf00102g00166	3.88	22.0533	2.50687	1.46288e-12	1.88209e-11	Up	Heavy metal transport/detoxification superfamily protein isoform 1 [Theobroma cacao] gb|EOY24847.1| Heavy metal transport/detoxification superfamily protein isoform 1 [Theobroma cacao]
Peaxi162Scf00102g00168	0.04	3.69333	6.52878	4.39882e-12	5.4255e-11	Up	Late embryogenesis abundant (LEA) hydroxyproline-rich glycoprotein family
Peaxi162Scf00102g00214	2.68667	5.49333	1.03186	0.00225046	0.00775872	Up	Rho GTPase-activating protein 1
Peaxi162Scf00102g00215	0.001	1.76667	10.7868	8.90132e-06	4.96451e-05	Up	Major pollen allergen Bet v 1-L
Peaxi162Scf00102g00530	2.57667	5.38333	1.06299	0.000157956	0.000703688	Up	plant intracellular ras group-related LRR 4
Peaxi162Scf00102g00633	6.51667	20.96	1.68543	9.4966e-23	2.39978e-21	Up	inositol polyphosphate 5-phosphatase I
Peaxi162Scf00102g00634	0.663333	4.57333	2.78544	1.27138e-15	2.09865e-14	Up	Protein phosphatase 2C family protein
Peaxi162Scf00102g00734	0.001	1.94	10.9218	1.77893e-09	1.67595e-08	Up	expansin-like A2
Peaxi162Scf00102g00827	0.001	0.203333	7.6677	0.00302242	0.0100871	Up	alpha/beta-Hydrolases superfamily protein
Peaxi162Scf00102g00833	5.24	11.2167	1.09801	3.74273e-05	0.000188108	Up	Calcium-binding EF-hand family protein
Peaxi162Scf00102g00836	48.5233	137.063	1.49809	1.67634e-24	4.55847e-23	Up	BAX inhibitor 1
Peaxi162Scf00102g01048	0.663333	2.1	1.66258	0.00884926	0.0259374	Up	conserved hypothetical protein [Ricinus communis] gb|EEF43162.1| conserved hypothetical protein [Ricinus communis]
Peaxi162Scf00102g01136	23.2167	54.3933	1.22827	2.48204e-15	4.01095e-14	Up	L-lactate dehydrogenase A chain
Peaxi162Scf00102g01137	0.08	0.493333	2.62449	0.00238228	0.00815774	Up	Protein NRT1/ PTR FAMILY 6.3
Peaxi162Scf00102g01138	2.21333	35.48	4.00271	4.567e-74	5.38927e-72	Up	stress-inducible protein, putative
Peaxi162Scf00102g01140	11.67	559.383	5.58296	2.16404e-235	2.11169e-232	Up	Bifunctional inhibitor/lipid-transfer protein/seed storage 2S albumin superfamily protein
Peaxi162Scf00102g01143	35.46	125.73	1.82606	1.99182e-36	8.24378e-35	Up	Unknown protein
Peaxi162Scf00102g01217	0.113333	0.97	3.09741	0.000144373	0.00064807	Up	AT-hook DNA-binding protein [Catharanthus roseus]
Peaxi162Scf00102g01235	31.9267	64.64	1.01767	4.50025e-09	4.01604e-08	Up	Hsc70-interacting protein
Peaxi162Scf00102g01349	44.2367	421.97	3.25383	7.77729e-86	1.18154e-83	Up	Hydroxymethylglutaryl-CoA synthase
Peaxi162Scf00102g01353	0.0366667	0.21	2.51785	0.000367994	0.00152373	Up	subtilisin-like serine protease 2
Peaxi162Scf00102g01359	5.58333	47.7167	3.09529	9.12069e-44	4.81083e-42	Up	subtilisin-like serine protease 2
Peaxi162Scf00102g01416	0.136667	7.11667	5.70247	7.12692e-20	1.52075e-18	Up	IQ-domain 22
Peaxi162Scf00102g01540	0.001	3.05667	11.5777	1.29557e-10	1.3875e-09	Up	Unknown protein
Peaxi162Scf00102g01633	0.001	0.53	9.04985	0.000497752	0.00199502	Up	WRKY DNA-binding protein 27
Peaxi162Scf00102g01634	3.44	17.3633	2.33556	5.74831e-26	1.68992e-24	Up	1-aminocyclopropane-1-carboxylate synthase 6
Peaxi162Scf00102g01635	3.35333	7.48333	1.15809	0.000482881	0.00194309	Up	TPA: hypothetical protein ZEAMMB73_046464 [Zea mays] tpg|DAA43134.1| TPA: hypothetical protein ZEAMMB73_205983 [Zea mays]
Peaxi162Scf00102g01715	0.0833333	60.7167	9.50898	1.14733e-148	4.77197e-146	Up	Cation/H(+) antiporter 18
Peaxi162Scf00102g01722	5.21667	134.63	4.68973	1.97256e-135	6.58497e-133	Up	Unknown protein
Peaxi162Scf00102g01738	16.8333	34.53	1.03653	1.04428e-09	1.01239e-08	Up	V-type proton ATPase subunit E
Peaxi162Scf00102g01741	10.2667	119.14	3.53662	2.23324e-59	1.73802e-57	Up	WRKY family transcription factor
Peaxi162Scf00102g01754	0.001	5.34667	12.3844	5.15627e-23	1.32141e-21	Up	WRKY family transcription factor
Peaxi162Scf00102g01842	25.7533	58.7833	1.19065	4.15154e-12	5.13799e-11	Up	Unknown protein
Peaxi162Scf00102g01854	15.7267	185.59	3.56083	6.1614e-91	1.0217e-88	Up	DCD (Development and Cell Death) domain protein
Peaxi162Scf00102g01874	0.001	0.153333	7.26053	0.0163042	0.0439029	Up	UDP-Glycosyltransferase superfamily protein
Peaxi162Scf00103g00031	0.853333	3.71	2.12024	0.00279537	0.009411	Up	glutathione S-transferase tau 9
Peaxi162Scf00103g00212	33.82	108.493	1.68166	2.80646e-18	5.44363e-17	Up	glutathione S-transferase tau 9
Peaxi162Scf00103g00316	0.336667	1.23333	1.87317	0.00137773	0.00501532	Up	glutathione S-transferase tau 9
Peaxi162Scf00103g01918	15.0967	40.4567	1.42215	1.05597e-19	2.23631e-18	Up	DYNAMIN-like 1E
Peaxi162Scf00104g00166	0.203333	1.61333	2.98813	0.000354191	0.00147532	Up	conserved hypothetical protein [Ricinus communis] gb|EEF34303.1| conserved hypothetical protein [Ricinus communis]
Peaxi162Scf00104g00168	0.52	2.27333	2.12823	0.00158294	0.00567322	Up	conserved hypothetical protein [Ricinus communis] gb|EEF34303.1| conserved hypothetical protein [Ricinus communis]
Peaxi162Scf00104g01110	1.38667	4.28667	1.62824	2.38803e-05	0.000124102	Up	Unknown protein
Peaxi162Scf00104g01410	0.14	1.19333	3.0915	0.000451827	0.00182916	Up	Non-specific lipid-transfer protein 2
Peaxi162Scf00106g00042	0.001	0.16	7.32193	0.00892325	0.0261053	Up	fucosyltransferase 1
Peaxi162Scf00106g01616	0.186667	10.32	5.78883	9.82996e-25	2.70202e-23	Up	WRKY DNA-binding protein 51
Peaxi162Scf00107g01115	0.001	8.90333	13.1201	2.92214e-09	2.67162e-08	Up	Tetratricopeptide repeat (TPR)-like superfamily protein
Peaxi162Scf00107g01116	15.4833	42.7333	1.46465	4.02903e-25	1.13076e-23	Up	Pantoate--beta-alanine ligase
Peaxi162Scf00107g01625	18.7133	69.15	1.88566	1.82715e-31	6.42058e-30	Up	PPPDE putative thiol peptidase family protein
Peaxi162Scf00108g00089	0.001	0.596667	9.22078	3.01847e-05	0.00015415	Up	serine carboxypeptidase-like 28
Peaxi162Scf00108g00165	0.04	1.70333	5.41222	8.32168e-07	5.50964e-06	Up	Unknown protein
Peaxi162Scf00108g00220	1.53	5.5	1.8459	1.77926e-07	1.29197e-06	Up	Sugar phosphate exchanger 2
Peaxi162Scf00109g00018	7.60333	15.9567	1.06946	9.49374e-05	0.000440742	Up	Glutathione S-transferase family protein
Peaxi162Scf00109g00019	80.0367	1212.12	3.92073	1.30235e-102	2.60173e-100	Up	Glutathione S-transferase family protein
Peaxi162Scf00109g00020	1.00667	56.2833	5.80505	6.45633e-105	1.38817e-102	Up	Glutathione S-transferase family protein
Peaxi162Scf00109g00024	81.3933	826.057	3.34326	5.60716e-118	1.46659e-115	Up	Glutathione S-transferase family protein
Peaxi162Scf00109g00029	175.957	528.4	1.58641	8.01179e-35	3.10806e-33	Up	Glutathione S-transferase family protein
Peaxi162Scf00109g00031	10.18	55.9933	2.45952	3.35497e-37	1.42817e-35	Up	glutathione S-transferase TAU 8
Peaxi162Scf00109g00049	0.001	1.71667	10.7454	3.4216e-10	3.49475e-09	Up	NAD(P)-binding Rossmann-fold superfamily protein
Peaxi162Scf00109g00112	16.38	529.813	5.01548	6.94514e-103	1.40964e-100	Up	Glutathione S-transferase family protein
Peaxi162Scf00109g00144	1.11	16.65	3.90689	2.61114e-58	1.98345e-56	Up	Glycosyltransferase family 61 protein
Peaxi162Scf00110g00013	0.68	8.55667	3.65344	3.23374e-26	9.56214e-25	Up	UDP-Glycosyltransferase superfamily protein
Peaxi162Scf00110g00028	3.04	46.29	3.92856	8.20074e-52	5.3349e-50	Up	UDP-Glycosyltransferase superfamily protein
Peaxi162Scf00110g00120	12.02	28.5933	1.25024	1.83229e-13	2.55002e-12	Up	Ankyrin repeat family protein
Peaxi162Scf00110g00123	1.49667	10.3767	2.79352	4.54775e-18	8.70801e-17	Up	CHY-type/CTCHY-type/RING-type Zinc finger protein
Peaxi162Scf00110g00153	0.75	2.51	1.74272	0.000295101	0.00124888	Up	cytochrome P450, family 76, subfamily G, polypeptide 1
Peaxi162Scf00110g00816	37.9433	86.0633	1.18155	2.23626e-16	3.89137e-15	Up	Modifier of rudimentary (Mod(r)) protein
Peaxi162Scf00110g01110	1.48667	3.66	1.29976	0.000844625	0.00322872	Up	F-box protein PP2-A15
Peaxi162Scf00110g01213	98.5567	290.12	1.55762	1.16472e-35	4.67565e-34	Up	Pyruvate kinase family protein
Peaxi162Scf00110g02021	31.65	116.68	1.88228	7.29529e-31	2.4911e-29	Up	fructose-bisphosphate aldolase 2
Peaxi162Scf00110g02023	5.79333	51.72	3.15826	2.92828e-40	1.38092e-38	Up	-
Peaxi162Scf00111g00013	0.613333	10.83	4.14222	3.72584e-23	9.6359e-22	Up	xyloglucan endotransglucosylase/hydrolase 16
Peaxi162Scf00111g00022	0.001	1.86667	10.8662	9.5989e-12	1.14874e-10	Up	Xyloglucan endotransglucosylase/hydrolase family protein
Peaxi162Scf00111g00032	0.31	13.76	5.47207	1.37518e-27	4.26003e-26	Up	xyloglucan endotransglucosylase/hydrolase 15
Peaxi162Scf00111g00053	0.001	9.51	13.2152	1.53949e-14	2.32076e-13	Up	Unknown protein
Peaxi162Scf00111g00065	1.10667	2.27	1.03647	0.000150537	0.000673473	Up	Leucine-rich receptor-like protein kinase family protein
Peaxi162Scf00111g00083	0.001	2.95	11.5265	1.09538e-07	8.21001e-07	Up	CTC-interacting domain 9
Peaxi162Scf00111g00122	1.78	25.08	3.81659	1.09803e-46	6.26027e-45	Up	WRKY DNA-binding protein 28
Peaxi162Scf00111g00223	4.52333	100.313	4.47098	2.12334e-97	3.9322e-95	Up	Unknown protein
Peaxi162Scf00111g00316	2.92667	34.4067	3.55536	6.49602e-15	1.01861e-13	Up	Unknown protein
Peaxi162Scf00111g00319	0.001	2.81667	11.4598	2.6152e-08	2.12661e-07	Up	Unknown protein
Peaxi162Scf00111g00320	14.0433	52.6867	1.90755	1.10431e-40	5.29628e-39	Up	subtilisin-like serine protease 2
Peaxi162Scf00111g00540	0.43	1.05	1.28798	0.00544219	0.0168815	Up	conserved hypothetical protein [Ricinus communis] gb|EEF37769.1| conserved hypothetical protein [Ricinus communis]
Peaxi162Scf00111g00628	6.91667	21.59	1.64221	1.64789e-23	4.29687e-22	Up	Endoplasmic reticulum oxidoreductin-1
Peaxi162Scf00111g01139	11.7733	25.6933	1.12587	1.33009e-06	8.54973e-06	Up	Unknown protein
Peaxi162Scf00111g01480	11.7867	29.6067	1.32877	8.69638e-12	1.04468e-10	Up	Ubiquitin domain-containing protein
Peaxi162Scf00111g10031	22.01	561.49	4.67303	3.15353e-173	1.73931e-170	Up	Unknown protein
Peaxi162Scf00112g00072	5.02	10.4	1.05082	1.18925e-09	1.14899e-08	Up	U-box domain-containing protein 17
Peaxi162Scf00114g00001	11.2533	132.053	3.5527	8.25339e-96	1.49569e-93	Up	arogenate dehydratase 6
Peaxi162Scf00114g00035	0.136667	4.92	5.16993	1.8173e-14	2.72337e-13	Up	Argonaute family protein
Peaxi162Scf00114g00211	6.56	13.17	1.00549	9.02963e-07	5.95196e-06	Up	shrunken seed protein (SSE1)
Peaxi162Scf00115g00062	6.56333	15.99	1.28467	0.000125677	0.000571732	Up	5'-AMP-activated protein kinase beta-2 subunit protein
Peaxi162Scf00115g00111	2.48	13.28	2.42084	6.97108e-22	1.66069e-20	Up	receptor-like protein kinase 4
Peaxi162Scf00115g00132	1.72333	463.253	8.07046	7.15833e-303	1.81614e-299	Up	kiwellin [Actinidia deliciosa]
Peaxi162Scf00116g00093	56.0433	180.52	1.68754	7.80621e-39	3.48069e-37	Up	conserved hypothetical protein [Ricinus communis] gb|EEF42512.1| conserved hypothetical protein [Ricinus communis]
Peaxi162Scf00116g01613	6.27667	15.8667	1.33793	8.3786e-13	1.10199e-11	Up	Protein NRT1/ PTR FAMILY 8.1
Peaxi162Scf00117g00114	0.18	16.6567	6.53196	4.07201e-45	2.23617e-43	Up	Copine family protein 2
Peaxi162Scf00117g00118	9.76	69.44	2.83081	1.57095e-71	1.71795e-69	Up	plant intracellular ras group-related LRR 3
Peaxi162Scf00117g00172	0.153333	1.19	2.95622	2.10706e-07	1.51579e-06	Up	FAD-binding Berberine family protein
Peaxi162Scf00117g00315	1.64333	7.09	2.10916	1.88639e-11	2.19641e-10	Up	Inorganic pyrophosphatase
Peaxi162Scf00117g00318	25.97	56.8633	1.13065	2.21674e-13	3.06657e-12	Up	Unknown protein
Peaxi162Scf00117g00418	36.0367	89.8	1.31725	6.52505e-19	1.317e-17	Up	ORM1-like protein 2
Peaxi162Scf00117g00916	0.203333	3.78667	4.21901	2.039e-11	2.36649e-10	Up	Calcium-binding EF-hand family protein
Peaxi162Scf00117g01123	0.286667	2.2	2.94006	8.53774e-05	0.00039943	Up	PA-domain containing subtilase family protein [Theobroma cacao] gb|EOY24994.1| PA-domain containing subtilase family protein [Theobroma cacao]
Peaxi162Scf00117g01128	0.001	0.356667	8.47843	6.54486e-05	0.000313242	Up	Cysteine proteinases superfamily protein
Peaxi162Scf00117g01515	0.326667	2.19667	2.74942	1.36126e-11	1.6056e-10	Up	Cation/H(+) antiporter 18
Peaxi162Scf00117g01731	37.1167	143.68	1.95272	8.06803e-45	4.41151e-43	Up	PLAC8 family protein
Peaxi162Scf00118g00222	2.90667	19.5	2.74604	7.45501e-28	2.32932e-26	Up	ARM repeat superfamily protein
Peaxi162Scf00118g01412	9.62667	23.42	1.28263	1.50212e-11	1.76518e-10	Up	Branched-chain-amino-acid aminotransferase 6
Peaxi162Scf00119g00136	0.586667	18.3867	4.96998	4.44604e-39	1.99294e-37	Up	Pentatricopeptide repeat (PPR) superfamily protein
Peaxi162Scf00119g00143	0.593333	6.42333	3.43641	2.91154e-11	3.32592e-10	Up	Unknown protein
Peaxi162Scf00119g00311	0.00666667	0.203333	4.93074	8.02085e-05	0.000377126	Up	Leucine-rich repeat receptor-like protein kinase family protein
Peaxi162Scf00119g00624	141.377	299.347	1.08227	2.80879e-15	4.52284e-14	Up	glutathione peroxidase 6
Peaxi162Scf00119g01511	0.001	0.82	9.67948	0.00396047	0.0127903	Up	conserved hypothetical protein [Ricinus communis] gb|EEF35759.1| conserved hypothetical protein [Ricinus communis]
Peaxi162Scf00120g00019	0.67	1.52667	1.18815	0.00469209	0.0148655	Up	AMP-dependent synthetase and ligase family protein
Peaxi162Scf00120g00071	0.253333	21.2967	6.39345	3.88564e-57	2.85746e-55	Up	NAD(P)-binding Rossmann-fold superfamily protein
Peaxi162Scf00120g00102	5.93667	17.0367	1.52092	6.05986e-08	4.69593e-07	Up	3-oxo-5-alpha-steroid 4-dehydrogenase family protein [Theobroma cacao] gb|EOY19362.1| 3-oxo-5-alpha-steroid 4-dehydrogenase family protein [Theobroma cacao]
Peaxi162Scf00120g00111	0.113333	1.63	3.84623	9.62572e-09	8.27004e-08	Up	Short-chain dehydrogenase reductase 2a
Peaxi162Scf00120g01114	1.27333	4.79333	1.91242	0.000526392	0.00210151	Up	8.4 kDa sulfur-rich protein precursor, putative [Ricinus communis] gb|EEF49129.1| 8.4 kDa sulfur-rich protein precursor, putative [Ricinus communis]
Peaxi162Scf00120g01529	43.3333	188.63	2.12201	9.82022e-56	6.99856e-54	Up	Charged multivesicular body protein 5
Peaxi162Scf00120g01530	0.001	0.596667	9.22078	2.24163e-05	0.000117118	Up	FAD/NAD(P)-binding oxidoreductase family protein
Peaxi162Scf00121g00018	51.0867	143.27	1.48772	3.14114e-15	5.02166e-14	Up	WRKY DNA-binding protein 7
Peaxi162Scf00121g00081	1.38	5.63	2.02847	1.8574e-08	1.539e-07	Up	Isocitrate dehydrogenase [NAD] subunit 1, mitochondrial
Peaxi162Scf00121g01710	1.14	41.43	5.18357	5.68209e-137	1.9748e-134	Up	G-type lectin S-receptor-like serine/threonine-protein kinase
Peaxi162Scf00121g02010	0.113333	2.97333	4.71344	7.13082e-17	1.27137e-15	Up	S-locus lectin protein kinase family protein
Peaxi162Scf00122g00032	7.34	26.6733	1.86155	6.54743e-18	1.23781e-16	Up	RING/U-box superfamily protein
Peaxi162Scf00122g00196	4.15667	194.143	5.54555	1.29045e-164	6.29615e-162	Up	Unknown protein
Peaxi162Scf00122g02121	0.82	3.12	1.92785	5.35203e-05	0.000261078	Up	Unknown protein
Peaxi162Scf00122g02122	0.0366667	0.993333	4.75974	9.66956e-13	1.26392e-11	Up	subtilisin-like serine protease 2
Peaxi162Scf00122g02520	8.25667	19.2967	1.22472	8.415e-09	7.27913e-08	Up	WUSCHEL related homeobox 13
Peaxi162Scf00123g00057	0.001	0.71	9.47168	2.72733e-10	2.81624e-09	Up	cyclic nucleotide-gated channel 15
Peaxi162Scf00123g00069	5.59	11.1867	1.00086	3.42799e-06	2.04928e-05	Up	Calcium-dependent lipid-binding (CaLB domain) family protein
Peaxi162Scf00123g00096	49.4667	111.797	1.17635	6.89444e-15	1.07908e-13	Up	phenylalanine ammonia-lyase 1
Peaxi162Scf00123g00129	17.4667	44.3367	1.3439	3.49983e-22	8.5297e-21	Up	Protein kinase superfamily protein
Peaxi162Scf00123g01014	25.3733	53.7867	1.08394	6.53875e-09	5.73435e-08	Up	DNA-directed RNA polymerase I(A) and III(C) 14 kDa subunit family protein [Populus trichocarpa] gb|EEE84643.1| DNA-directed RNA polymerase I(A) and III(C) 14 kDa subunit family protein [Populus trichocarpa]
Peaxi162Scf00123g01116	44.7067	103.297	1.20823	8.31391e-08	6.3362e-07	Up	adenosine kinase 2
Peaxi162Scf00124g00616	0.373333	1.5	2.00643	0.000144594	0.000648833	Up	cellulose synthase like G3
Peaxi162Scf00124g01711	0.103333	1.11	3.42518	0.0166799	0.0447389	Up	SAUR-like auxin-responsive protein family
Peaxi162Scf00124g01733	25.8067	96.02	1.89559	1.13386e-30	3.85103e-29	Up	UPF0678 fatty acid-binding protein-like protein
Peaxi162Scf00125g00122	48.9933	142.95	1.54485	2.17986e-29	7.1825e-28	Up	ammonium transporter 1
Peaxi162Scf00126g00241	0.486667	4.65667	3.25829	5.17329e-24	1.37436e-22	Up	P-loop containing nucleoside triphosphate hydrolases superfamily protein
Peaxi162Scf00126g00622	1.81333	5.68333	1.64809	4.59252e-06	2.68253e-05	Up	Fructokinase-2
Peaxi162Scf00126g00623	2.68	5.69333	1.08704	0.000210878	0.000918014	Up	Unknown protein
Peaxi162Scf00126g00624	5.21	11.0633	1.08643	0.000120026	0.000548482	Up	B-box zinc finger family protein
Peaxi162Scf00126g00625	1.52333	3.88333	1.35006	0.000379271	0.00156463	Up	Fructokinase-2
Peaxi162Scf00126g01128	19.71	76.18	1.95048	1.99218e-50	1.24799e-48	Up	Protein kinase superfamily protein
Peaxi162Scf00126g01320	0.04	6.79667	7.40868	3.95852e-22	9.61067e-21	Up	F-box protein PP2-B1
Peaxi162Scf00126g01620	0.32	1.17	1.87036	0.0115362	0.0326512	Up	serpin 3
Peaxi162Scf00127g00202	0.001	1.03667	10.0177	0.0118959	0.033486	Up	conserved hypothetical protein [Ricinus communis] gb|EEF46281.1| conserved hypothetical protein [Ricinus communis]
Peaxi162Scf00128g00107	0.373333	2.00667	2.42626	8.14835e-06	4.56765e-05	Up	P-loop containing nucleoside triphosphate hydrolases superfamily protein
Peaxi162Scf00128g00166	0.001	6.95667	12.7642	2.17015e-34	8.31706e-33	Up	BAG family molecular chaperone regulator 5 [Morus notabilis]
Peaxi162Scf00128g00175	0.0266667	0.623333	4.54689	0.000704403	0.00274227	Up	-
Peaxi162Scf00128g00314	14.0367	81.8133	2.54314	2.39454e-71	2.58519e-69	Up	Protein of unknown function (DUF707)
Peaxi162Scf00128g00437	4.88333	37.0667	2.92418	8.08427e-40	3.73599e-38	Up	GDSL esterase/lipase
Peaxi162Scf00128g00446	11.6733	37.0533	1.66639	2.25219e-25	6.42025e-24	Up	dual specificity protein phosphatase 1
Peaxi162Scf00128g00510	1.61667	21.22	3.71433	1.00416e-21	2.36992e-20	Up	Transducin/WD40 repeat-like superfamily protein
Peaxi162Scf00128g00730	0.36	8.62667	4.58273	8.39711e-36	3.39782e-34	Up	alpha/beta-Hydrolases superfamily protein
Peaxi162Scf00128g00826	1.51	4.79333	1.66648	0.0165065	0.0443582	Up	multidrug resistance-associated protein 3
Peaxi162Scf00128g00827	248.803	806.183	1.6961	9.94028e-39	4.42447e-37	Up	Glyceraldehyde-3-phosphate dehydrogenase, cytosolic
Peaxi162Scf00128g01038	0.001	0.343333	8.42347	0.01245	0.0348215	Up	adenylate kinase 1
Peaxi162Scf00128g01043	2.80333	12.4333	2.149	2.30326e-27	7.05749e-26	Up	U-box domain-containing protein 45
Peaxi162Scf00128g01053	0.196667	1.47667	2.90852	1.07175e-06	6.98826e-06	Up	P-loop containing nucleoside triphosphate hydrolases superfamily protein
Peaxi162Scf00128g01124	33.0467	71.5233	1.11391	3.62704e-12	4.51087e-11	Up	Microsomal signal peptidase 12 kDa subunit (SPC12)
Peaxi162Scf00128g01330	16.4967	38.84	1.23537	3.94476e-05	0.000197518	Up	glycosylphosphatidylinositol-anchored lipid protein transfer 1
Peaxi162Scf00128g01339	2.71667	12.2233	2.16973	6.66357e-10	6.59109e-09	Up	Unknown protein
Peaxi162Scf00128g01418	4.33	10.04	1.21332	3.57686e-05	0.000180415	Up	squamosa promoter-binding protein-like 12
Peaxi162Scf00128g01541	0.113333	2.76333	4.60777	1.10139e-08	9.40221e-08	Up	WRKY DNA-binding protein 75
Peaxi162Scf00128g01627	14.5933	47.14	1.69164	1.20373e-13	1.69383e-12	Up	NAC domain protein,
Peaxi162Scf00128g01631	0.16	10.7667	6.07236	1.08887e-38	4.82125e-37	Up	SAUR family protein [Theobroma cacao] gb|EOX99720.1| SAUR family protein [Theobroma cacao]
Peaxi162Scf00128g01758	8.01667	16.91	1.0768	1.90804e-09	1.79093e-08	Up	Zinc finger (C3HC4-type RING finger) family protein
Peaxi162Scf00128g01759	0.96	13.3633	3.7991	8.80936e-33	3.22049e-31	Up	somatic embryogenesis receptor-like kinase 1
Peaxi162Scf00128g01760	0.001	1.38	10.4305	3.3548e-06	2.00884e-05	Up	Humj1 family protein [Populus trichocarpa] gb|EEE79636.2| Humj1 family protein [Populus trichocarpa]
Peaxi162Scf00128g10012	5.41667	16.7967	1.6327	2.46835e-19	5.09557e-18	Up	MATE efflux family protein
Peaxi162Scf00129g00074	0.0666667	4.28333	6.00562	2.99776e-17	5.48351e-16	Up	transferase, transferring glycosyl groups, putative [Ricinus communis] gb|EEF44963.1| transferase, transferring glycosyl groups, putative [Ricinus communis]
Peaxi162Scf00129g00085	0.936667	11.0933	3.56601	4.104e-13	5.55321e-12	Up	zinc finger (AN1-like) family protein
Peaxi162Scf00129g00135	6.44333	29.04	2.17216	3.31014e-19	6.78364e-18	Up	Glutaredoxin family protein
Peaxi162Scf00129g00225	1.91667	9.52	2.31236	2.31579e-12	2.93623e-11	Up	Protein of unknown function (DUF1666)
Peaxi162Scf00129g00317	14.8533	31.3233	1.07645	2.4959e-11	2.86792e-10	Up	2-hydroxyacyl-CoA lyase
Peaxi162Scf00129g00433	7.04	37.49	2.41286	1.63275e-71	1.77788e-69	Up	Aldose 1-epimerase
Peaxi162Scf00129g00543	14.74	30.4367	1.04607	1.76554e-06	1.1093e-05	Up	thioredoxin 2
Peaxi162Scf00129g00610	16.2233	49.25	1.60205	8.69326e-27	2.61323e-25	Up	Leucine-rich repeat protein kinase family protein
Peaxi162Scf00129g00632	7.78667	18.1533	1.22116	3.6025e-11	4.06942e-10	Up	Protein of unknown function (DUF1336)
Peaxi162Scf00129g00637	0.0666667	0.39	2.54844	0.0051255	0.0160186	Up	conserved hypothetical protein [Ricinus communis] gb|EEF52078.1| conserved hypothetical protein [Ricinus communis]
Peaxi162Scf00129g00640	1.5	10.7733	2.84443	1.76349e-31	6.2141e-30	Up	P-loop containing nucleoside triphosphate hydrolases superfamily protein
Peaxi162Scf00129g00711	5.59333	13.3833	1.25866	4.01576e-07	2.77991e-06	Up	Family of unknown function (DUF716)
Peaxi162Scf00129g00731	34.5233	120.247	1.80035	7.25824e-36	2.94638e-34	Up	B12D protein
Peaxi162Scf00129g00822	7.79333	20.0467	1.36305	2.96913e-12	3.71815e-11	Up	Unknown protein
Peaxi162Scf00129g00836	4.05	9.04	1.1584	1.4411e-05	7.77919e-05	Up	Cellulose-synthase-like C4
Peaxi162Scf00129g00925	6.1	15.4167	1.33761	6.81246e-09	5.95176e-08	Up	nodulin MtN21 /EamA-like transporter family protein
Peaxi162Scf00129g00942	0.556667	5.11333	3.19938	7.07722e-17	1.26359e-15	Up	alpha dioxygenase
Peaxi162Scf00129g00943	0.0466667	0.343333	2.87915	0.00500851	0.0157091	Up	alpha dioxygenase
Peaxi162Scf00129g01123	4.65333	12.24	1.39527	2.08848e-20	4.59158e-19	Up	ATPase E1-E2 type family protein / haloacid dehalogenase-like hydrolase family protein
Peaxi162Scf00129g01321	25.3067	51.7667	1.03251	4.17815e-13	5.64751e-12	Up	product [Oryza sativa Japonica Group] dbj|BAF04062.2| [Oryza sativa Japonica Group]
Peaxi162Scf00129g01335	0.543333	3.81	2.80988	2.91947e-15	4.69094e-14	Up	Cysteine-rich receptor-like protein kinase 42
Peaxi162Scf00129g01540	0.176667	0.633333	1.84194	0.0134198	0.0371128	Up	Denticleless protein homolog A
Peaxi162Scf00129g01640	3.98333	18.6433	2.22661	9.71519e-25	2.67626e-23	Up	beta-1,4-N-acetylglucosaminyltransferase family protein
Peaxi162Scf00129g10011	0.826667	2.65	1.68061	7.00602e-05	0.000333426	Up	Dof-type zinc finger DNA-binding family protein
Peaxi162Scf00130g00093	3.35667	12.8167	1.93292	4.5352e-12	5.58556e-11	Up	Glucan endo-1,3-beta-glucosidase
Peaxi162Scf00130g00119	0.001	2.06333	11.0108	5.01224e-08	3.91882e-07	Up	Unknown protein
Peaxi162Scf00130g00127	5.94333	29.8833	2.33	1.39019e-20	3.08579e-19	Up	Calcium-binding EF-hand family protein
Peaxi162Scf00130g00326	0.186667	21.8433	6.87058	5.92374e-50	3.6746e-48	Up	Heat stress transcription factor B-3
Peaxi162Scf00130g00518	0.196667	0.52	1.40276	0.00587626	0.0180427	Up	kinesin 4
Peaxi162Scf00130g00521	5.87	11.8167	1.00939	4.69712e-07	3.21908e-06	Up	Glycosyltransferase family 61 protein
Peaxi162Scf00130g00727	25.3133	62.2533	1.29825	2.56343e-10	2.65673e-09	Up	UDP-Glycosyltransferase superfamily protein
Peaxi162Scf00130g00831	33.1667	75.4533	1.18585	2.34262e-16	4.0653e-15	Up	Calcium-binding EF-hand family protein
Peaxi162Scf00130g00832	13.03	31.62	1.279	3.92752e-10	3.98262e-09	Up	Unknown protein
Peaxi162Scf00130g00925	7.86333	29.3833	1.90179	3.63833e-22	8.85875e-21	Up	IQ-domain 12
Peaxi162Scf00130g01217	4.54	9.58333	1.07784	2.87722e-09	2.63435e-08	Up	calmodulin binding
Peaxi162Scf00131g00112	0.02	0.54	4.75489	0.00101355	0.00379777	Up	F-box family protein with a domain of unknown function (DUF295)
Peaxi162Scf00131g00122	52.56	111.933	1.0906	2.2909e-16	3.98372e-15	Up	26S protease regulatory subunit 6B homolog
Peaxi162Scf00131g00192	1.53667	9.90333	2.68811	1.13202e-11	1.34334e-10	Up	CBL-interacting protein kinase 12
Peaxi162Scf00131g00417	0.383333	5.18333	3.75721	1.33961e-09	1.28351e-08	Up	Calcium-binding EF-hand family protein
Peaxi162Scf00131g01118	5.07	10.6067	1.06491	6.38047e-05	0.000306009	Up	Peroxisomal membrane 22 kDa (Mpv17/PMP22) family protein
Peaxi162Scf00132g00019	22.19	59.86	1.43168	8.72607e-19	1.74873e-17	Up	ubiquitin-conjugating enzyme 25
Peaxi162Scf00132g00138	14.5733	37.0767	1.34718	3.72157e-17	6.77816e-16	Up	Cysteine and histidine-rich domain-containing protein RAR1
Peaxi162Scf00132g00229	5.53667	14.7133	1.41003	6.33675e-06	3.61199e-05	Up	Unknown protein
Peaxi162Scf00132g00239	0.556667	1.54333	1.47116	1.28621e-05	7.0057e-05	Up	receptor like protein 50
Peaxi162Scf00132g00912	10.61	201.19	4.24506	1.13801e-105	2.489e-103	Up	glutathione S-transferase TAU 8
Peaxi162Scf00132g01511	14.35	63.2667	2.14039	4.86011e-34	1.8459e-32	Up	Ph phosphatase inhibitors [Theobroma cacao]
Peaxi162Scf00133g00613	19.7633	48.8167	1.30455	8.49707e-19	1.70418e-17	Up	RNA-binding (RRM/RBD/RNP motifs) family protein
Peaxi162Scf00133g00726	18.4567	40.95	1.14972	6.01874e-12	7.32732e-11	Up	Peptidyl-tRNA hydrolase II (PTH2) family protein
Peaxi162Scf00133g01414	2.63	8.07667	1.6187	0.00239353	0.00819295	Up	Defence response isoform 1 [Theobroma cacao] gb|EOX92285.1| Defence response isoform 1 [Theobroma cacao]
Peaxi162Scf00135g00086	15.8	53.95	1.7717	5.73628e-26	1.68834e-24	Up	2-oxoglutarate (2OG) and Fe(II)-dependent oxygenase superfamily protein
Peaxi162Scf00135g00117	0.48	5.36333	3.48202	9.37692e-20	1.99248e-18	Up	UDP-Glycosyltransferase superfamily protein
Peaxi162Scf00135g00123	2.31667	26.9133	3.5382	1.01089e-26	3.03517e-25	Up	RING/U-box superfamily protein
Peaxi162Scf00135g00128	1.17667	2.96	1.33089	2.85508e-05	0.000146425	Up	conserved hypothetical protein [Ricinus communis] gb|EEF38291.1| conserved hypothetical protein [Ricinus communis]
Peaxi162Scf00135g00424	0.001	0.323333	8.33688	0.00197314	0.00689825	Up	Cytochrome P450 superfamily protein
Peaxi162Scf00135g01431	4.87667	11.2833	1.21023	4.22072e-08	3.32972e-07	Up	Exostosin family protein
Peaxi162Scf00135g01433	1.04667	2.52333	1.26953	0.00522592	0.0162923	Up	Integrase-type DNA-binding superfamily protein
Peaxi162Scf00136g00058	0.001	1.22333	10.2566	0.0154082	0.0418681	Up	-
Peaxi162Scf00136g00115	0.146667	10.1433	6.11185	1.71595e-35	6.81306e-34	Up	myb-like transcription factor family protein
Peaxi162Scf00136g00620	14.7767	49.77	1.75196	1.18751e-29	3.92808e-28	Up	ferrochelatase 1
Peaxi162Scf00137g00016	5.90667	42	2.82997	2.57219e-24	6.92036e-23	Up	Peroxidase superfamily protein
Peaxi162Scf00137g00107	3.86	9.79	1.34271	4.80832e-09	4.27592e-08	Up	ARF-GAP domain 5
Peaxi162Scf00137g00128	2.20333	15.1033	2.77711	2.51631e-31	8.76941e-30	Up	sphingosine kinase 1
Peaxi162Scf00137g01111	0.363333	3.63333	3.32193	1.31036e-09	1.25691e-08	Up	Protein of unknown function (DUF761)
Peaxi162Scf00138g00057	0.173333	7.03667	5.34327	7.23385e-30	2.4117e-28	Up	2-oxoglutarate (2OG) and Fe(II)-dependent oxygenase superfamily protein
Peaxi162Scf00138g00092	0.283333	4.19333	3.88753	7.94611e-15	1.23606e-13	Up	UDP-Glycosyltransferase superfamily protein
Peaxi162Scf00139g00016	0.156667	15.9233	6.6673	1.55817e-59	1.21638e-57	Up	Unknown protein
Peaxi162Scf00139g00057	0.62	11.73	4.24179	8.84977e-34	3.34118e-32	Up	ENTH/ANTH/VHS superfamily protein
Peaxi162Scf00139g00615	0.726667	3.06333	2.07574	6.65702e-06	3.78096e-05	Up	MATE efflux family protein
Peaxi162Scf00139g00819	0.69	2.35667	1.77208	0.000903064	0.00342527	Up	Folic acid and derivative biosynthetic process [Theobroma cacao] gb|EOY15382.1| Folic acid and derivative biosynthetic process [Theobroma cacao]
Peaxi162Scf00139g00821	0.69	2.35667	1.77208	0.000901728	0.00342174	Up	Folic acid and derivative biosynthetic process [Theobroma cacao] gb|EOY15382.1| Folic acid and derivative biosynthetic process [Theobroma cacao]
Peaxi162Scf00139g00825	1.95	4.40667	1.17621	0.0142833	0.0392104	Up	Target SNARE coiled-coil domain protein
Peaxi162Scf00139g01113	0.001	1.35667	10.4059	4.31382e-12	5.32843e-11	Up	HXXXD-type acyl-transferase family protein
Peaxi162Scf00139g01219	58.31	121.363	1.05752	1.82754e-14	2.73549e-13	Up	emp24/gp25L/p24 family/GOLD family protein
Peaxi162Scf00139g01223	26.41	70.8933	1.42457	2.45073e-22	6.03664e-21	Up	RPM1-interacting protein 4 (RIN4) family protein
Peaxi162Scf00140g00018	24.6967	58.6633	1.24814	2.30528e-16	4.00597e-15	Up	Pentatricopeptide repeat-containing protein
Peaxi162Scf00140g01119	19.5033	134.593	2.78681	8.45e-52	5.48299e-50	Up	Adenine nucleotide alpha hydrolases-like superfamily protein
Peaxi162Scf00140g01134	5.07333	10.32	1.02444	2.01101e-06	1.25175e-05	Up	beta glucosidase 11
Peaxi162Scf00140g01214	5.33	12.36	1.21347	0.00145508	0.00527083	Up	Unknown protein
Peaxi162Scf00140g01345	0.001	0.413333	8.69116	9.70827e-06	5.37792e-05	Up	Plant invertase/pectin methylesterase inhibitor superfamily
Peaxi162Scf00141g00011	0.001	16.09	13.9739	6.00976e-24	1.59158e-22	Up	Peroxidase superfamily protein
Peaxi162Scf00141g00129	4.67	12.0167	1.36354	2.29303e-07	1.64294e-06	Up	Reticulon family protein
Peaxi162Scf00141g00210	1.06333	4.97333	2.22562	5.36781e-05	0.000261724	Up	Transducin/WD40 repeat-like superfamily protein isoform 1 [Theobroma cacao] gb|EOY20764.1| Transducin/WD40 repeat-like superfamily protein isoform 1 [Theobroma cacao]
Peaxi162Scf00141g00331	24.1733	56.0667	1.21373	9.429e-12	1.12894e-10	Up	Clathrin light chain protein
Peaxi162Scf00141g01023	1.48333	7.07	2.25287	1.20089e-08	1.01831e-07	Up	GDSL esterase/lipase
Peaxi162Scf00141g01428	0.29	3.03667	3.38836	4.65125e-10	4.67724e-09	Up	Trihelix transcription factor GT-3a
Peaxi162Scf00141g10027	2.72333	12.23	2.16698	2.215e-05	0.00011587	Up	Transducin/WD40 repeat-like superfamily protein
Peaxi162Scf00145g00081	0.103333	113.353	10.0993	1.9254e-283	3.25661e-280	Up	Major facilitator superfamily protein
Peaxi162Scf00145g00103	50.1533	124.383	1.31038	2.92833e-14	4.29946e-13	Up	conserved hypothetical protein [Ricinus communis] gb|EEF32784.1| conserved hypothetical protein [Ricinus communis]
Peaxi162Scf00145g00167	0.176667	1.04667	2.5667	0.00237285	0.00813425	Up	Heat stress transcription factor A-2
Peaxi162Scf00145g00915	0.0966667	0.773333	3	0.000400065	0.00164267	Up	Cysteine-rich receptor-like protein kinase 25
Peaxi162Scf00146g00026	1.73	7.29	2.07515	1.82965e-15	2.98137e-14	Up	Eukaryotic aspartyl protease family protein
Peaxi162Scf00146g00107	0.001	0.453333	8.82443	0.00539227	0.016743	Up	F-box family protein
Peaxi162Scf00146g00109	9.23333	19.97	1.11291	1.94922e-09	1.8262e-08	Up	IAA-amino acid hydrolase ILR1-like 7
Peaxi162Scf00146g00112	0.496667	2.03	2.03113	0.00294824	0.00986153	Up	PLATZ transcription factor family protein
Peaxi162Scf00146g00413	0.0533333	0.69	3.69349	1.96071e-05	0.000103571	Up	Exostosin family protein
Peaxi162Scf00146g01118	1.52667	68.4233	5.48603	2.96621e-60	2.374e-58	Up	NAD(P)-binding Rossmann-fold superfamily protein
Peaxi162Scf00147g00163	0.001	1.44667	10.4985	1.35607e-05	7.35619e-05	Up	Ribonuclease 3-like protein 3
Peaxi162Scf00147g00613	7.72333	22.9333	1.57015	2.34537e-14	3.48183e-13	Up	arogenate dehydratase 1
Peaxi162Scf00147g01712	0.001	6.56	12.6795	4.27322e-18	8.18851e-17	Up	Ribonuclease 3-like protein 3
Peaxi162Scf00147g01713	100.113	301.873	1.59231	4.07133e-31	1.40536e-29	Up	Auxin-responsive family protein
Peaxi162Scf00149g00022	1.6	15.6367	3.28879	1.6145e-39	7.38043e-38	Up	Unknown protein
Peaxi162Scf00149g00023	0.426667	6.44667	3.91737	5.95116e-22	1.42575e-20	Up	Cysteine/Histidine-rich C1 domain family protein
Peaxi162Scf00149g00117	1.70333	5.92333	1.79805	1.10587e-10	1.19443e-09	Up	wall associated kinase-like 1
Peaxi162Scf00149g00224	17.45	41.45	1.24815	2.85783e-12	3.58941e-11	Up	sulfiredoxin
Peaxi162Scf00149g00610	69.64	187.133	1.42608	5.31681e-25	1.48071e-23	Up	Glutathione S-transferase family protein
Peaxi162Scf00149g01016	28.77	119.847	2.05855	3.77317e-47	2.1906e-45	Up	Cathepsin B-like cysteine proteinase 6
Peaxi162Scf00150g00062	0.001	0.506667	8.98489	0.00017991	0.000793549	Up	HXXXD-type acyl-transferase family protein
Peaxi162Scf00150g00919	11.5933	26.8033	1.20912	8.99101e-13	1.17704e-11	Up	serine carboxypeptidase-like 51
Peaxi162Scf00151g00313	8.19	39.1267	2.25622	1.27965e-47	7.48065e-46	Up	MAC/Perforin domain-containing protein
Peaxi162Scf00151g00811	5.97	13.2933	1.1549	3.04852e-07	2.14665e-06	Up	farnesylcysteine lyase
Peaxi162Scf00152g00004	0.473333	2.46	2.37773	0.000264033	0.0011266	Up	Calcium-binding EF-hand family protein
Peaxi162Scf00152g00012	0.59	2.01333	1.7708	0.000395714	0.00162612	Up	U-box domain-containing protein 26
Peaxi162Scf00152g00066	2.55	10.0133	1.97335	3.05014e-17	5.57529e-16	Up	Unknown protein
Peaxi162Scf00152g00067	1.20333	30.9667	4.68561	6.11669e-26	1.79406e-24	Up	CAP (Cysteine-rich secretory proteins, Antigen 5, and Pathogenesis-related 1 protein) superfamily protein
Peaxi162Scf00152g00085	0.001	0.216667	7.75933	0.0174358	0.0464716	Up	-
Peaxi162Scf00152g00135	0.226667	1.41333	2.64046	6.79008e-09	5.93424e-08	Up	Transmembrane emp24 domain-containing protein 10
Peaxi162Scf00152g00238	0.64	1.84	1.52356	0.0178862	0.0474876	Up	L-tyrosine decarboxylase
Peaxi162Scf00152g00245	2.99333	6.11	1.02942	0.000619735	0.00243961	Up	cinnamyl alcohol dehydrogenase 5
Peaxi162Scf00152g00337	0.666667	2.34667	1.81558	0.00118907	0.00439188	Up	Peroxisomal membrane 22 kDa (Mpv17/PMP22) family protein
Peaxi162Scf00152g00528	1.51	8.04333	2.41324	2.06382e-06	1.28179e-05	Up	Unknown protein
Peaxi162Scf00152g00611	2.09667	17.77	3.08327	5.08772e-31	1.74906e-29	Up	Wall-associated kinase family protein
Peaxi162Scf00152g00824	0.02	0.273333	3.77259	0.0151072	0.0411868	Up	RAB GDP dissociation inhibitor 2
Peaxi162Scf00152g00826	0.02	0.326667	4.02975	1.75149e-08	1.45886e-07	Up	disease resistance protein [Solanum lycopersicum]
Peaxi162Scf00152g00827	54.9233	171.903	1.64611	2.98472e-36	1.22732e-34	Up	Cox19-like CHCH family protein [Theobroma cacao] gb|EOX98643.1| Cox19-like CHCH family protein [Theobroma cacao]
Peaxi162Scf00152g00939	0.001	1.59	10.6348	7.13025e-05	0.00033864	Up	calmodulin, putative [Ricinus communis] gb|EEF41371.1| calmodulin, putative [Ricinus communis]
Peaxi162Scf00152g00943	19.9633	40.61	1.02448	1.59478e-15	2.60872e-14	Up	Calmodulin-binding transcription activator 2
Peaxi162Scf00152g01120	0.001	0.413333	8.69116	3.27029e-05	0.000166141	Up	LL-diaminopimelate aminotransferase
Peaxi162Scf00152g01220	2.26	13.53	2.58177	2.18818e-25	6.25183e-24	Up	actin-11
Peaxi162Scf00152g01224	0.236667	1.03667	2.13102	6.74265e-05	0.000321703	Up	ENTH/ANTH/VHS superfamily protein
Peaxi162Scf00152g01341	0.0133333	2.09333	7.29462	1.61569e-22	4.03859e-21	Up	receptor like protein 13
Peaxi162Scf00152g01412	0.0933333	0.743333	2.99354	0.0014479	0.00524632	Up	Bax inhibitor-1 family protein
Peaxi162Scf00152g01526	25.3333	66.3433	1.38891	2.1362e-12	2.71259e-11	Up	Lactoylglutathione lyase / glyoxalase I family protein
Peaxi162Scf00152g01528	3.02	7.47667	1.30785	1.74802e-05	9.3131e-05	Up	Bax inhibitor-1 family protein
Peaxi162Scf00153g00106	145.07	371.347	1.35602	3.62322e-21	8.26661e-20	Up	Calcium-binding EF-hand family protein
Peaxi162Scf00153g00416	0.001	0.236667	7.88671	0.00288216	0.00966729	Up	zinc induced facilitator-like 1
Peaxi162Scf00153g01025	195.46	633.46	1.69638	9.6129e-44	5.05993e-42	Up	somatic embryogenesis receptor-like kinase 1
Peaxi162Scf00153g01839	0.001	29.0367	14.8256	1.477e-62	1.24495e-60	Up	Major pollen allergen Bet v 1-M/N
Peaxi162Scf00153g01841	0.0833333	45.1433	9.0814	1.09633e-90	1.79451e-88	Up	Major pollen allergen Bet v 1-M/N
Peaxi162Scf00153g01844	2.29667	11.9233	2.37617	3.14011e-14	4.5971e-13	Up	Unknown protein
Peaxi162Scf00154g00092	1.20333	16.34	3.7633	8.49287e-52	5.49675e-50	Up	G-type lectin S-receptor-like serine/threonine-protein kinase
Peaxi162Scf00154g00101	0.473333	18.39	5.27992	3.59499e-63	3.071e-61	Up	Calcium-dependent phosphotriesterase superfamily protein
Peaxi162Scf00154g00926	37.0433	101.677	1.4567	1.0857e-21	2.55049e-20	Up	cytochrome P450, family 87, subfamily A, polypeptide 6
Peaxi162Scf00154g01021	5.01333	18.0067	1.84469	1.36672e-19	2.87282e-18	Up	Heat stress transcription factor A-4b
Peaxi162Scf00154g01023	1.92333	5.76667	1.58413	1.52712e-21	3.55781e-20	Up	G-type lectin S-receptor-like serine/threonine-protein kinase
Peaxi162Scf00154g01144	1.55333	4.06333	1.3873	8.71478e-14	1.23798e-12	Up	G-type lectin S-receptor-like serine/threonine-protein kinase
Peaxi162Scf00154g01146	1.32333	5.14667	1.95946	5.43318e-07	3.69955e-06	Up	Unknown protein
Peaxi162Scf00155g00007	3.51667	37.3667	3.40947	2.11124e-62	1.77365e-60	Up	FAD-binding Berberine family protein
Peaxi162Scf00155g00022	0.773333	3.64667	2.23742	5.21563e-08	4.06406e-07	Up	conserved hypothetical protein [Ricinus communis] gb|EEF40393.1| conserved hypothetical protein [Ricinus communis]
Peaxi162Scf00155g00096	1.83	81.41	5.47529	1.23827e-170	6.545e-168	Up	cationic amino acid transporter 5
Peaxi162Scf00156g00007	0.05	0.833333	4.05889	0.018441	0.0487666	Up	conserved hypothetical protein [Ricinus communis] gb|EEF47333.1| conserved hypothetical protein [Ricinus communis]
Peaxi162Scf00156g00015	7.93667	28.4833	1.84351	5.45468e-15	8.60103e-14	Up	methylenetetrahydrofolate reductase 2
Peaxi162Scf00156g00044	0.56	2.44667	2.12732	0.00320953	0.010636	Up	conserved hypothetical protein [Ricinus communis] gb|EEF25502.1| conserved hypothetical protein [Ricinus communis]
Peaxi162Scf00156g00114	46.2533	213.487	2.20652	1.7388e-48	1.04291e-46	Up	Isopentenyl-diphosphate Delta-isomerase II
Peaxi162Scf00156g00119	0.203333	1.29667	2.67289	0.000301391	0.00127348	Up	Unknown protein
Peaxi162Scf00156g00213	0.001	0.453333	8.82443	0.00234566	0.00805302	Up	basic helix-loop-helix (bHLH) DNA-binding superfamily protein
Peaxi162Scf00156g01314	3.97667	14.6867	1.88488	7.33712e-22	1.74461e-20	Up	auxin response factor 11
Peaxi162Scf00157g00141	0.001	0.37	8.53138	8.42159e-05	0.000394433	Up	UDP-Glycosyltransferase superfamily protein
Peaxi162Scf00157g00415	2.54333	5.75	1.17684	0.000413108	0.00168912	Up	cellulose synthase-like A3
Peaxi162Scf00157g01635	0.001	0.44	8.78136	0.000990099	0.0037198	Up	disease resistance protein BS2 [Capsicum chacoense]
Peaxi162Scf00158g00011	33.9833	223.98	2.72047	8.41425e-51	5.29722e-49	Up	Unknown protein
Peaxi162Scf00159g00014	9.88333	40.3267	2.02866	1.76973e-14	2.65365e-13	Up	Encodes a protein wh whose expression is responsive to nematode infection, putative [Theobroma cacao]
Peaxi162Scf00159g00034	3.03	6.25	1.04454	0.0154767	0.0420225	Up	NHL domain-containing protein
Peaxi162Scf00159g00044	15.4667	48.2167	1.64037	9.58829e-17	1.69522e-15	Up	Unknown protein
Peaxi162Scf00159g00054	22.64	51.6767	1.19064	1.16137e-08	9.88433e-08	Up	Unknown protein
Peaxi162Scf00159g00116	0.116667	0.646667	2.47063	0.0023468	0.00805585	Up	Protein kinase superfamily protein
Peaxi162Scf00159g00823	0.0366667	0.273333	2.89812	0.0180831	0.047935	Up	Tetratricopeptide repeat protein 5 [Morus notabilis]
Peaxi162Scf00159g00912	4.39667	20.9767	2.2543	9.25864e-19	1.85253e-17	Up	nudix hydrolase homolog 25
Peaxi162Scf00159g01641	42.6833	105.983	1.31209	2.14096e-17	3.94755e-16	Up	Calcium-dependent lipid-binding (CaLB domain) family protein
Peaxi162Scf00160g00002	1.00333	2.36333	1.23602	0.0059886	0.0183388	Up	UDP-Glycosyltransferase superfamily protein
Peaxi162Scf00160g00052	0.0966667	3.78667	5.29177	9.46736e-13	1.23813e-11	Up	-
Peaxi162Scf00160g00105	10.6733	24.68	1.20933	2.01011e-09	1.87909e-08	Up	Eukaryotic aspartyl protease family protein
Peaxi162Scf00160g00106	10.6733	24.68	1.20933	2.01e-09	1.87909e-08	Up	Eukaryotic aspartyl protease family protein
Peaxi162Scf00160g00148	5.02667	13.5067	1.426	1.34314e-09	1.28641e-08	Up	Ethylene-responsive transcription factor RAP2-4
Peaxi162Scf00160g00174	2.13333	5.88667	1.46434	0.000625148	0.00245899	Up	Short-chain dehydrogenase reductase 2b
Peaxi162Scf00160g00837	0.223333	0.896667	2.00537	0.00156309	0.00561397	Up	Branched-chain-amino-acid aminotransferase 6
Peaxi162Scf00160g00838	4.47	12.03	1.42829	2.9174e-15	4.69058e-14	Up	Glycosyl hydrolase family 10 protein
Peaxi162Scf00160g00840	2.53	7.66	1.59821	4.12027e-13	5.57225e-12	Up	amino acid permease 1
Peaxi162Scf00160g01032	10.08	24.0833	1.25654	1.71635e-08	1.43053e-07	Up	conserved hypothetical protein [Ricinus communis] gb|EEF48629.1| conserved hypothetical protein [Ricinus communis]
Peaxi162Scf00160g01112	0.106667	4.3	5.33316	4.44323e-11	4.97042e-10	Up	Unknown protein
Peaxi162Scf00160g01234	0.0233333	1.58667	6.08746	1.39251e-08	1.17287e-07	Up	Unknown protein
Peaxi162Scf00160g01329	11.6367	29.14	1.32432	2.17092e-11	2.51385e-10	Up	UDP-Glycosyltransferase superfamily protein
Peaxi162Scf00160g01333	5.63667	13.76	1.28757	6.65311e-07	4.47616e-06	Up	UDP-Glycosyltransferase superfamily protein
Peaxi162Scf00160g01336	0.0166667	1.82	6.77083	2.15362e-18	4.22253e-17	Up	Domain of unknown function (DUF303)
Peaxi162Scf00160g01417	6.86	105.173	3.93842	1.85091e-114	4.51533e-112	Up	Glucan 1,3-beta-glucosidase
Peaxi162Scf00160g01526	4.72333	79.54	4.0738	3.97573e-103	8.20067e-101	Up	sulfate transporter 1
Peaxi162Scf00160g01528	1.57	8.36667	2.41389	1.44916e-20	3.21106e-19	Up	sulfate transporter 1
Peaxi162Scf00160g01617	33.9	313.44	3.20883	1.06995e-38	4.74577e-37	Up	ATP synthase delta chain, chloroplastic
Peaxi162Scf00160g01641	0.001	0.1	6.64386	0.00930924	0.0270551	Up	laccase 14
Peaxi162Scf00160g01740	0.203333	3.53667	4.12047	1.5536e-09	1.47572e-08	Up	Unknown protein
Peaxi162Scf00161g00121	2.06333	28.7033	3.79817	4.93761e-25	1.37662e-23	Up	Ankyrin repeat family protein
Peaxi162Scf00161g00126	5.00667	108.067	4.43193	6.15036e-91	1.0217e-88	Up	Ankyrin repeat family protein
Peaxi162Scf00164g00073	0.633333	4.22333	2.73735	5.47862e-11	6.07509e-10	Up	myb domain protein 78
Peaxi162Scf00164g00522	3.81333	261.143	6.09765	1.64294e-159	7.44339e-157	Up	-
Peaxi162Scf00164g00525	6.83667	13.94	1.02787	3.67413e-10	3.73912e-09	Up	Beta-1,3-galactosyltransferase 15
Peaxi162Scf00164g00613	0.126667	39.6433	8.2899	3.7459e-18	7.22168e-17	Up	pop3 peptide [Arabidopsis thaliana]
Peaxi162Scf00164g00711	73.8567	3066.81	5.37587	2.07028e-295	4.37709e-292	Up	pop3 peptide [Arabidopsis thaliana]
Peaxi162Scf00164g01010	0.06	0.566667	3.23947	0.0120482	0.0338586	Up	WRKY DNA-binding protein 23
Peaxi162Scf00164g01139	75.9367	170.243	1.16473	1.703e-14	2.55918e-13	Up	Ribosomal L29e protein family
Peaxi162Scf00164g01524	4.89	13.88	1.5051	3.21552e-13	4.39315e-12	Up	zinc ion binding protein, putative [Ricinus communis] gb|EEF38166.1| zinc ion binding protein, putative [Ricinus communis]
Peaxi162Scf00165g00062	51.2833	116.637	1.18546	7.68858e-18	1.4428e-16	Up	2-methyl-6-phytyl-1,4-hydroquinone methyltransferase, chloroplastic
Peaxi162Scf00165g00075	0.001	2.07	11.0154	0.000268462	0.00114404	Up	Unknown protein
Peaxi162Scf00165g00213	0.02	0.226667	3.5025	0.0175942	0.0468249	Up	ammonium transporter 2
Peaxi162Scf00165g00818	6.67333	64.9733	3.28337	4.20814e-56	3.01595e-54	Up	Haloacid dehalogenase-like hydrolase (HAD) superfamily protein
Peaxi162Scf00165g01014	22.9667	60.92	1.40737	1.08185e-18	2.15444e-17	Up	Protein kinase superfamily protein
Peaxi162Scf00165g01320	0.98	7.41333	2.91927	9.44184e-25	2.60663e-23	Up	Protein phosphatase 2C family protein
Peaxi162Scf00166g00132	0.0566667	10.23	7.49609	6.96951e-23	1.77533e-21	Up	SAUR-like auxin-responsive protein family
Peaxi162Scf00166g00337	0.143333	0.803333	2.48662	0.000514128	0.00205611	Up	PLC-like phosphodiesterases superfamily protein
Peaxi162Scf00166g00341	18.7667	50	1.41376	1.27993e-22	3.22153e-21	Up	Protein kinase superfamily protein
Peaxi162Scf00166g00617	22.2633	51.2667	1.20335	3.3725e-14	4.92595e-13	Up	UDP-glucose 6-dehydrogenase family protein
Peaxi162Scf00166g00636	32.43	101.74	1.64949	4.50941e-33	1.66776e-31	Up	membrane-anchored ubiquitin-fold protein 2
Peaxi162Scf00166g00728	0.386667	2.06667	2.41814	0.000115802	0.000530422	Up	conserved hypothetical protein [Ricinus communis] gb|EEF50925.1| conserved hypothetical protein [Ricinus communis]
Peaxi162Scf00166g00931	3.23667	11.3333	1.80799	9.86871e-11	1.07091e-09	Up	chorismate mutase 1
Peaxi162Scf00166g00944	6.92	14.1033	1.02719	8.11463e-10	7.95677e-09	Up	Saccharopine dehydrogenase-like oxidoreductase
Peaxi162Scf00166g01045	10.2033	30.8367	1.59561	1.01483e-20	2.26649e-19	Up	Phosphate transporter PHO1 homolog 3
Peaxi162Scf00166g01119	9.91667	19.8833	1.00363	3.58905e-11	4.05602e-10	Up	2-oxoglutarate (2OG) and Fe(II)-dependent oxygenase superfamily protein
Peaxi162Scf00167g00082	82.0067	171.537	1.0647	1.99732e-15	3.24834e-14	Up	Ethylene-responsive transcription factor 1
Peaxi162Scf00167g00084	89.41	210.51	1.23538	7.30238e-18	1.37236e-16	Up	Ethylene-responsive transcription factor 5
Peaxi162Scf00167g00514	6.21333	13.44	1.11309	3.53146e-05	0.000178337	Up	Cell number regulator 6
Peaxi162Scf00167g01019	2.20667	4.7	1.09079	0.000314153	0.00132113	Up	glutamate dehydrogenase 2
Peaxi162Scf00167g01213	1.16	9.58667	3.0469	7.3803e-06	4.16471e-05	Up	conserved hypothetical protein [Ricinus communis] gb|EEF41592.1| conserved hypothetical protein [Ricinus communis]
Peaxi162Scf00167g01218	10.7967	117.233	3.44072	2.22064e-92	3.85889e-90	Up	conserved hypothetical protein [Ricinus communis] gb|EEF41589.1| conserved hypothetical protein [Ricinus communis]
Peaxi162Scf00167g01330	0.213333	108.87	8.99528	9.47161e-174	5.3401e-171	Up	Peroxidase superfamily protein
Peaxi162Scf00168g00074	0.25	8.40667	5.07153	2.30617e-18	4.5077e-17	Up	Unknown protein
Peaxi162Scf00168g00086	2.61	6.98667	1.42055	0.00354449	0.0115975	Up	Unknown protein
Peaxi162Scf00169g00066	1.28	6.06667	2.24476	7.09585e-14	1.0114e-12	Up	Leucine-rich repeat receptor-like protein kinase family protein
Peaxi162Scf00169g00094	0.863333	7.02333	3.02417	3.20203e-09	2.91491e-08	Up	Unknown protein
Peaxi162Scf00169g00220	3.77667	133.977	5.14872	2.2209e-82	3.04575e-80	Up	Major pollen allergen Bet v 1-D/H
Peaxi162Scf00169g00318	0.001	0.41	8.67948	1.59153e-06	1.00972e-05	Up	Cyclopropane-fatty-acyl-phospholipid synthase
Peaxi162Scf00169g00413	0.0233333	0.216667	3.21501	0.00473753	0.0149852	Up	Disease resistance protein (CC-NBS-LRR class) family
Peaxi162Scf00169g00629	8.39333	17.62	1.0699	5.10856e-07	3.48881e-06	Up	Zinc-binding dehydrogenase family protein
Peaxi162Scf00169g00710	0.936667	2.20667	1.23626	0.00835454	0.0246583	Up	Leucine-rich receptor-like protein kinase family protein
Peaxi162Scf00169g00919	0.02	0.113333	2.5025	0.016992	0.0454607	Up	Endonuclease/exonuclease/phosphatase family protein
Peaxi162Scf00170g00124	29.4933	94.9633	1.68698	2.39589e-31	8.36124e-30	Up	SELT-like protein precursor
Peaxi162Scf00170g00213	0.386667	2.62333	2.76224	9.24649e-06	5.14007e-05	Up	Unknown protein
Peaxi162Scf00170g00321	2.93667	8.08333	1.46077	1.33907e-10	1.43107e-09	Up	potassium channel in Arabidopsis thaliana 1
Peaxi162Scf00170g00323	3.01333	15.57	2.36934	7.07063e-39	3.15826e-37	Up	G-type lectin S-receptor-like serine/threonine-protein kinase
Peaxi162Scf00170g00812	12.17	33.8867	1.47739	2.25763e-14	3.35549e-13	Up	Dolichyl-diphosphooligosaccharide--protein glycosyltransferase subunit DAD1
Peaxi162Scf00170g00816	17.3167	35.2533	1.0256	1.15117e-08	9.81066e-08	Up	conserved hypothetical protein [Ricinus communis] gb|EEF43507.1| conserved hypothetical protein [Ricinus communis]
Peaxi162Scf00170g00820	3.26667	11.57	1.8245	1.91381e-07	1.38492e-06	Up	Calcium-binding EF-hand family protein [Theobroma cacao] gb|EOY25178.1| Calcium-binding EF-hand family protein [Theobroma cacao]
Peaxi162Scf00170g00921	3.89333	9.34	1.26242	4.95276e-06	2.87741e-05	Up	RNA-binding (RRM/RBD/RNP motifs) family protein
Peaxi162Scf00170g01111	0.433333	1.42333	1.71572	0.00212922	0.0073869	Up	damaged DNA binding
Peaxi162Scf00171g00037	0.246667	1.61	2.70643	0.00219084	0.0075748	Up	Unknown protein
Peaxi162Scf00171g00094	1.53	3.87	1.3388	3.15635e-05	0.000160641	Up	alpha/beta-Hydrolases superfamily protein
Peaxi162Scf00171g00131	0.263333	4.51	4.09817	4.5684e-21	1.03579e-19	Up	Aspartic protease inhibitor 1
Peaxi162Scf00171g00239	9.99667	24.7033	1.30519	6.71722e-07	4.5157e-06	Up	GRAM domain-containing protein / ABA-responsive protein-related
Peaxi162Scf00171g00430	0.2	7.07667	5.145	2.99579e-36	1.22987e-34	Up	Argonaute family protein
Peaxi162Scf00171g00431	0.25	0.976667	1.96594	0.000679169	0.00264973	Up	DNA polymerase epsilon subunit B2
Peaxi162Scf00171g00529	0.833333	18.9267	4.50538	7.98506e-57	5.80484e-55	Up	cyclic nucleotide gated channel 19
Peaxi162Scf00171g00821	1.66667	4.13667	1.3115	0.0111445	0.0316663	Up	Unknown protein
Peaxi162Scf00171g00822	100.623	453.483	2.17208	1.11506e-63	9.68838e-62	Up	Calcium-binding EF-hand family protein
Peaxi162Scf00171g00936	104.16	239.323	1.20016	6.05716e-21	1.36359e-19	Up	Protein of unknown function (DUF760)
Peaxi162Scf00171g01025	8.83667	136.7	3.95137	1.65458e-130	5.18251e-128	Up	Mitochondrial phosphate carrier protein 3, mitochondrial
Peaxi162Scf00171g01123	15.7933	32.3667	1.03519	1.57379e-07	1.14869e-06	Up	translocon-associated protein beta (TRAPB) family protein
Peaxi162Scf00171g01130	48.6433	105.173	1.11245	2.23495e-18	4.37185e-17	Up	V-type proton ATPase subunit C
Peaxi162Scf00171g10029	0.0433333	3.23333	6.2214	7.52067e-17	1.33712e-15	Up	Unknown protein
Peaxi162Scf00172g00071	0.02	0.34	4.08746	0.00384545	0.0124601	Up	class S F-box protein [Nicotiana alata]
Peaxi162Scf00172g00079	13.01	59.1133	2.18386	9.00622e-25	2.49179e-23	Up	Protein disulfide-isomerase
Peaxi162Scf00173g00046	20.46	122.763	2.585	9.59603e-52	6.19493e-50	Up	Diphosphomevalonate decarboxylase
Peaxi162Scf00173g00074	22.93	51.98	1.18072	1.42134e-09	1.35618e-08	Up	Major facilitator superfamily protein
Peaxi162Scf00173g00083	0.001	2.03333	10.9896	2.11819e-08	1.74087e-07	Up	Zinc finger A20 and AN1 domain-containing stress-associated protein 4
Peaxi162Scf00173g00210	2.47667	9.80667	1.98536	1.05851e-08	9.0667e-08	Up	calcium/calmodulin protein kinase 1 [Nicotiana tabacum] gb|AAS67891.1| calcium/calmodulin protein kinase [Nicotiana tabacum]
Peaxi162Scf00173g00321	4.64667	9.30333	1.00155	0.00894838	0.0261645	Up	TRICHOME BIREFRINGENCE-LIKE 36
Peaxi162Scf00173g00521	11.85	67.3433	2.50665	2.40695e-55	1.6916e-53	Up	alpha/beta-Hydrolases superfamily protein
Peaxi162Scf00174g00056	1.45667	4.50333	1.62832	0.00235979	0.00809603	Up	E3 ubiquitin-protein ligase ATL23
Peaxi162Scf00174g00154	0.863333	2.66	1.62344	0.00104279	0.00389525	Up	alcohol dehydrogenase 1
Peaxi162Scf00174g00718	1.86333	6.12	1.71565	7.42757e-06	4.19046e-05	Up	calcium-dependent protein kinase 29
Peaxi162Scf00174g01410	4.88667	9.99667	1.0326	0.00238284	0.00815858	Up	conserved hypothetical protein [Ricinus communis] gb|EEF52818.1| conserved hypothetical protein [Ricinus communis]
Peaxi162Scf00174g01414	15.9333	39.6033	1.31357	4.15692e-08	3.28552e-07	Up	SKU5 similar 5
Peaxi162Scf00175g00054	5.11333	18.6967	1.87045	1.83781e-18	3.6173e-17	Up	Alpha-1,4-glucan-protein synthase [UDP-forming] 1
Peaxi162Scf00175g00062	1.49333	3.61667	1.27612	0.0113839	0.0322596	Up	conserved hypothetical protein [Ricinus communis] gb|EEF50722.1| conserved hypothetical protein [Ricinus communis]
Peaxi162Scf00175g00121	16.1967	45.8467	1.50112	2.5112e-23	6.52115e-22	Up	Erlin-2-B
Peaxi162Scf00175g00122	2.96	15.69	2.40618	6.5042e-21	1.46034e-19	Up	ureide permease 2
Peaxi162Scf00175g00329	0.953333	32.57	5.09442	1.06833e-81	1.44944e-79	Up	ATP-dependent RNA helicase, putative
Peaxi162Scf00175g00523	7.08	14.2267	1.00678	0.000404415	0.00165811	Up	cytochrome B5 isoform A
Peaxi162Scf00175g00810	0.61	1.30333	1.09532	0.0189436	0.0499137	Up	Cytochrome P450 superfamily protein
Peaxi162Scf00175g00928	0.316667	1.98333	2.64689	0.000288353	0.00122256	Up	RING/U-box superfamily protein
Peaxi162Scf00175g01123	1.04333	2.11	1.01604	0.0108505	0.0309485	Up	Cytochrome P450 superfamily protein
Peaxi162Scf00177g00620	0.01	0.89	6.47573	1.24002e-11	1.46738e-10	Up	Plasma membrane ATPase 4
Peaxi162Scf00177g00918	109.437	228.82	1.06412	1.88792e-10	1.98831e-09	Up	60S ribosomal protein L39-3
Peaxi162Scf00177g01120	4.61333	9.75333	1.08009	0.00509427	0.0159406	Up	RING/U-box superfamily protein
Peaxi162Scf00177g01132	0.49	3.1	2.66141	5.37076e-13	7.1868e-12	Up	nematode resistance-like protein [Solanum tuberosum]
Peaxi162Scf00177g01228	3.57	54.5067	3.93244	4.18773e-92	7.17884e-90	Up	Tetraspanin family protein
Peaxi162Scf00178g00147	49.2233	119.91	1.28454	4.50988e-17	8.17872e-16	Up	aspartic proteinase A1
Peaxi162Scf00178g00310	0.116667	4.36	5.22386	6.72597e-41	3.25037e-39	Up	Protein kinase superfamily protein
Peaxi162Scf00178g01110	7.37667	32.93	2.15836	3.09308e-41	1.50334e-39	Up	WRKY family transcription factor
Peaxi162Scf00178g01410	0.536667	1.54333	1.52395	0.00453523	0.0144226	Up	cinnamyl alcohol dehydrogenase 9
Peaxi162Scf00179g00009	2.80333	12.1667	2.11772	3.57716e-13	4.87412e-12	Up	Core-2/I-branching beta-1,6-N-acetylglucosaminyltransferase family protein
Peaxi162Scf00179g00126	7.16667	28.6533	1.99933	1.40577e-35	5.605e-34	Up	F-box/FBD/LRR-repeat protein
Peaxi162Scf00179g00219	1.26667	12.54	3.30743	4.69542e-51	2.98565e-49	Up	Wall-associated kinase family protein
Peaxi162Scf00179g00221	7.67333	18.8333	1.29536	5.97387e-17	1.07263e-15	Up	Protein kinase superfamily protein
Peaxi162Scf00179g00222	1.46	29.8	4.35127	8.61442e-135	2.802e-132	Up	Protein kinase superfamily protein
Peaxi162Scf00179g00314	0.001	0.183333	7.51833	0.0135852	0.0375007	Up	Class I glutamine amidotransferase-like superfamily protein
Peaxi162Scf00179g00527	0.001	1.14333	10.159	0.0026026	0.00882879	Up	Protein of unknown function (DUF1218)
Peaxi162Scf00179g00536	5.99667	35.4767	2.56464	4.70976e-35	1.84685e-33	Up	Octicosapeptide/Phox/Bem1p family protein
Peaxi162Scf00179g00627	0.41	1.09333	1.41504	0.00140841	0.00511492	Up	F-box/FBD/LRR-repeat protein
Peaxi162Scf00180g00011	0.45	2.45667	2.44871	5.34267e-08	4.15922e-07	Up	C2 domain-containing protein / GRAM domain-containing protein
Peaxi162Scf00180g00098	0.0466667	0.423333	3.18133	0.00213921	0.00741448	Up	terpene synthase 21
Peaxi162Scf00180g00116	24.26	121.98	2.32999	2.93555e-62	2.45801e-60	Up	selenoprotein family protein [Arabidopsis thaliana] dbj|BAC43306.1| unknown protein [Arabidopsis thaliana] gb|AAO50498.1| unknown protein [Arabidopsis thaliana] gb|AEE27884.1| selenoprotein-like protein [Arabidopsis thaliana]
Peaxi162Scf00180g00117	44.03	96.6	1.13354	8.88115e-15	1.3756e-13	Up	Signal recognition particle 14 kDa protein
Peaxi162Scf00182g00014	1.24	3.61667	1.54432	0.00793933	0.0235577	Up	FASCICLIN-like arabinogalactan-protein 12
Peaxi162Scf00182g00120	7.02667	29.7567	2.0823	2.72939e-38	1.19392e-36	Up	DnaJ homolog subfamily C member 3 homolog
Peaxi162Scf00183g00021	0.001	0.546667	9.09452	9.54586e-06	5.2972e-05	Up	E3 ubiquitin ligase PUB14, putative [Ricinus communis] gb|EEF28906.1| E3 ubiquitin ligase PUB14, putative [Ricinus communis]
Peaxi162Scf00183g00056	1.38667	7.45	2.42562	2.01599e-09	1.8832e-08	Up	methyl esterase 3
Peaxi162Scf00183g00067	0.0666667	0.703333	3.39917	0.00932885	0.0270959	Up	Geraniol 8-hydroxylase
Peaxi162Scf00183g00121	0.001	1.12333	10.1336	0.000255237	0.00109385	Up	Chaperone protein dnaJ 20 [Morus notabilis]
Peaxi162Scf00184g00013	7.4	17.0533	1.20446	3.58128e-09	3.23463e-08	Up	conserved hypothetical protein [Ricinus communis] gb|EEF34723.1| conserved hypothetical protein [Ricinus communis]
Peaxi162Scf00185g00038	2.26	5.63	1.31681	4.94322e-05	0.000242816	Up	2-oxoglutarate (2OG) and Fe(II)-dependent oxygenase superfamily protein
Peaxi162Scf00185g00071	0.0766667	0.53	2.78932	0.0118843	0.0334573	Up	UDP-Glycosyltransferase superfamily protein
Peaxi162Scf00185g01121	3.85333	24.2067	2.65123	3.19797e-45	1.75999e-43	Up	GHMP kinase family protein
Peaxi162Scf00185g01122	8.40333	18.9233	1.17113	9.74504e-05	0.000451747	Up	ATP-dependent RNA helicase Dbp73D isoform 1 [Theobroma cacao] ref|XP_007040745.1| ATP-dependent RNA helicase Dbp73D isoform 1 [Theobroma cacao] gb|EOY25245.1| ATP-dependent RNA helicase Dbp73D isoform 1 [Theobroma cacao] gb|EOY25246.1| ATP-dependent RNA helicase Dbp73D isoform 1 [Theobroma cacao]
Peaxi162Scf00186g01112	4.07667	9.87667	1.27663	8.12843e-07	5.39154e-06	Up	syntaxin of plants 71
Peaxi162Scf00188g00064	51.7433	147.557	1.51182	2.05381e-21	4.763e-20	Up	6-phosphogluconate dehydrogenase, decarboxylating 3
Peaxi162Scf00188g00071	0.001	2.72667	11.4129	3.37825e-10	3.45603e-09	Up	Unknown protein
Peaxi162Scf00188g00133	1.08	9.35333	3.11445	9.68103e-20	2.05366e-18	Up	Ent-kaurenoic acid oxidase 2
Peaxi162Scf00188g00434	0.0233333	1.88333	6.33475	2.30334e-19	4.75879e-18	Up	Protein of unknown function (DUF1262)
Peaxi162Scf00188g00713	0.843333	2.66667	1.66086	3.52054e-05	0.000177821	Up	HXXXD-type acyl-transferase family protein
Peaxi162Scf00188g00719	0.0833333	1.69	4.34199	8.38644e-09	7.2569e-08	Up	cytochrome P450, family 718
Peaxi162Scf00188g00924	0.836667	3.78333	2.17693	7.97096e-17	1.41519e-15	Up	Armadillo/beta-catenin-like repeat family protein
Peaxi162Scf00188g01219	1.26667	60.0433	5.5669	8.28482e-71	8.86895e-69	Up	Cytochrome P450 superfamily protein
Peaxi162Scf00188g01225	1.21333	53.78	5.47002	7.1673e-67	6.86195e-65	Up	Cytochrome P450 superfamily protein
Peaxi162Scf00188g01335	1.66	14.97	3.17282	3.35789e-19	6.87596e-18	Up	Ent-kaurenoic acid oxidase 2
Peaxi162Scf00189g00003	7.45	130.053	4.12572	3.70877e-69	3.80952e-67	Up	Monothiol glutaredoxin-S5
Peaxi162Scf00189g00119	21.4133	47.3733	1.14557	3.21896e-07	2.25482e-06	Up	thioredoxin H-type 1
Peaxi162Scf00189g00129	4.1	9.03667	1.14017	0.00129185	0.00473634	Up	Glucan endo-1,3-beta-glucosidase-like protein 1
Peaxi162Scf00189g00519	0.513333	1.47333	1.52112	0.00458913	0.0145812	Up	Unknown protein
Peaxi162Scf00189g00922	1.26333	5.30667	2.07057	4.31943e-08	3.40548e-07	Up	Cytokinin dehydrogenase 5
Peaxi162Scf00189g10019	2.13	4.95333	1.21755	0.00153437	0.00552333	Up	Ras-related protein Rab-11B
Peaxi162Scf00190g00715	0.136667	0.956667	2.80735	0.000476077	0.00191814	Up	Serine/threonine-protein kinase SAPK3
Peaxi162Scf00190g00719	0.516667	3.08333	2.57719	1.46268e-06	9.34517e-06	Up	expansin-like B1
Peaxi162Scf00190g00910	0.24	1.18333	2.30175	3.95626e-05	0.000198016	Up	Sugar phosphate exchanger 2
Peaxi162Scf00190g01011	35.1367	101.503	1.53048	1.12264e-30	3.81802e-29	Up	Ras-related protein Rab-1A
Peaxi162Scf00191g01426	13.3767	26.9367	1.00985	5.76449e-10	5.74208e-09	Up	Pectin lyase-like superfamily protein
Peaxi162Scf00192g00005	12.95	77.8967	2.58861	4.80532e-42	2.38583e-40	Up	non-race specific disease resistance protein 1-like protein b [Coffea arabica]
Peaxi162Scf00192g00025	32.09	527.793	4.03978	1.07807e-66	1.02826e-64	Up	peroxidase 2
Peaxi162Scf00192g00031	0.07	5.93333	6.40534	7.31486e-13	9.69255e-12	Up	peptidoglycan-binding LysM domain-containing protein
Peaxi162Scf00192g00036	0.13	1.67333	3.68614	0.000652335	0.00255565	Up	peptidoglycan-binding LysM domain-containing protein
Peaxi162Scf00192g00085	0.32	2.67333	3.0625	2.70663e-07	1.91708e-06	Up	3-ketoacyl-CoA synthase 4
Peaxi162Scf00192g00521	5.09	14.34	1.49431	8.80948e-12	1.05726e-10	Up	Fructokinase-1
Peaxi162Scf00192g00617	0.001	0.516667	9.01309	8.47685e-05	0.000396801	Up	Protein kinase superfamily protein
Peaxi162Scf00193g00117	0.001	2.28	11.1548	1.50193e-24	4.10178e-23	Up	terpene synthase 21
Peaxi162Scf00194g00091	0.123333	0.466667	1.91983	0.00310385	0.0103262	Up	Leucine-rich repeat protein kinase family protein
Peaxi162Scf00194g00418	0.001	0.46	8.84549	0.00997868	0.0287496	Up	germin-like protein 5
Peaxi162Scf00194g00424	0.3	8.49333	4.8233	9.92532e-19	1.9828e-17	Up	germin-like protein 5
Peaxi162Scf00194g00426	0.33	1.78	2.43134	2.81836e-09	2.58326e-08	Up	germin-like protein 5
Peaxi162Scf00194g00427	0.17	0.816667	2.26421	0.00109473	0.00407427	Up	germin-like protein 5
Peaxi162Scf00194g00518	1.97	42.74	4.43932	1.89352e-77	2.4141e-75	Up	germin-like protein 5
Peaxi162Scf00194g00630	5.93	13.8767	1.22656	5.85455e-10	5.82265e-09	Up	conserved hypothetical protein [Ricinus communis] gb|EEF40820.1| conserved hypothetical protein [Ricinus communis]
Peaxi162Scf00194g00722	4.20667	10.4133	1.30768	3.14335e-07	2.20774e-06	Up	SNARE associated Golgi protein family
Peaxi162Scf00194g00931	5.32667	10.6933	1.00541	1.12633e-09	1.09027e-08	Up	S-adenosyl-L-methionine-dependent methyltransferases superfamily protein
Peaxi162Scf00194g01043	4.95333	16.41	1.7281	6.73267e-12	8.16123e-11	Up	Disease resistance protein (TIR-NBS-LRR class) family
Peaxi162Scf00195g00027	0.0666667	0.54	3.01792	4.71658e-05	0.000232538	Up	Zinc finger (C3HC4-type RING finger) family protein
Peaxi162Scf00195g00617	0.58	1.52	1.38995	0.00141396	0.00513359	Up	Subtilase family protein
Peaxi162Scf00196g00053	0.593333	3.05667	2.36504	4.73487e-07	3.24409e-06	Up	xyloglucan-specific endoglucanase inhibitor protein 2 [Solanum tuberosum]
Peaxi162Scf00196g00211	3.02333	6.44667	1.09241	0.00917295	0.0267134	Up	Unknown protein
Peaxi162Scf00196g00225	12.2967	28.5833	1.21691	1.89064e-08	1.5645e-07	Up	Very-long-chain (3R)-3-hydroxyacyl-[acyl-carrier protein] dehydratase 1
Peaxi162Scf00196g00613	0.0133333	0.256667	4.26679	3.41492e-05	0.000172865	Up	xyloglucan-specific endoglucanase inhibitor protein 2 [Solanum tuberosum]
Peaxi162Scf00196g00723	0.0366667	0.556667	3.92427	1.58087e-09	1.4977e-08	Up	Eukaryotic aspartyl protease family protein
Peaxi162Scf00196g00724	0.846667	5.67333	2.74433	1.07753e-23	2.83885e-22	Up	xyloglucan specific endoglucanase inhibitor [Solanum melongena]
Peaxi162Scf00198g00036	8.94	41.22	2.205	4.96672e-44	2.64728e-42	Up	ATPase E1-E2 type family protein / haloacid dehalogenase-like hydrolase family protein
Peaxi162Scf00198g00104	2.52333	46.1533	4.19303	1.62523e-38	7.15862e-37	Up	Unknown protein
Peaxi162Scf00198g00137	5.14	14.61	1.50712	4.98873e-09	4.4224e-08	Up	Zinc transporter 5
Peaxi162Scf00198g00155	0.436667	1.28667	1.55903	0.0018027	0.00635919	Up	acyl-transferase [Capsicum annuum]
Peaxi162Scf00198g00212	0.001	0.3	8.22882	5.79181e-05	0.000280428	Up	Raffinose synthase family protein
Peaxi162Scf00198g00217	12.1733	38.43	1.65851	5.68813e-35	2.22021e-33	Up	proline-rich extensin-like receptor kinase 10
Peaxi162Scf00198g00514	0.0233333	2.18	6.54579	8.4354e-16	1.40614e-14	Up	Protein of unknown function (DUF1262)
Peaxi162Scf00198g00515	0.0666667	6.56667	6.62205	2.45388e-29	8.05401e-28	Up	Protein of unknown function (DUF1262)
Peaxi162Scf00198g01017	32.86	71.3733	1.11905	1.39697e-15	2.30138e-14	Up	V-type proton ATPase subunit F
Peaxi162Scf00198g01026	2.59667	5.60333	1.10962	0.000641314	0.00251636	Up	urease accessory protein D
Peaxi162Scf00198g01121	0.001	0.406667	8.6677	0.00864305	0.0254094	Up	Disease resistance-responsive (dirigent-like protein) family protein
Peaxi162Scf00199g00052	0.376667	6.27333	4.05787	3.03883e-33	1.12882e-31	Up	receptor like protein 34
Peaxi162Scf00199g00093	4.37333	59.01	3.75415	1.59195e-55	1.12819e-53	Up	Unknown protein
Peaxi162Scf00199g00915	0.393333	7.39333	4.2324	1.53988e-24	4.20088e-23	Up	V-type proton ATPase subunit F
Peaxi162Scf00200g00121	0.001	11.1333	13.4426	1.30069e-73	1.50685e-71	Up	conserved hypothetical protein [Ricinus communis] gb|EEF39849.1| conserved hypothetical protein [Ricinus communis]
Peaxi162Scf00201g00004	0.473333	4.86	3.36003	7.32361e-12	8.84375e-11	Up	phytochrome interacting factor 3
Peaxi162Scf00201g00007	0.713333	1.59	1.15638	0.00766126	0.0228718	Up	C2H2-like zinc finger protein
Peaxi162Scf00201g00023	14.3667	48.8967	1.76701	8.21957e-32	2.92071e-30	Up	SNAP25 homologous protein SNAP33
Peaxi162Scf00201g00034	2.03667	7.71667	1.92177	1.0209e-13	1.44458e-12	Up	exocyst subunit exo70 family protein E2
Peaxi162Scf00201g00342	0.09	15.06	7.38658	2.76498e-123	7.70882e-121	Up	Eukaryotic aspartyl protease family protein
Peaxi162Scf00201g00425	0.001	0.26	8.02237	0.00519995	0.0162173	Up	COBRA-like protein 4
Peaxi162Scf00202g00001	4.26667	15.46	1.85736	7.77692e-08	5.95557e-07	Up	NAD(P)H dehydrogenase (quinone)
Peaxi162Scf00202g00111	0.0933333	1.88	4.3322	8.32445e-15	1.29174e-13	Up	G-type lectin S-receptor-like serine/threonine-protein kinase
Peaxi162Scf00204g00116	0.383333	5.38667	3.81272	1.09188e-14	1.67863e-13	Up	LAG1 longevity assurance homolog 3
Peaxi162Scf00204g01521	0.0266667	0.646667	4.59991	0.000218942	0.000950509	Up	Unknown protein
Peaxi162Scf00204g01613	1.66333	90.8567	5.77144	4.08524e-159	1.81836e-156	Up	L-ascorbate oxidase
Peaxi162Scf00205g00004	7.75333	21.95	1.50133	1.78641e-05	9.50169e-05	Up	EXORDIUM like 5
Peaxi162Scf00205g00032	0.001	22.2833	14.4437	3.23114e-46	1.81366e-44	Up	conserved hypothetical protein [Ricinus communis] gb|EEF35759.1| conserved hypothetical protein [Ricinus communis]
Peaxi162Scf00205g00119	25.1133	96.8833	1.94779	2.4208e-47	1.40867e-45	Up	Cupredoxin superfamily protein isoform 2 [Theobroma cacao] gb|EOY00929.1| Cupredoxin superfamily protein isoform 2 [Theobroma cacao]
Peaxi162Scf00205g00929	0.106667	2.8	4.71425	2.56042e-28	8.10991e-27	Up	receptor like protein 46
Peaxi162Scf00205g00930	1.42	3.78333	1.41377	0.00270235	0.00913543	Up	ASF1 like histone chaperone
Peaxi162Scf00205g01128	57.3633	202.08	1.81673	7.42238e-40	3.43637e-38	Up	fructose-bisphosphate aldolase 2
Peaxi162Scf00205g01422	20.5067	46.5133	1.18155	3.04411e-15	4.87884e-14	Up	bidirectional amino acid transporter 1
Peaxi162Scf00206g00078	1.74667	4.40333	1.33399	0.00141859	0.00514745	Up	RING membrane-anchor 3
Peaxi162Scf00207g00030	4.20333	32.9233	2.9695	6.86844e-46	3.83831e-44	Up	Protein of unknown function (DUF1295)
Peaxi162Scf00207g00113	0.15	2.76667	4.20511	5.95937e-14	8.54693e-13	Up	-
Peaxi162Scf00207g00143	11.5133	38.6733	1.74803	1.15912e-29	3.83918e-28	Up	Copine-3
Peaxi162Scf00207g00144	0.001	1.17333	10.1964	0.000651053	0.00255102	Up	Unknown protein
Peaxi162Scf00207g00250	0.001	1.15667	10.1758	8.80344e-12	1.05704e-10	Up	calnexin 1
Peaxi162Scf00207g00253	0.001	0.376667	8.55714	0.00533432	0.016588	Up	protein sec fourteen-like protein-20 [Arabidopsis thaliana] Strong similarity to polyph -20 [Arabidopsis thaliana]
Peaxi162Scf00207g00334	5.31333	12.86	1.2752	3.68961e-06	2.19277e-05	Up	4-coumarate:CoA ligase 2
Peaxi162Scf00207g00432	21.14	65.7233	1.63643	5.66969e-27	1.72064e-25	Up	WRKY family transcription factor
Peaxi162Scf00207g00438	4.64667	15.5133	1.73924	6.46199e-07	4.35335e-06	Up	Chaperone DnaJ-domain superfamily protein
Peaxi162Scf00207g00635	44.11	94.7033	1.10231	1.00377e-10	1.08832e-09	Up	phospholipase D alpha 1
Peaxi162Scf00207g00747	7.59	15.7167	1.05012	0.0164032	0.0441368	Up	Protein of unknown function, DUF642
Peaxi162Scf00207g01129	1.70667	4.5	1.39874	3.80237e-06	2.25555e-05	Up	Actin binding family protein, putative isoform 1 [Theobroma cacao] gb|EOY26970.1| Actin binding family protein, putative isoform 1 [Theobroma cacao]
Peaxi162Scf00207g01132	0.28	0.823333	1.55605	0.00649409	0.0197296	Up	Dof-type zinc finger DNA-binding family protein
Peaxi162Scf00207g01137	21.3267	47.62	1.15891	4.6849e-12	5.75317e-11	Up	Ribosomal L28e protein family
Peaxi162Scf00207g01313	2.78667	13.79	2.30701	3.30954e-09	3.00658e-08	Up	Unknown protein
Peaxi162Scf00207g01412	1.29	26.93	4.38377	1.38204e-77	1.7709e-75	Up	Protein kinase superfamily protein
Peaxi162Scf00207g01421	4.23333	11.77	1.47525	1.94725e-05	0.000102924	Up	Protein of unknown function (DUF1677)
Peaxi162Scf00207g01514	0.21	1.69333	3.0114	0.000142643	0.000641212	Up	RING-H2 finger protein ATL3
Peaxi162Scf00207g01543	63.0233	126.197	1.00172	2.25291e-12	2.85936e-11	Up	alanine aminotransferase 2
Peaxi162Scf00207g01550	2.03333	5.73667	1.49637	3.28945e-10	3.36926e-09	Up	glutamate receptor 2.8
Peaxi162Scf00207g01558	0.0333333	2.48333	6.21917	1.43438e-28	4.5949e-27	Up	STRUBBELIG-receptor family 6
Peaxi162Scf00208g00179	0.2	1.20667	2.59296	2.71784e-08	2.20443e-07	Up	ATPase E1-E2 type family protein / haloacid dehalogenase-like hydrolase family protein
Peaxi162Scf00209g00022	3.26333	8.68	1.41135	3.49266e-05	0.000176554	Up	receptor like protein 43
Peaxi162Scf00209g00122	38.3967	106.833	1.47631	4.34481e-14	6.30618e-13	Up	Oxidoreductase family protein
Peaxi162Scf00209g00232	0.001	1.51	10.5603	6.63965e-13	8.82886e-12	Up	WRKY family transcription factor
Peaxi162Scf00209g00411	2.45333	5.64333	1.2018	1.02023e-05	5.6356e-05	Up	Protein NRT1/ PTR FAMILY 4.6
Peaxi162Scf00209g00719	54.8533	117.677	1.10118	2.1356e-11	2.4752e-10	Up	thioredoxin 2
Peaxi162Scf00209g00833	9.06667	22.8067	1.33081	4.94231e-16	8.35943e-15	Up	Protein of unknown function (DUF569)
Peaxi162Scf00209g00838	0.0933333	2.29	4.61681	1.30908e-10	1.40079e-09	Up	thioredoxin 2
Peaxi162Scf00211g00072	0.24	19.17	6.31967	5.37821e-60	4.27744e-58	Up	Kidney mitochondrial carrier protein 1
Peaxi162Scf00211g00113	1.73667	35.6833	4.36086	1.90807e-08	1.57686e-07	Up	Unknown protein
Peaxi162Scf00211g00128	0.816667	59.47	6.18627	1.85908e-163	8.8994e-161	Up	hin1 [Nicotiana tabacum]
Peaxi162Scf00211g00310	21.5167	53.2167	1.30642	1.35874e-11	1.60338e-10	Up	syntaxin of plants 121
Peaxi162Scf00212g00073	14.45	112.657	2.96279	1.08949e-66	1.03526e-64	Up	annexin 2
Peaxi162Scf00212g00617	0.47	1.18	1.32805	0.00246079	0.00840053	Up	mRNA capping enzyme family protein
Peaxi162Scf00213g00102	0.001	0.33	8.36632	0.000432358	0.00175791	Up	cytochrome P450, family 71, subfamily B, polypeptide 34
Peaxi162Scf00213g00153	128.883	503.373	1.96556	2.63231e-33	9.79243e-32	Up	Bifunctional inhibitor/lipid-transfer protein/seed storage 2S albumin superfamily protein
Peaxi162Scf00213g01727	0.001	6.04333	12.5611	8.13183e-23	2.06726e-21	Up	Nucleotide-diphospho-sugar transferase family protein
Peaxi162Scf00217g00008	2.52667	5.22333	1.04774	0.00699788	0.0210909	Up	UDP-Glycosyltransferase superfamily protein
Peaxi162Scf00217g00057	0.00666667	0.453333	6.08746	6.55918e-09	5.75027e-08	Up	aldehyde oxidase 4
Peaxi162Scf00217g00619	9.65333	20.07	1.05594	0.00166272	0.00591818	Up	Hsp20/alpha crystallin family protein [Solanum demissum]
Peaxi162Scf00217g00621	0.866667	5.14	2.56822	1.46787e-10	1.56317e-09	Up	Glutamyl-tRNA(Gln) amidotransferase subunit A
Peaxi162Scf00217g00711	9.19333	22.6	1.29766	1.69185e-11	1.97624e-10	Up	3-methyl-2-oxobutanoate hydroxymethyltransferase
Peaxi162Scf00218g00073	0.0166667	3.43	7.6851	4.56244e-21	1.03536e-19	Up	FAD-binding Berberine family protein
Peaxi162Scf00218g00096	0.001	0.346667	8.43741	5.5949e-06	3.21878e-05	Up	O-acyltransferase (WSD1-like) family protein
Peaxi162Scf00218g00126	0.543333	3.16333	2.54154	2.52735e-05	0.00013062	Up	Eukaryotic aspartyl protease family protein
Peaxi162Scf00218g00415	17.4033	62.24	1.83848	1.39466e-25	4.02549e-24	Up	NAD(P)-binding Rossmann-fold superfamily protein
Peaxi162Scf00220g00110	13.7533	83.4633	2.60136	7.46527e-44	3.9541e-42	Up	Argonaute family protein
Peaxi162Scf00220g00118	0.98	74.9333	6.25668	8.80498e-124	2.51001e-121	Up	somatic embryogenesis receptor-like kinase 1
Peaxi162Scf00220g00119	43.8933	205.137	2.22451	2.30558e-59	1.78883e-57	Up	GSH-induced LITAF domain protein [Arabidopsis thaliana] gb|AAK59452.1| unknown protein [Arabidopsis thaliana] gb|AAL34162.1| unknown protein [Arabidopsis thaliana] gb|AAM65841.1| unknown [Arabidopsis thaliana] gb|AED91862.1| GSH-induced LITAF domain protein [Arabidopsis thaliana]
Peaxi162Scf00220g00229	20.66	50.1267	1.27874	6.88952e-18	1.30055e-16	Up	zinc induced facilitator-like 1
Peaxi162Scf00220g01015	0.776667	314.257	8.66043	4.07851e-253	5.74866e-250	Up	somatic embryogenesis receptor-like kinase 1
Peaxi162Scf00222g00034	0.14	8.45	5.91545	1.14436e-59	8.98873e-58	Up	ribonuclease 1
Peaxi162Scf00222g00056	0.0533333	2.89	5.75989	7.41066e-10	7.29876e-09	Up	Calcium-binding EF-hand family protein
Peaxi162Scf00222g00125	0.06	0.463333	2.94902	0.000314937	0.00132399	Up	Unknown protein
Peaxi162Scf00222g00246	29.4633	60.3133	1.03356	9.16594e-14	1.30134e-12	Up	Protein kinase superfamily protein
Peaxi162Scf00222g00624	9.47333	49.0567	2.37251	4.60211e-47	2.66575e-45	Up	NAC domain protein,
Peaxi162Scf00223g00031	0.81	32.95	5.34621	1.25441e-41	6.12029e-40	Up	truncated NRG1 [Nicotiana benthamiana]
Peaxi162Scf00223g00810	6.18667	13.28	1.10202	1.78366e-06	1.11958e-05	Up	TRICHOME BIREFRINGENCE-LIKE 37
Peaxi162Scf00223g01424	4.90333	14.1233	1.52625	9.04328e-08	6.85501e-07	Up	Integral membrane protein-like isoform 3 [Theobroma cacao] gb|EOY30905.1| Integral membrane protein-like isoform 3 [Theobroma cacao]
Peaxi162Scf00223g01425	17.52	46.8633	1.41946	5.9131e-20	1.27029e-18	Up	Integral membrane protein-like isoform 3 [Theobroma cacao] gb|EOY30905.1| Integral membrane protein-like isoform 3 [Theobroma cacao]
Peaxi162Scf00224g00034	10.79	68.0367	2.65662	5.635e-29	1.83289e-27	Up	F-box family protein
Peaxi162Scf00224g00073	12.6433	49.92	1.98124	2.228e-31	7.78603e-30	Up	CCR4-NOT transcription complex subunit 7
Peaxi162Scf00225g00034	0.06	4.12	6.10154	4.73263e-17	8.5643e-16	Up	alpha/beta-Hydrolases superfamily protein
Peaxi162Scf00225g00130	0.156667	1.20333	2.94127	0.00124779	0.00459005	Up	Seed maturation protein
Peaxi162Scf00225g00131	3.98	17.76	2.15779	4.18266e-11	4.69342e-10	Up	Acyl-CoA N-acyltransferases (NAT) superfamily protein
Peaxi162Scf00226g00820	0.001	0.593333	9.2127	0.000521296	0.00208248	Up	Ankyrin repeat family protein
Peaxi162Scf00226g00821	0.31	5.78667	4.22239	5.73508e-11	6.35114e-10	Up	Ankyrin repeat family protein
Peaxi162Scf00226g00932	0.001	0.3	8.22882	0.00747312	0.022377	Up	Ankyrin repeat family protein
Peaxi162Scf00226g10014	3.82	179.23	5.5521	1.2029e-127	3.59046e-125	Up	Unknown protein
Peaxi162Scf00228g00020	0.153333	26.31	7.4228	1.38036e-45	7.68006e-44	Up	Glucan endo-1,3-beta-glucosidase, basic isoform 2
Peaxi162Scf00228g00041	25.8433	108.717	2.07271	8.24618e-28	2.57019e-26	Up	Ca2+-binding protein 1
Peaxi162Scf00228g00056	0.001	0.983333	9.94154	4.00247e-07	2.77298e-06	Up	WRKY DNA-binding protein 48, putative isoform 2 [Theobroma cacao] gb|EOY06769.1| WRKY DNA-binding protein 48, putative isoform 2 [Theobroma cacao]
Peaxi162Scf00228g00913	10.2	21.8167	1.09686	1.85507e-09	1.74379e-08	Up	Plant neutral invertase family protein
Peaxi162Scf00229g00123	0.0966667	2.83	4.87164	8.5493e-12	1.02798e-10	Up	RNase H family protein [Solanum demissum]
Peaxi162Scf00229g01212	14.0633	29.2	1.05403	1.80678e-08	1.5e-07	Up	Protein of unknown function (DUF688)
Peaxi162Scf00229g01513	0.001	0.493333	8.94642	0.000316388	0.00132965	Up	Isoaspartyl peptidase/L-asparaginase
Peaxi162Scf00230g00812	14.7367	30.3333	1.04149	5.24573e-13	7.03805e-12	Up	kinase interacting (KIP1-like) family protein
Peaxi162Scf00231g00011	0.0366667	0.8	4.44746	0.000245695	0.00105528	Up	Unknown protein
Peaxi162Scf00231g00252	0.001	3.63333	11.8271	1.9613e-07	1.41646e-06	Up	Dynein light chain type 1 family protein
Peaxi162Scf00231g00332	11.81	43.7	1.88762	5.12821e-34	1.94481e-32	Up	aspartate aminotransferase 3
Peaxi162Scf00231g00432	0.001	0.606667	9.24476	0.000612645	0.0024162	Up	Transducin/WD40 repeat-like superfamily protein [Theobroma cacao] gb|EOY30732.1| Transducin/WD40 repeat-like superfamily protein [Theobroma cacao]
Peaxi162Scf00231g00433	0.423333	6.19	3.87007	1.99472e-22	4.95187e-21	Up	Transducin/WD40 repeat-like superfamily protein [Theobroma cacao] gb|EOY30732.1| Transducin/WD40 repeat-like superfamily protein [Theobroma cacao]
Peaxi162Scf00231g00616	7.4	15.0033	1.01969	0.000162731	0.000722674	Up	glycerol-3-phosphatase 1
Peaxi162Scf00231g00617	46.3933	106.357	1.19692	6.69092e-20	1.43012e-18	Up	NADPH--cytochrome P450 reductase
Peaxi162Scf00231g00728	1.33	4.72	1.82736	2.88335e-06	1.74591e-05	Up	Replication protein A 32 kDa subunit A
Peaxi162Scf00232g00083	1.24333	3.1	1.31806	4.41946e-07	3.03947e-06	Up	Leucine-rich receptor-like protein kinase family protein
Peaxi162Scf00232g00517	21.32	68.56	1.68516	9.26925e-23	2.34935e-21	Up	ubiquitin-conjugating enzyme 28
Peaxi162Scf00232g00529	19.5767	41.22	1.07421	1.14898e-06	7.46306e-06	Up	LORELEI-LIKE-GPI-ANCHORED PROTEIN 1
Peaxi162Scf00232g00530	12.9	27.1833	1.07535	1.47319e-15	2.42074e-14	Up	Proteasome activator subunit 4
Peaxi162Scf00232g01012	13.28	29.6067	1.15667	4.53837e-13	6.11487e-12	Up	Protein phosphatase 2C family protein
Peaxi162Scf00232g01124	0.001	1.73667	10.7621	5.75851e-11	6.37431e-10	Up	cis-prenyl transferase 9 [Solanum habrochaites]
Peaxi162Scf00233g00082	6.48333	26.2867	2.01952	3.2635e-21	7.47277e-20	Up	BON association protein 2
Peaxi162Scf00234g00074	10.0267	22.9167	1.19256	2.82431e-06	1.7122e-05	Up	Calcium-binding EF-hand family protein [Theobroma cacao] gb|EOY24478.1| Calcium-binding EF-hand family protein [Theobroma cacao]
Peaxi162Scf00234g00713	0.773333	2.50333	1.69469	6.41312e-05	0.000307401	Up	SPFH/Band 7/PHB domain-containing membrane-associated protein family
Peaxi162Scf00235g00024	4.34667	17.7433	2.0293	1.12033e-11	1.33008e-10	Up	Unknown protein
Peaxi162Scf00235g00317	4.80333	10.58	1.13923	3.15657e-07	2.21509e-06	Up	Galactosyltransferase family protein
Peaxi162Scf00235g00325	7.56333	47.7567	2.65861	5.38847e-39	2.41113e-37	Up	GDSL esterase/lipase
Peaxi162Scf00235g00427	35.5833	80.56	1.17886	2.65889e-19	5.47999e-18	Up	Dihydrolipoyllysine-residue succinyltransferase component of 2-oxoglutarate dehydrogenase complex
Peaxi162Scf00235g00517	0.08	0.65	3.02237	0.00062029	0.00244142	Up	Endoglucanase 11
Peaxi162Scf00235g00521	14.9467	31.9267	1.09494	2.46347e-12	3.10949e-11	Up	Adenylyltransferase and sulfurtransferase MOCS3
Peaxi162Scf00235g00819	0.0266667	1.51667	5.82972	8.3439e-09	7.22255e-08	Up	MBOAT (membrane bound O-acyl transferase) family protein
Peaxi162Scf00235g00821	1.90333	5.29333	1.47565	0.00067403	0.00263271	Up	MBOAT (membrane bound O-acyl transferase) family protein
Peaxi162Scf00235g00840	0.0733333	1.44333	4.29879	8.1515e-08	6.22552e-07	Up	MBOAT (membrane bound O-acyl transferase) family protein
Peaxi162Scf00236g00042	0.001	0.483333	8.91687	0.000626673	0.00246425	Up	RING/U-box superfamily protein
Peaxi162Scf00237g00002	4.12333	12.9767	1.65404	2.81335e-06	1.70678e-05	Up	Unknown protein
Peaxi162Scf00237g00201	2.32	26.7067	3.525	9.53239e-29	3.05748e-27	Up	Avr9/Cf-9 rapidly elicited protein 75 [Nicotiana tabacum]
Peaxi162Scf00237g02221	5.55333	14.2333	1.35785	1.69169e-10	1.78982e-09	Up	Protein of unknown function (DUF3550/UPF0682)
Peaxi162Scf00238g00046	6.5	14.12	1.11923	2.65478e-05	0.000136788	Up	RING/U-box superfamily protein
Peaxi162Scf00241g00027	0.001	32.3267	14.9804	1.56017e-63	1.34637e-61	Up	Bifunctional inhibitor/lipid-transfer protein/seed storage 2S albumin superfamily protein
Peaxi162Scf00241g00032	0.0833333	497.473	12.5434	0	0	Up	Bifunctional inhibitor/lipid-transfer protein/seed storage 2S albumin superfamily protein
Peaxi162Scf00241g00056	43.8633	104.703	1.25522	4.27641e-11	4.79226e-10	Up	-
Peaxi162Scf00241g00066	0.256667	2.34333	3.19059	6.46049e-05	0.000309496	Up	18.1 kDa class I heat shock protein
Peaxi162Scf00241g00628	0.001	6.51333	12.6692	1.07648e-32	3.91842e-31	Up	18.2 kDa class I heat shock protein
Peaxi162Scf00241g01212	7.09333	28.27	1.99474	1.55373e-22	3.88754e-21	Up	Glucosidase 2 subunit beta
Peaxi162Scf00241g10024	0.186667	476.94	11.3191	0	0	Up	Bifunctional inhibitor/lipid-transfer protein/seed storage 2S albumin superfamily protein
Peaxi162Scf00242g00118	0.146667	0.743333	2.34147	0.00903299	0.0263706	Up	Unknown protein
Peaxi162Scf00244g00074	0.001	1.97333	10.9464	1.07106e-07	8.03961e-07	Up	Unknown protein
Peaxi162Scf00244g00139	0.001	2.63333	11.3627	1.20121e-13	1.69123e-12	Up	Replication protein A 70 kDa DNA-binding subunit B
Peaxi162Scf00244g01120	0.643333	2.07667	1.69063	0.0103244	0.0296178	Up	Family of unknown function (DUF662)
Peaxi162Scf00245g00320	13.9	34.8	1.324	1.77607e-17	3.28191e-16	Up	Unknown protein
Peaxi162Scf00246g01219	3.84	24.98	2.7016	1.73652e-14	2.60693e-13	Up	Pollen Ole e 1 allergen and extensin family protein
Peaxi162Scf00248g00009	3.46667	7.92	1.19195	0.000143678	0.000645522	Up	Optic atrophy 3 protein (OPA3)
Peaxi162Scf00249g01220	0.37	3.6	3.2824	5.88151e-11	6.50763e-10	Up	E3 ubiquitin-protein ligase sina
Peaxi162Scf00251g00071	0.00666667	1.51	7.82337	3.05932e-33	1.13477e-31	Up	pleiotropic drug resistance 6
Peaxi162Scf00251g00101	0.12	2.74667	4.51658	1.1777e-07	8.77777e-07	Up	sulfotransferase 2A
Peaxi162Scf00251g00123	0.973333	3.30667	1.76437	2.35799e-05	0.000122793	Up	3-ketoacyl-CoA synthase 11
Peaxi162Scf00252g00012	4.60667	11.39	1.30597	3.31354e-07	2.31655e-06	Up	BTB/POZ domain-containing protein
Peaxi162Scf00252g00081	0.0733333	0.373333	2.34792	0.0140314	0.0385981	Up	alpha amylase
Peaxi162Scf00252g00310	0.363333	3.15667	3.11904	4.85583e-15	7.67584e-14	Up	glutamate receptor 2.9
Peaxi162Scf00253g00321	25.57	55.6433	1.12176	2.32754e-16	4.04189e-15	Up	NAC domain protein,
Peaxi162Scf00253g00512	3.87667	9.73333	1.32812	0.00011222	0.00051513	Up	-
Peaxi162Scf00253g01313	0.02	0.336667	4.07325	0.00995322	0.0286893	Up	NHL domain-containing protein
Peaxi162Scf00254g00068	0.333333	1.43	2.10098	0.0149055	0.0407289	Up	conserved hypothetical protein [Ricinus communis] gb|EEF47333.1| conserved hypothetical protein [Ricinus communis]
Peaxi162Scf00254g00117	18.7267	37.97	1.01977	1.61194e-05	8.63341e-05	Up	Protein FLOWERING LOCUS T
Peaxi162Scf00254g00123	0.001	0.426667	8.73697	7.19655e-05	0.000341533	Up	heat shock protein 70
Peaxi162Scf00255g00011	0.0133333	0.773333	5.85798	1.27681e-09	1.22658e-08	Up	exocyst subunit exo70 family protein C1
Peaxi162Scf00255g01119	2.31333	10.9667	2.24508	3.28495e-17	5.99586e-16	Up	Triose phosphate/phosphate translocator, chloroplastic
Peaxi162Scf00256g00093	0.001	0.273333	8.09452	0.0011683	0.00432197	Up	HXXXD-type acyl-transferase family protein
Peaxi162Scf00257g00081	4.15333	17.5467	2.07886	8.18586e-13	1.07944e-11	Up	P-loop containing nucle isoform 1 [Theobroma cacao]
Peaxi162Scf00257g01610	44.3733	128.79	1.53726	3.10975e-19	6.38328e-18	Up	Calcium-binding EF-hand family protein
Peaxi162Scf00258g00009	0.001	0.4	8.64386	9.34409e-05	0.000434192	Up	TGACG-sequence-specific DNA-binding protein TGA-2.1
Peaxi162Scf00258g00045	0.06	0.233333	1.95936	0.0132333	0.0366692	Up	phosphatidylinositol-4-phosphate 5-kinase family protein
Peaxi162Scf00258g00621	2.18	6.83	1.64756	2.78801e-06	1.69302e-05	Up	2-oxoglutarate (2OG) and Fe(II)-dependent oxygenase superfamily protein
Peaxi162Scf00258g00719	0.0533333	0.463333	3.11894	0.00792984	0.023539	Up	Cysteine/Histidine-rich C1 domain family protein
Peaxi162Scf00258g00724	5.28333	19.89	1.91252	6.62297e-27	2.00037e-25	Up	Cation efflux family protein
Peaxi162Scf00258g00816	0.0266667	2.23667	6.39017	4.04818e-15	6.43121e-14	Up	peroxidase 2
Peaxi162Scf00258g00928	0.001	0.303333	8.24476	0.0185003	0.0488979	Up	Bifunctional inhibitor/lipid-transfer protein/seed storage 2S albumin superfamily protein
Peaxi162Scf00259g00018	1.66	6.58333	1.98764	2.64563e-07	1.87702e-06	Up	Calcium-binding EF-hand family protein
Peaxi162Scf00259g00126	1.83667	4.84333	1.39891	4.45746e-05	0.000220621	Up	Calcium-binding EF-hand family protein
Peaxi162Scf00261g00127	0.62	6.78667	3.45236	6.10314e-21	1.37272e-19	Up	ARM repeat superfamily protein
Peaxi162Scf00261g01114	0.256667	1.35333	2.39855	0.000195183	0.00085438	Up	Unknown protein
Peaxi162Scf00263g00083	0.763333	2.24667	1.5574	0.00696001	0.0209917	Up	VQ motif-containing family protein [Populus trichocarpa] gb|EEE93681.1| VQ motif-containing family protein [Populus trichocarpa]
Peaxi162Scf00263g00104	2.95	33.5067	3.50566	7.16417e-49	4.338e-47	Up	U-box domain-containing protein 27
Peaxi162Scf00263g00161	0.136667	3.88667	4.8298	1.94039e-13	2.69457e-12	Up	Bidirectional sugar transporter SWEET1
Peaxi162Scf00263g00321	57.11	130.047	1.18721	3.52585e-16	6.03605e-15	Up	serine carboxypeptidase-like 42
Peaxi162Scf00263g00515	10.41	149.603	3.8451	9.25037e-83	1.28246e-80	Up	Pathogen-related protein isoform 2, partial [Theobroma cacao] gb|EOY16640.1| Pathogen-related protein isoform 2, partial [Theobroma cacao]
Peaxi162Scf00263g01310	0.96	193.543	7.65541	2.6212e-179	1.66256e-176	Up	Unknown protein
Peaxi162Scf00263g01312	175.347	457.817	1.38456	1.70623e-10	1.80445e-09	Up	Unknown protein
Peaxi162Scf00263g10122	1.44667	276.313	7.57743	5.81646e-96	1.06165e-93	Up	Unknown protein
Peaxi162Scf00264g00072	0.91	4.17667	2.19841	5.82386e-06	3.34141e-05	Up	Abscisic acid receptor PYR1
Peaxi162Scf00264g00214	1.61333	6.20667	1.94377	1.41182e-05	7.63413e-05	Up	Peroxidase superfamily protein
Peaxi162Scf00264g00414	2.60333	37.79	3.85957	8.35736e-71	8.90902e-69	Up	Protein phosphatase 2C family protein
Peaxi162Scf00264g00415	0.0633333	21.7267	8.42229	3.50328e-75	4.23247e-73	Up	Sigma factor SigB regulation protein RsbQ
Peaxi162Scf00264g00629	6.82	21.4033	1.64999	1.26054e-08	1.06568e-07	Up	Protein of unknown function, DUF538
Peaxi162Scf00264g00713	75.0167	169.123	1.17279	6.03349e-16	1.01308e-14	Up	Protein of unknown function, DUF538
Peaxi162Scf00264g00823	0.001	0.126667	6.98489	0.00742814	0.0222581	Up	Disease resistance protein (CC-NBS-LRR class) family
Peaxi162Scf00265g00412	12.2267	35.56	1.54022	1.17338e-10	1.26357e-09	Up	sterol 4-alpha-methyl-oxidase 2-2
Peaxi162Scf00267g00131	2.82667	43.11	3.93085	5.2678e-38	2.28461e-36	Up	Unknown protein
Peaxi162Scf00267g00714	22.2533	50.27	1.17568	5.31371e-13	7.1142e-12	Up	LSD1 zinc finger family protein
Peaxi162Scf00268g00024	3.60667	22.88	2.66535	6.07251e-14	8.69445e-13	Up	-
Peaxi162Scf00268g00046	8.69333	23.44	1.43099	1.27012e-09	1.22108e-08	Up	myb domain protein 6
Peaxi162Scf00268g00049	1.15	3.62333	1.65568	4.52033e-05	0.000223427	Up	Unknown protein
Peaxi162Scf00268g00052	11.8633	24.96	1.07311	1.95483e-10	2.05452e-09	Up	Unknown protein
Peaxi162Scf00268g00069	0.52	2.59333	2.31822	0.000133596	0.00060429	Up	TCP transcription factor 12 [Solanum lycopersicum] gb|ADM87261.1| TCP transcription factor 12 [Solanum lycopersicum]
Peaxi162Scf00268g00071	5.64	14.1333	1.32533	1.20348e-10	1.29544e-09	Up	Plant neutral invertase family protein
Peaxi162Scf00268g00710	47.1767	521.47	3.46644	2.65243e-63	2.28118e-61	Up	PLANT CADMIUM RESISTANCE 2
Peaxi162Scf00268g01017	18.2267	38.7533	1.08827	5.27136e-14	7.59452e-13	Up	Protein disulfide-isomerase 5-2
Peaxi162Scf00268g01133	10.67	26.3233	1.30278	6.65391e-12	8.06961e-11	Up	Transmembrane protein 41B
Peaxi162Scf00268g01428	1.84667	4.13667	1.16355	0.000748891	0.00289636	Up	F-box and associated interaction domains-containing protein
Peaxi162Scf00270g00009	0.486667	1.12667	1.21105	0.00273923	0.00924776	Up	Protein of unknown function (DUF1666)
Peaxi162Scf00270g00089	0.243333	1.77333	2.86546	0.0010855	0.00404232	Up	Unknown protein
Peaxi162Scf00270g00109	1.55333	3.81667	1.29695	0.000817888	0.00313643	Up	Late embryogenesis abundant (LEA) protein-related
Peaxi162Scf00270g00113	0.001	0.396667	8.63178	2.27846e-07	1.63296e-06	Up	Glyc 2 [Theobroma cacao]
Peaxi162Scf00270g00824	20.06	40.6533	1.01905	3.76905e-12	4.6806e-11	Up	Protein disulfide isomerase-like 1-4
Peaxi162Scf00271g00022	1.16333	8.58333	2.88327	5.36978e-17	9.65534e-16	Up	Leucine-rich repeat protein kinase family protein
Peaxi162Scf00271g00043	2.55	5.66	1.1503	0.000314045	0.0013209	Up	ACT domain repeat 8
Peaxi162Scf00271g00053	9.51333	38.79	2.02766	2.60696e-24	7.00647e-23	Up	Ethylene-responsive transcription factor 5
Peaxi162Scf00271g00057	19.71	81.3633	2.04545	8.59675e-43	4.3709e-41	Up	Ethylene-responsive transcription factor 2
Peaxi162Scf00271g00061	4.43333	19.3267	2.12413	2.05418e-18	4.03691e-17	Up	Ethylene-responsive transcription factor 5
Peaxi162Scf00271g00062	0.63	2.61667	2.05431	0.000285947	0.00121297	Up	Ethylene-responsive transcription factor 5
Peaxi162Scf00271g00117	0.0333333	1.71	5.68089	2.29567e-06	1.4123e-05	Up	Protein of unknown function (DUF1442)
Peaxi162Scf00271g00120	10.1133	25.59	1.33932	1.87924e-20	4.14232e-19	Up	Syntaxin-binding protein 2
Peaxi162Scf00271g00518	8.64333	17.4167	1.01081	2.06746e-05	0.000108712	Up	Cysteine protease ATG4A
Peaxi162Scf00271g00616	28.2667	59.9033	1.08353	2.87326e-16	4.94891e-15	Up	phosphofructokinase 4
Peaxi162Scf00271g00728	1.13	6.03667	2.41743	2.67074e-10	2.76456e-09	Up	HAD superfamily, subfamily IIIB acid phosphatase
Peaxi162Scf00271g00837	8.75667	24.4967	1.48413	1.41291e-14	2.13629e-13	Up	small G protein family protein / RhoGAP family protein
Peaxi162Scf00271g00838	4.32667	22.96	2.40779	4.87882e-51	3.0868e-49	Up	Sugar transport protein 3
Peaxi162Scf00272g00224	24.9733	163.647	2.71212	4.82636e-83	6.84075e-81	Up	MLO-like protein 6
Peaxi162Scf00272g00225	0.283333	4.70667	4.05413	1.99726e-20	4.39866e-19	Up	MLO-like protein 6
Peaxi162Scf00272g00826	35.87	83.1633	1.21317	3.53028e-19	7.21148e-18	Up	Mitochondrial fission 1 protein A
Peaxi162Scf00272g00923	0.643333	6.64	3.36754	5.1909e-17	9.35357e-16	Up	Protein of unknown function (DUF604)
Peaxi162Scf00273g00078	0.0733333	3.84	5.71049	4.14836e-09	3.71639e-08	Up	P-loop containing nucleoside triphosphate hydrolases superfamily protein
Peaxi162Scf00273g00315	0.03	2.85667	6.57323	6.48737e-26	1.90059e-24	Up	calmodulin-binding family protein
Peaxi162Scf00273g01120	0.001	1.41667	10.4683	2.72058e-08	2.20594e-07	Up	dicarboxylate/tricarboxylate carrier [Nicotiana tabacum]
Peaxi162Scf00274g00033	0.126667	0.603333	2.25192	0.000324052	0.00135919	Up	Malectin/receptor-like protein kinase family protein
Peaxi162Scf00274g00037	0.23	2.70333	3.55503	1.89493e-19	3.93744e-18	Up	Pentatricopeptide repeat-containing protein
Peaxi162Scf00274g00052	16.07	32.7233	1.02595	9.29141e-11	1.01086e-09	Up	malate dehydrogenase
Peaxi162Scf00274g00071	35.4567	81.3633	1.19832	7.16414e-17	1.27641e-15	Up	alpha/beta-Hydrolases superfamily protein
Peaxi162Scf00274g00439	0.0666667	0.853333	3.67807	0.0077945	0.0231834	Up	Unknown protein
Peaxi162Scf00274g00443	0.0233333	0.403333	4.11151	0.00384291	0.0124535	Up	NAC domain protein,
Peaxi162Scf00274g00446	0.403333	21.9867	5.76851	1.02435e-57	7.71179e-56	Up	RING/U-box superfamily protein
Peaxi162Scf00274g00627	14.87	69.3267	2.22101	4.75663e-48	2.81306e-46	Up	RING/FYVE/PHD zinc finger superfamily protein
Peaxi162Scf00274g10024	0.166667	0.916667	2.45943	0.00067886	0.00264934	Up	Protein of unknown function, DUF538
Peaxi162Scf00275g00021	10.2467	33.5967	1.71316	1.59177e-15	2.60547e-14	Up	Sec14p-like phosphatidylinositol transfer family protein
Peaxi162Scf00275g00077	8.00667	30.1367	1.91225	8.56998e-31	2.92243e-29	Up	MAC/Perforin domain-containing protein
Peaxi162Scf00275g00215	26.5167	57.0367	1.10499	6.88557e-10	6.80007e-09	Up	Aspartate-semialdehyde dehydrogenase
Peaxi162Scf00276g01315	3.05667	6.41333	1.06912	0.000331016	0.00138493	Up	UDP-Glycosyltransferase superfamily protein
Peaxi162Scf00280g00065	0.583333	2.82667	2.27671	3.29686e-09	2.99802e-08	Up	allene oxide synthase 1
Peaxi162Scf00280g00613	0.196667	2.20667	3.48804	2.90947e-10	2.99944e-09	Up	Wall-associated receptor kinase-like 14
Peaxi162Scf00281g00028	12.3067	25.4867	1.0503	1.97727e-09	1.85044e-08	Up	alpha/beta-Hydrolases superfamily protein
Peaxi162Scf00281g00079	7.27667	33.15	2.18766	3.08871e-09	2.8158e-08	Up	conserved hypothetical protein [Ricinus communis] gb|EEF48594.1| conserved hypothetical protein [Ricinus communis]
Peaxi162Scf00282g00025	16.7933	37.3333	1.15258	1.66017e-11	1.94371e-10	Up	Protein kinase superfamily protein
Peaxi162Scf00282g00035	0.22	1.12333	2.35221	0.000432971	0.00176012	Up	Unknown protein
Peaxi162Scf00282g00124	0.14	62.12	8.79349	1.56328e-65	1.43184e-63	Up	Unknown protein
Peaxi162Scf00282g00219	37.25	77.9167	1.06469	4.72807e-13	6.36034e-12	Up	PITH domain-containing protein
Peaxi162Scf00282g00221	0.001	0.88	9.78136	1.04964e-13	1.48359e-12	Up	ABC transporter G family member 16
Peaxi162Scf00282g00222	0.0633333	4.34	6.09859	3.16099e-44	1.69551e-42	Up	Calcium-transporting ATPase 12, plasma membrane-type
Peaxi162Scf00282g00328	6.09	72.2333	3.56815	4.14199e-102	8.20988e-100	Up	calcium-binding EF hand family protein
Peaxi162Scf00282g00336	11.6233	24.0733	1.05041	5.91637e-07	4.00492e-06	Up	Tetratricopeptide repeat (TPR)-like superfamily protein
Peaxi162Scf00282g00338	46.5533	94.5733	1.02255	5.05484e-11	5.62484e-10	Up	bZIP transcription factor family protein
Peaxi162Scf00282g00516	8.49333	44.6833	2.39533	7.13381e-20	1.52094e-18	Up	Wound-induced protein
Peaxi162Scf00282g00617	2.77667	1668.61	9.23108	0	0	Up	-
Peaxi162Scf00282g00713	24.4067	335.807	3.78228	1.3917e-100	2.67492e-98	Up	Cysteine proteinases superfamily protein
Peaxi162Scf00284g00016	42.39	102.09	1.26805	1.76336e-18	3.47887e-17	Up	conserved hypothetical protein [Ricinus communis] gb|EEF41527.1| conserved hypothetical protein [Ricinus communis]
Peaxi162Scf00284g00022	0.001	3.56333	11.799	1.1342e-13	1.59866e-12	Up	Peroxidase superfamily protein
Peaxi162Scf00284g00023	4.15667	11.18	1.42742	1.32854e-10	1.42042e-09	Up	Protein NRT1/ PTR FAMILY 5.1
Peaxi162Scf00284g00412	10.84	33.1233	1.61148	1.64803e-18	3.26913e-17	Up	Abscisic acid receptor PYR1
Peaxi162Scf00284g00532	2.28333	7.14333	1.64546	2.67214e-14	3.93927e-13	Up	Peptide-N4-(N-acetyl-beta-glucosaminyl)asparagine amidase A protein
Peaxi162Scf00284g00719	1.98333	5.89	1.57034	0.000190474	0.000835643	Up	basic helix-loop-helix (bHLH) DNA-binding superfamily protein
Peaxi162Scf00284g01051	0.733333	1.7	1.21299	0.00902287	0.0263489	Up	2-oxoglutarate and Fe(II)-dependent oxygenase domain-containing protein, putative [Theobroma cacao] gb|EOY17750.1| 2-oxoglutarate and Fe(II)-dependent oxygenase domain-containing protein, putative [Theobroma cacao]
Peaxi162Scf00285g00047	2.32	4.92	1.08453	0.00548517	0.016994	Up	Polygalacturonase inhibitor
Peaxi162Scf00285g00049	25.1933	85.5533	1.76378	2.14696e-22	5.31419e-21	Up	Polygalacturonase inhibitor
Peaxi162Scf00285g00055	0.0433333	1.28	4.88452	1.27177e-12	1.64288e-11	Up	Leucine-rich receptor-like protein kinase family protein
Peaxi162Scf00285g00422	0.873333	14.1533	4.01847	2.73833e-18	5.3237e-17	Up	Polygalacturonase inhibitor
Peaxi162Scf00285g00432	0.393333	2.97	2.91664	4.79296e-08	3.75664e-07	Up	squalene synthase 1
Peaxi162Scf00285g00720	1.00333	6.17	2.62047	1.57625e-11	1.84972e-10	Up	cytochrome P450, family 71, subfamily B, polypeptide 35
Peaxi162Scf00285g00931	1.16667	12.76	3.45116	8.38727e-28	2.61096e-26	Up	pirin
Peaxi162Scf00286g00087	4.54667	47.92	3.39775	6.38495e-21	1.43483e-19	Up	Unknown protein
Peaxi162Scf00286g00249	0.0466667	1.99333	5.41665	4.33723e-23	1.11716e-21	Up	P-loop containing nucleoside triphosphate hydrolases superfamily protein
Peaxi162Scf00286g00252	0.001	5.22667	12.3517	4.29579e-24	1.14484e-22	Up	cytochrome P450, family 82, subfamily C, polypeptide 4
Peaxi162Scf00286g00321	0.53	2.25667	2.09013	6.48463e-06	3.69296e-05	Up	Pectin lyase-like superfamily protein
Peaxi162Scf00286g00440	0.57	2.97333	2.38305	2.11493e-06	1.30927e-05	Up	pirin
Peaxi162Scf00286g00528	4.25	12.07	1.50589	1.37847e-09	1.31726e-08	Up	MAC/Perforin domain-containing protein
Peaxi162Scf00286g00531	13.73	35.2967	1.3622	2.1503e-09	2.00203e-08	Up	DNA binding protein, putative [Ricinus communis] gb|EEF34994.1| DNA binding protein, putative [Ricinus communis]
Peaxi162Scf00286g00532	14.9433	30.0533	1.00802	3.14379e-07	2.20774e-06	Up	DNA binding protein, putative [Ricinus communis] gb|EEF34994.1| DNA binding protein, putative [Ricinus communis]
Peaxi162Scf00286g00546	0.0433333	0.5	3.52838	4.92152e-05	0.000241797	Up	UDP-Glycosyltransferase superfamily protein
Peaxi162Scf00286g00644	0.0533333	2.34667	5.45943	6.69195e-05	0.000319619	Up	RS21-C6, EAR, NTP pyrophosphohydrolase MazG catalytic core, putative isoform 1 [Theobroma cacao] ref|XP_007034129.1| RS21-C6, EAR, NTP pyrophosphohydrolase MazG catalytic core, putative isoform 1 [Theobroma cacao] gb|EOY05054.1| RS21-C6, EAR, NTP pyrophosphohydrolase MazG catalytic core, putative isoform 1 [Theobroma cacao] gb|EOY05055.1| RS21-C6, EAR, NTP pyrophosphohydrolase MazG catalytic core…
Peaxi162Scf00286g00649	8.13	19.25	1.24353	1.30131e-07	9.63677e-07	Up	NAD(P)-linked oxidoreductase superfamily protein
Peaxi162Scf00286g00926	0.52	11.5767	4.47656	2.32518e-12	2.94519e-11	Up	Unknown protein
Peaxi162Scf00287g01621	3.84333	7.83667	1.02788	0.000236061	0.00101873	Up	Basic-leucine zipper (bZIP) transcription factor family protein
Peaxi162Scf00288g00005	4.33	14.1	1.70326	2.44434e-11	2.81377e-10	Up	Protein of unknown function (DUF1336)
Peaxi162Scf00288g00815	6.53667	19.0767	1.54518	3.53685e-11	4.0006e-10	Up	Galactosyltransferase family protein
Peaxi162Scf00290g00001	0.393333	4.36333	3.47161	6.52606e-06	3.71239e-05	Up	Plant protein of unknown function (DUF868)
Peaxi162Scf00294g00625	0.87	2.08667	1.26211	0.0135535	0.0374173	Up	NAC domain protein,
Peaxi162Scf00294g00812	330.707	858.57	1.37638	6.11799e-22	1.46296e-20	Up	1-aminocyclopropane-1-carboxylate oxidase 3
Peaxi162Scf00294g01311	0.001	5.20333	12.3452	1.52737e-41	7.43777e-40	Up	WRKY family transcription factor
Peaxi162Scf00295g00016	15.78	89.2467	2.4997	1.98187e-49	1.21514e-47	Up	RING/FYVE/PHD zinc finger superfamily protein
Peaxi162Scf00295g01018	31.3533	75.0367	1.25898	5.443e-20	1.17228e-18	Up	Nucleotide-sugar transporter family protein
Peaxi162Scf00295g01123	5.40333	16.01	1.56705	7.56367e-10	7.44368e-09	Up	Ras-related protein Rab-6A
Peaxi162Scf00295g01129	0.163333	34.8733	7.73816	2.49452e-104	5.31837e-102	Up	ABC-2 type transporter family protein
Peaxi162Scf00296g00099	0.0666667	4.17667	5.96924	2.22524e-42	1.11135e-40	Up	dicer-like 2
Peaxi162Scf00297g00098	26.95	66.9467	1.31273	3.10204e-14	4.54398e-13	Up	trehalose phosphate synthase
Peaxi162Scf00297g00712	0.0433333	0.906667	4.38702	7.47831e-09	6.50659e-08	Up	Fatty acid hydroxylase superfamily
Peaxi162Scf00297g00816	0.001	0.913333	9.835	0.000511633	0.00204678	Up	Floral defensin-like protein 1
Peaxi162Scf00297g01019	1.54667	30.0267	4.27901	3.81456e-100	7.27663e-98	Up	Beta-fructofuranosidase, insoluble isoenzyme 1
Peaxi162Scf00297g01022	1.85333	17.4233	3.23283	1.42952e-37	6.13679e-36	Up	Beta-fructofuranosidase, insoluble isoenzyme 1
Peaxi162Scf00297g01024	12.66	64.1367	2.34087	3.81124e-43	1.95343e-41	Up	diacylglycerol kinase 7
Peaxi162Scf00298g00612	5.4	11.8067	1.12857	2.35641e-07	1.68407e-06	Up	-
Peaxi162Scf00299g00016	0.213333	0.763333	1.8392	0.00331369	0.0109397	Up	photosystem II reaction center protein H
Peaxi162Scf00299g00053	0.103333	0.79	2.93455	0.00158549	0.00567997	Up	HXXXD-type acyl-transferase family protein
Peaxi162Scf00299g00058	0.001	0.466667	8.86625	6.23638e-05	0.000300177	Up	UDP-Glycosyltransferase superfamily protein
Peaxi162Scf00299g00111	0.113333	0.783333	2.78905	9.59406e-07	6.30108e-06	Up	HXXXD-type acyl-transferase family protein
Peaxi162Scf00299g00231	44.2067	103.037	1.22082	1.65298e-12	2.11807e-11	Up	Peptide methionine sulfoxide reductase B5
Peaxi162Scf00299g00233	6.92333	13.96	1.01176	1.52832e-06	9.73515e-06	Up	Proteasome subunit beta type-4
Peaxi162Scf00299g00234	0.876667	3.77	2.10446	4.4784e-08	3.52533e-07	Up	Glutamyl-tRNA reductase family protein
Peaxi162Scf00299g00335	5.69667	16.3867	1.52433	1.57257e-15	2.5757e-14	Up	protein TUNICAMYCIN INDUCED 1 [Arabidopsis thaliana] gb|AAO42078.1| unknown protein [Arabidopsis thaliana] gb|AAO50694.1| unknown protein [Arabidopsis thaliana] gb|AED97909.1| uncharacterized protein [Arabidopsis thaliana]
Peaxi162Scf00299g00345	0.0466667	0.406667	3.12338	0.0154698	0.0420129	Up	basic helix-loop-helix (bHLH) DNA-binding superfamily protein
Peaxi162Scf00299g00347	0.703333	6.49	3.20594	1.03307e-21	2.43361e-20	Up	Leucine-rich receptor-like protein kinase family protein
Peaxi162Scf00299g00531	3.46333	7.41667	1.09861	0.000445662	0.00180592	Up	Translation initiation factor eIF3 subunit
Peaxi162Scf00299g00813	0.0166667	5.07	8.24888	6.15724e-35	2.39594e-33	Up	Protein NRT1/ PTR FAMILY 5.5
Peaxi162Scf00299g00859	0.001	0.486667	8.92679	2.53108e-05	0.000130786	Up	Protein NRT1/ PTR FAMILY 5.5
Peaxi162Scf00299g00915	0.001	9.32333	13.1866	2.755e-21	6.32989e-20	Up	Calcium-binding EF hand family protein
Peaxi162Scf00299g00919	0.001	1.04333	10.027	8.64289e-08	6.57704e-07	Up	RING/U-box superfamily protein
Peaxi162Scf00299g01143	0.27	1.98333	2.8769	1.05747e-13	1.49299e-12	Up	HXXXD-type acyl-transferase family protein
Peaxi162Scf00299g01145	0.353333	1.24667	1.81897	0.000382442	0.00157566	Up	HXXXD-type acyl-transferase family protein
Peaxi162Scf00299g10118	0.65	3.60333	2.47082	1.37711e-05	7.46232e-05	Up	HXXXD-type acyl-transferase family protein
Peaxi162Scf00300g00827	5.83333	14.88	1.35098	6.87772e-10	6.79496e-09	Up	Polyketide cyclase/dehydrase and lipid transport superfamily protein
Peaxi162Scf00300g00848	0.83	3.60667	2.11948	1.60085e-05	8.58488e-05	Up	Subtilase family protein
Peaxi162Scf00301g00312	0.0266667	0.813333	4.93074	5.30149e-06	3.06317e-05	Up	expansin-like B1
Peaxi162Scf00301g00621	12.48	29.0567	1.21925	1.20969e-13	1.70128e-12	Up	peptidyl-prolyl cis-trans isomerases
Peaxi162Scf00302g01424	1.4	4.73667	1.75845	0.000308447	0.00130015	Up	Protein of Unknown Function (DUF239)
Peaxi162Scf00303g00066	37.28	76.2	1.03139	1.36819e-14	2.07362e-13	Up	Glucose-1-phosphate adenylyltransferase large subunit 1
Peaxi162Scf00304g00124	0.001	0.386667	8.59495	0.0130848	0.0363398	Up	Unknown protein
Peaxi162Scf00304g00126	0.001	0.306667	8.26053	0.00151801	0.00547378	Up	UDP-Glycosyltransferase superfamily protein
Peaxi162Scf00304g00137	0.283333	3.94667	3.80006	4.33737e-07	2.98787e-06	Up	T27c4.14 protein isoform 1 [Theobroma cacao] gb|EOY10911.1| T27c4.14 protein isoform 1 [Theobroma cacao]
Peaxi162Scf00304g00214	6.31667	20.2	1.67712	2.44206e-10	2.5382e-09	Up	Wound-induced protein 1
Peaxi162Scf00304g00719	3.44333	35.58	3.36919	7.33441e-44	3.89291e-42	Up	WRKY DNA-binding protein 70
Peaxi162Scf00304g01018	0.001	0.636667	9.31439	0.000634371	0.0024922	Up	myb domain protein 14
Peaxi162Scf00304g01115	0.3	0.93	1.63227	0.0168082	0.0450403	Up	HAD superfamily, subfamily IIIB acid phosphatase
Peaxi162Scf00304g01121	15.6067	32.65	1.06492	9.66421e-15	1.49233e-13	Up	oxidoreductase, zinc-binding dehydrogenase family protein
Peaxi162Scf00304g01223	0.23	1.08667	2.2402	0.0184005	0.0486748	Up	2-oxoglutarate (2OG) and Fe(II)-dependent oxygenase superfamily protein
Peaxi162Scf00304g01224	0.463333	17.43	5.23338	3.28454e-09	2.98788e-08	Up	2-oxoglutarate (2OG) and Fe(II)-dependent oxygenase superfamily protein
Peaxi162Scf00304g01344	2.52	6.87	1.44689	2.75409e-06	1.67443e-05	Up	vesicle associated protein
Peaxi162Scf00305g00045	1.19333	13.52	3.50203	3.82697e-16	6.52075e-15	Up	myb domain protein 43
Peaxi162Scf00305g00081	3.6	40.3967	3.48817	5.8703e-48	3.45558e-46	Up	HXXXD-type acyl-transferase family protein
Peaxi162Scf00305g00091	3.08	36.16	3.55339	1.9327e-42	9.67153e-41	Up	NAD(P)-binding Rossmann-fold superfamily protein
Peaxi162Scf00305g00099	17.3733	46.6967	1.42644	1.60435e-09	1.51937e-08	Up	Plant basic secretory protein (BSP) family protein
Peaxi162Scf00305g00106	0.08	1.2	3.90689	3.96033e-11	4.45181e-10	Up	receptor like protein 15
Peaxi162Scf00305g00515	0.001	1.91333	10.9019	1.70426e-08	1.42186e-07	Up	-
Peaxi162Scf00305g00521	5.37	24.6233	2.19703	5.5535e-29	1.8087e-27	Up	alpha/beta-Hydrolases superfamily protein
Peaxi162Scf00305g00618	0.00666667	0.406667	5.93074	1.99345e-07	1.43844e-06	Up	receptor like protein 14
Peaxi162Scf00305g01117	0.18	17.4767	6.60129	4.1356e-96	7.60321e-94	Up	receptor like protein 14
Peaxi162Scf00305g01119	1.12333	6.02667	2.42357	7.38419e-07	4.92105e-06	Up	-
Peaxi162Scf00306g00043	0.266667	2.97	3.47735	1.99444e-22	4.95187e-21	Up	receptor like protein 53
Peaxi162Scf00306g00611	11.4433	26.0333	1.18585	3.10893e-06	1.87089e-05	Up	Phosphoadenosine phosphosulfate reductase
Peaxi162Scf00307g00117	0.446667	2.70667	2.59925	4.11426e-06	2.42188e-05	Up	Glucan endo-1,3-beta-glucosidase 11
Peaxi162Scf00307g01423	31.5833	70.61	1.16071	3.76306e-16	6.42049e-15	Up	B-cell receptor-associated 31-like
Peaxi162Scf00308g00016	0.001	0.423333	8.72565	0.00746142	0.0223446	Up	subtilase family protein
Peaxi162Scf00309g00120	0.856667	16	4.22319	6.69227e-64	5.89547e-62	Up	purple acid phosphatase 24
Peaxi162Scf00309g00334	5.67333	19.21	1.75959	4.536e-22	1.09812e-20	Up	U-box domain-containing protein 43 [Morus notabilis]
Peaxi162Scf00310g00043	0.1	4.76	5.57289	2.84327e-13	3.9035e-12	Up	Unknown protein
Peaxi162Scf00310g00823	6.36667	49.4067	2.9561	1.35364e-54	9.38341e-53	Up	Leucine-rich repeat receptor-like protein kinase family protein
Peaxi162Scf00311g00045	41.82	87.1367	1.05909	5.07218e-18	9.68294e-17	Up	Transitional endoplasmic reticulum ATPase
Peaxi162Scf00311g00131	29.46	88.0433	1.57946	1.60724e-19	3.3534e-18	Up	S-adenosylmethionine synthase 2
Peaxi162Scf00311g01112	4.83333	23.81	2.30048	1.24823e-26	3.74337e-25	Up	myb domain protein 68
Peaxi162Scf00312g00519	3.89	7.99	1.03843	1.21535e-06	7.86199e-06	Up	Pyruvate kinase family protein
Peaxi162Scf00312g00612	0.0533333	0.773333	3.85798	7.83205e-05	0.000369069	Up	Ankyrin repeat-containing protein, putative isoform 2 [Theobroma cacao] gb|EOY27507.1| Ankyrin repeat-containing protein, putative isoform 2 [Theobroma cacao]
Peaxi162Scf00312g00614	6.61	21.61	1.70898	1.62483e-24	4.42314e-23	Up	inositol polyphosphate 5-phosphatase I
Peaxi162Scf00313g00049	0.001	0.193333	7.59495	0.0146085	0.040038	Up	root hair specific 4
Peaxi162Scf00313g00816	0.333333	10.5233	4.98048	1.40384e-30	4.74892e-29	Up	Blue copper protein [Morus notabilis]
Peaxi162Scf00314g00047	18.2567	39.35	1.10794	1.25731e-15	2.07812e-14	Up	NF-X1-type zinc finger protein NFXL1
Peaxi162Scf00314g00086	10.8133	84.2567	2.96198	4.86025e-63	4.1379e-61	Up	4-coumarate:CoA ligase 2
Peaxi162Scf00314g00115	3.38333	7.21	1.09155	0.000226368	0.000979399	Up	WRKY DNA-binding protein 57
Peaxi162Scf00314g00627	18.29	51.2267	1.48584	3.58209e-27	1.09496e-25	Up	Copine-3
Peaxi162Scf00314g00628	0.001	8.59	13.0684	8.49283e-35	3.28964e-33	Up	Ethylene-responsive transcription factor ERF114
Peaxi162Scf00314g00710	0.226667	1.66667	2.87832	6.16142e-06	3.52234e-05	Up	inositol polyphosphate kinase 2 alpha
Peaxi162Scf00314g00733	158.533	486.873	1.61876	4.97837e-36	2.02739e-34	Up	calnexin 1
Peaxi162Scf00314g00734	30.6967	106.867	1.79966	7.49766e-37	3.14418e-35	Up	Glutamyl-tRNA(Gln) amidotransferase subunit A
Peaxi162Scf00316g00328	8.09333	16.6167	1.03783	0.00129615	0.00475005	Up	Early light-induced protein, chloroplastic
Peaxi162Scf00316g00339	24.55	55.3433	1.17269	7.08382e-17	1.26388e-15	Up	Transmembrane emp24 domain-containing protein p24beta3
Peaxi162Scf00316g00521	3.94333	10.56	1.42112	1.10687e-05	6.08371e-05	Up	Early light-induced protein, chloroplastic
Peaxi162Scf00316g00526	119.943	259.72	1.1146	2.24526e-17	4.13385e-16	Up	1,2-dihydroxy-3-keto-5-methylthiopentene dioxygenase 2
Peaxi162Scf00316g01013	6.33	169.167	4.7401	4.22198e-155	1.84682e-152	Up	conserved hypothetical protein [Ricinus communis] gb|EEF45240.1| conserved hypothetical protein [Ricinus communis]
Peaxi162Scf00317g00118	2.06333	80.43	5.28468	6.96521e-113	1.66712e-110	Up	Peroxisomal (S)-2-hydroxy-acid oxidase
Peaxi162Scf00318g00042	0.0466667	0.3	2.6845	0.0147461	0.0403629	Up	Unknown protein
Peaxi162Scf00318g00089	14.0667	152.47	3.43817	9.22974e-78	1.19473e-75	Up	Cysteine/Histidine-rich C1 domain family protein
Peaxi162Scf00318g00726	51.1833	136.68	1.41706	2.30031e-24	6.21526e-23	Up	Cysteine/Histidine-rich C1 domain family protein
Peaxi162Scf00318g00811	0.696667	15.29	4.45598	1.95509e-30	6.59609e-29	Up	Cysteine/Histidine-rich C1 domain family protein
Peaxi162Scf00318g00918	0.293333	23.3533	6.31494	3.59337e-62	2.99893e-60	Up	Cysteine/Histidine-rich C1 domain family protein
Peaxi162Scf00318g00920	0.9	8.8	3.28951	8.07876e-22	1.91557e-20	Up	Cysteine/Histidine-rich C1 domain family protein
Peaxi162Scf00318g00921	8.34667	33.0633	1.98596	4.89299e-14	7.06546e-13	Up	Cysteine/Histidine-rich C1 domain family protein
Peaxi162Scf00319g00058	25.2433	54.01	1.09732	1.79728e-08	1.49309e-07	Up	Unknown protein
Peaxi162Scf00319g00072	1.73	113.277	6.03293	3.77319e-128	1.13964e-125	Up	Cysteine/Histidine-rich C1 domain family protein
Peaxi162Scf00320g00122	99.58	211.98	1.09	6.20795e-18	1.17451e-16	Up	Proteasome subunit beta type-6
Peaxi162Scf00321g00008	26.5567	64.1267	1.27185	2.09136e-21	4.84564e-20	Up	phosphate transporter traffic facilitator1
Peaxi162Scf00321g00094	0.19	2.63	3.79099	2.13171e-12	2.70825e-11	Up	P-loop containing nucleoside triphosphate hydrolases superfamily protein
Peaxi162Scf00322g00010	14.51	166.557	3.52089	1.41004e-83	2.03262e-81	Up	Unknown protein
Peaxi162Scf00322g00417	0.14	0.666667	2.25154	0.00495179	0.0155679	Up	Choline-phosphate cytidylyltransferase 1
Peaxi162Scf00322g00914	18.7233	40.9933	1.13055	2.55342e-13	3.51889e-12	Up	-
Peaxi162Scf00323g00026	0.9	3.70333	2.04083	1.00673e-06	6.58804e-06	Up	receptor like protein 33
Peaxi162Scf00323g00037	3.14333	7.38333	1.23198	5.03318e-05	0.000246852	Up	Unknown protein
Peaxi162Scf00323g00052	12.4033	38.71	1.64198	2.4953e-16	4.31844e-15	Up	stress enhanced protein 2
Peaxi162Scf00323g00521	0.0366667	0.26	2.82597	0.000335722	0.00140346	Up	tyrosine-rich hydroxyproline-rich glycoprotein, partial [Petroselinum crispum]
Peaxi162Scf00324g00005	1.16667	22.2933	4.25615	1.365e-24	3.73586e-23	Up	conserved hypothetical protein [Ricinus communis] gb|EEF44118.1| conserved hypothetical protein [Ricinus communis]
Peaxi162Scf00324g00088	8.32333	102.17	3.61767	7.29129e-26	2.13119e-24	Up	xyloglucan endotransglucosylase/hydrolase 25
Peaxi162Scf00324g00322	30.19	70.31	1.21966	1.96587e-19	4.07818e-18	Up	ER membrane protein complex subunit 8/9 homolog
Peaxi162Scf00324g00529	0.416667	1.12333	1.43082	0.00354729	0.0116052	Up	Unknown protein
Peaxi162Scf00324g00722	0.001	8.68333	13.084	1.83834e-12	2.34847e-11	Up	Defensin-like protein 19
Peaxi162Scf00324g00815	0.12	1.20333	3.32593	4.86142e-11	5.42388e-10	Up	G-type lectin S-receptor-like serine/threonine-protein kinase
Peaxi162Scf00324g00820	0.326667	4.66333	3.83547	4.5435e-24	1.20831e-22	Up	G-type lectin S-receptor-like serine/threonine-protein kinase
Peaxi162Scf00324g00823	0.11	0.816667	2.89224	4.58528e-06	2.67987e-05	Up	Unknown protein
Peaxi162Scf00324g10017	0.001	1.20667	10.2368	2.39465e-06	1.46857e-05	Up	conserved hypothetical protein [Ricinus communis] gb|EEF44118.1| conserved hypothetical protein [Ricinus communis]
Peaxi162Scf00325g00004	0.0633333	3.89667	5.94313	8.75789e-08	6.66056e-07	Up	indole-3-butyric acid response 10
Peaxi162Scf00325g00711	0.14	46.1067	8.3634	4.28926e-66	4.00084e-64	Up	Unknown protein
Peaxi162Scf00326g00711	0.07	0.613333	3.13124	4.83001e-06	2.80995e-05	Up	Leucine-rich repeat receptor-like protein kinase family protein
Peaxi162Scf00327g00052	7.66	39.38	2.36205	2.11852e-10	2.21645e-09	Up	Glutaredoxin-C6
Peaxi162Scf00328g00013	3.73667	11.99	1.68201	3.38731e-12	4.221e-11	Up	2-oxoglutarate (2OG) and Fe(II)-dependent oxygenase superfamily protein
Peaxi162Scf00328g00118	31.04	69.92	1.17158	1.95761e-10	2.05658e-09	Up	conserved hypothetical protein [Ricinus communis] gb|EEF31745.1| conserved hypothetical protein [Ricinus communis]
Peaxi162Scf00328g00120	9.98333	21.5367	1.1092	7.6525e-10	7.51943e-09	Up	RING/U-box superfamily protein
Peaxi162Scf00328g00218	8.33667	52.91	2.666	7.25217e-63	6.15368e-61	Up	Eukaryotic aspartyl protease family protein
Peaxi162Scf00329g00213	0.153333	0.926667	2.59538	0.00173879	0.00615957	Up	dihydroflavonol 4-reductase-like1
Peaxi162Scf00329g10011	0.4	1.27667	1.67431	0.0136675	0.0376953	Up	Leucine-rich repeat receptor-like protein kinase family protein
Peaxi162Scf00330g00019	0.001	0.33	8.36632	0.000509734	0.00203982	Up	Cytochrome P450 superfamily protein
Peaxi162Scf00330g01111	2.21667	7.63667	1.78455	2.5422e-07	1.80819e-06	Up	NAD(P)-binding Rossmann-fold superfamily protein
Peaxi162Scf00331g00310	156.617	345.803	1.14271	5.27317e-20	1.13667e-18	Up	nuclear transport factor 2B
Peaxi162Scf00331g01018	2.50333	6.01	1.26351	6.9337e-07	4.644e-06	Up	calcium-dependent protein kinase 15
Peaxi162Scf00331g01024	0.193333	2.3	3.57247	2.38221e-08	1.94526e-07	Up	Peroxidase superfamily protein
Peaxi162Scf00331g01115	2.71333	17.2567	2.66902	3.68551e-37	1.56363e-35	Up	phytoalexin-deficient 4-1 protein [Solanum tuberosum]
Peaxi162Scf00331g01129	84.4667	244.07	1.53084	1.09508e-22	2.76176e-21	Up	Phosphoadenosine phosphosulfate reductase
Peaxi162Scf00332g00130	0.226667	0.636667	1.48997	0.0154916	0.042046	Up	DEAD-box ATP-dependent RNA helicase 35
Peaxi162Scf00332g00433	61.77	291.72	2.23961	4.38562e-46	2.45624e-44	Up	cinnamoyl coa reductase 1
Peaxi162Scf00332g00435	38.99	129.727	1.7343	7.84492e-41	3.77673e-39	Up	Stromal cell-derived factor 2-like protein
Peaxi162Scf00332g00524	2.80667	27	3.26603	8.64728e-38	3.72479e-36	Up	WRKY transcription factor 18
Peaxi162Scf00332g00617	11.1567	24.79	1.15185	2.48029e-11	2.85256e-10	Up	Protein kinase superfamily protein
Peaxi162Scf00332g00756	10.18	22.63	1.1525	1.53097e-07	1.1197e-06	Up	Unknown protein
Peaxi162Scf00332g00771	0.85	208.167	7.93606	0	0	Up	Blue copper protein [Morus notabilis]
Peaxi162Scf00332g00779	4.37667	11.7567	1.42557	2.96323e-09	2.70627e-08	Up	Pectin lyase-like superfamily protein
Peaxi162Scf00334g00119	34.4867	71.09	1.04361	1.58261e-12	2.032e-11	Up	classical AGP [Gunnera manicata]
Peaxi162Scf00334g00123	1.30333	3.44	1.4002	0.00348677	0.0114308	Up	Ethylene-responsive transcription factor 1B
Peaxi162Scf00334g00321	81.7867	239.613	1.55077	4.65514e-36	1.8988e-34	Up	Succinyl-CoA ligase [ADP-forming] subunit alpha
Peaxi162Scf00335g00067	0.15	2.08667	3.79817	0.000409338	0.00167505	Up	Unknown protein
Peaxi162Scf00336g00132	3.02333	240.08	6.31123	1.07181e-181	6.97254e-179	Up	Dirigent protein 19
Peaxi162Scf00337g00062	0.09	2.43667	4.75884	3.64943e-11	4.1206e-10	Up	U-box domain-containing protein 21
Peaxi162Scf00337g00623	0.176667	1.05	2.57129	0.0034893	0.0114361	Up	PLATZ transcription factor family protein
Peaxi162Scf00338g00046	29.5533	135.723	2.19928	4.06265e-27	1.23886e-25	Up	Nucleoredoxin
Peaxi162Scf00338g00426	23.9533	130.123	2.44158	4.9341e-38	2.14355e-36	Up	Nucleoredoxin
Peaxi162Scf00338g00912	0.89	2.64	1.56866	0.000282023	0.00119712	Up	basic helix-loop-helix (bHLH) DNA-binding superfamily protein
Peaxi162Scf00339g00086	0.303333	3.06	3.33456	2.06685e-12	2.62979e-11	Up	Glucan endo-1,3-beta-glucosidase 13
Peaxi162Scf00339g01130	0.54	1.47333	1.44805	0.00387854	0.0125529	Up	S-adenosyl-L-methionine-dependent methyltransferases superfamily protein
Peaxi162Scf00340g00059	0.58	3.07	2.40411	6.34687e-05	0.000304777	Up	Unknown protein
Peaxi162Scf00341g00027	0.28	0.78	1.47805	0.00148871	0.00538113	Up	Tesmin/TSO1-like CXC domain-containing protein
Peaxi162Scf00341g00036	49.92	196.297	1.97535	2.1945e-29	7.22134e-28	Up	Eukaryotic aspartyl protease family protein
Peaxi162Scf00342g00001	0.02	6.77667	8.40443	1.86124e-39	8.49306e-38	Up	HXXXD-type acyl-transferase family protein
Peaxi162Scf00342g00025	51.3367	127.153	1.30851	8.03107e-21	1.80156e-19	Up	60S ribosomal protein L30
Peaxi162Scf00342g00925	0.0333333	5.15667	7.27333	2.84221e-24	7.62258e-23	Up	double-stranded-RNA-binding protein 4
Peaxi162Scf00342g01215	0.0933333	0.403333	2.11151	0.0109674	0.0312434	Up	Pentatricopeptide repeat (PPR) superfamily protein
Peaxi162Scf00343g00089	0.001	0.81	9.66178	5.36838e-05	0.000261724	Up	Peptide methionine sulfoxide reductase MsrA [Morus notabilis]
Peaxi162Scf00344g00015	0.193333	1.41	2.86653	0.00165386	0.00589411	Up	Unknown protein
Peaxi162Scf00344g00049	0.001	0.173333	7.43741	0.0040845	0.0131441	Up	SKU5 similar 12
Peaxi162Scf00344g00149	7.86667	19.1	1.27975	1.21682e-06	7.86745e-06	Up	Zinc transporter 3
Peaxi162Scf00344g00159	11.4933	24.3933	1.08569	9.29179e-14	1.31847e-12	Up	Unknown protein
Peaxi162Scf00344g00182	0.416667	13.9067	5.06074	5.42321e-52	3.55536e-50	Up	Protein kinase superfamily protein
Peaxi162Scf00344g00189	38.5867	98.8833	1.35762	6.85094e-22	1.6336e-20	Up	Protein kinase superfamily protein
Peaxi162Scf00344g00191	0.286667	10.22	5.15588	1.52831e-14	2.30528e-13	Up	-
Peaxi162Scf00344g01113	0.0433333	0.513333	3.56635	0.000732754	0.00284088	Up	Protein of unknown function (DUF707)
Peaxi162Scf00344g01811	0.913333	38.32	5.39081	2.83362e-67	2.73353e-65	Up	Protein kinase superfamily protein
Peaxi162Scf00344g01910	154.307	450.46	1.5456	3.06838e-20	6.68795e-19	Up	microsomal glutathione s-transferase, putative
Peaxi162Scf00344g02015	14.4533	28.9567	1.00249	1.95292e-11	2.27282e-10	Up	Lysine-specific histone demethylase 1 homolog 2
Peaxi162Scf00344g02016	28.85	94.7033	1.71484	1.05833e-37	4.55099e-36	Up	Ras-related protein Rab-5A
Peaxi162Scf00345g00066	0.25	0.69	1.46467	0.00659438	0.0199959	Up	Glycosyl hydrolase family protein
Peaxi162Scf00345g00098	0.001	10.6467	13.3781	9.02317e-49	5.45064e-47	Up	plant U-box 24
Peaxi162Scf00345g00101	0.001	5.98333	12.5467	3.9671e-34	1.51125e-32	Up	E3 ubiquitin-protein ligase PUB23
Peaxi162Scf00345g00517	0.593333	3.10333	2.3869	1.15821e-07	8.6452e-07	Up	Hsp20/alpha crystallin family protein [Solanum demissum]
Peaxi162Scf00347g00003	0.166667	0.823333	2.30451	0.00277003	0.00933932	Up	Unknown protein
Peaxi162Scf00347g00056	0.001	68.5267	16.0644	8.93501e-130	2.76451e-127	Up	Chitinase-3-like protein 1
Peaxi162Scf00347g00104	1.88667	8.18333	2.11685	6.04918e-12	7.36086e-11	Up	CBL-interacting protein kinase 20
Peaxi162Scf00347g00326	18.33	49.3633	1.42923	3.51599e-25	9.9226e-24	Up	Protein of unknown function (DUF1336)
Peaxi162Scf00347g00328	0.113333	0.946667	3.06228	0.00224206	0.0077329	Up	dicer-like 4
Peaxi162Scf00347g00418	2.13667	17.9633	3.07162	2.26515e-25	6.44995e-24	Up	Cysteine-rich receptor-like protein kinase 21
Peaxi162Scf00347g00419	0.1	7.98	6.31832	3.1369e-55	2.19852e-53	Up	Cysteine-rich receptor-like protein kinase 21
Peaxi162Scf00347g00420	0.153333	8.44667	5.78364	1.01177e-40	4.86167e-39	Up	Chitinase-3-like protein 2
Peaxi162Scf00347g00521	0.293333	40.8867	7.12295	5.74539e-140	2.05305e-137	Up	cysteine-rich RLK (RECEPTOR-like protein kinase) 5
Peaxi162Scf00347g00622	43.0933	106.743	1.30861	5.68735e-24	1.50777e-22	Up	Synaptobrevin homolog YKT6
Peaxi162Scf00347g00917	2.20333	360.697	7.35495	3.70903e-240	3.92091e-237	Up	S-norcoclaurine synthase [Morus notabilis]
Peaxi162Scf00347g01016	50.2467	112.227	1.15932	1.52961e-19	3.19932e-18	Up	NADP-dependent glyceraldehyde-3-phosphate dehydrogenase
Peaxi162Scf00347g01020	10.0733	46.61	2.2101	3.32645e-43	1.70841e-41	Up	basic helix-loop-helix (bHLH) DNA-binding superfamily protein
Peaxi162Scf00348g00108	0.001	11.2	13.4512	2.26476e-64	2.02322e-62	Up	Protein kinase superfamily protein
Peaxi162Scf00349g00038	3.66	22.7367	2.63511	5.17783e-18	9.87719e-17	Up	Unknown protein
Peaxi162Scf00349g00059	0.001	1.21333	10.2448	8.08867e-05	0.000379822	Up	-
Peaxi162Scf00349g00217	0.06	7.91667	7.04379	2.00376e-40	9.55589e-39	Up	glutamate decarboxylase 4
Peaxi162Scf00350g00217	18.3567	62.7633	1.77362	1.24084e-19	2.61473e-18	Up	Unknown protein
Peaxi162Scf00351g00123	0.0166667	89.0067	12.3827	8.78547e-285	1.59212e-281	Up	MLO-like protein 6
Peaxi162Scf00351g00225	10.0267	33.4233	1.73701	2.26989e-21	5.24494e-20	Up	Isovaleryl-CoA dehydrogenase, mitochondrial
Peaxi162Scf00352g00097	3.82	41.9633	3.45748	1.47665e-85	2.21681e-83	Up	inositol transporter 4
Peaxi162Scf00353g00024	0.803333	2.30333	1.51965	0.00135096	0.00493025	Up	Protein disulfide-isomerase
Peaxi162Scf00353g00026	2.58333	49.53	4.261	1.53806e-52	1.02152e-50	Up	Unknown protein
Peaxi162Scf00353g00216	56.6467	142.853	1.33447	3.11463e-19	6.38814e-18	Up	10 kDa chaperonin
Peaxi162Scf00354g00026	2.59333	15.8333	2.61009	2.19331e-19	4.53926e-18	Up	cytidine deaminase 1
Peaxi162Scf00356g00079	0.001	11.7233	13.5171	2.76854e-68	2.74377e-66	Up	MLO-like protein 6
Peaxi162Scf00357g00011	4.12333	158.66	5.26598	2.04523e-119	5.46206e-117	Up	terpene synthase 21
Peaxi162Scf00357g00012	0.653333	57.6033	6.46219	8.72537e-125	2.57409e-122	Up	terpene synthase 21
Peaxi162Scf00357g00316	0.396667	2.72333	2.77937	1.8682e-25	5.36178e-24	Up	pleiotropic drug resistance 9
Peaxi162Scf00358g00029	17.3667	43.35	1.31971	1.30674e-09	1.25391e-08	Up	-
Peaxi162Scf00358g00513	0.416667	8.08667	4.27858	1.98618e-33	7.4105e-32	Up	Argonaute family protein
Peaxi162Scf00358g00614	0.001	2.67333	11.3844	1.81846e-10	1.91834e-09	Up	UPF0497 membrane protein, putative [Theobroma cacao] gb|EOY21540.1| UPF0497 membrane protein, putative [Theobroma cacao]
Peaxi162Scf00358g00814	0.001	0.26	8.02237	0.0057052	0.0175834	Up	alpha/beta-Hydrolases superfamily protein
Peaxi162Scf00359g00108	0.0333333	5.42	7.34518	4.94417e-18	9.45279e-17	Up	Unknown protein
Peaxi162Scf00359g00815	0.193333	14.7133	6.24989	1.0565e-36	4.41589e-35	Up	NAC domain protein
Peaxi162Scf00360g00011	14.55	38.3167	1.39695	5.6954e-06	3.27363e-05	Up	Peroxidase superfamily protein
Peaxi162Scf00360g00124	0.04	0.506667	3.66297	0.00487631	0.0153667	Up	Protein kinase superfamily protein
Peaxi162Scf00360g00615	78.2267	218.143	1.47954	7.89685e-27	2.37946e-25	Up	choline kinase 1
Peaxi162Scf00360g00616	11.62	39.5133	1.76573	2.72338e-21	6.26428e-20	Up	Microsomal signal peptidase 25 kDa subunit (SPC25)
Peaxi162Scf00360g00617	1.33333	5.18667	1.95977	4.2458e-06	2.49237e-05	Up	Dehydrogenase/reductase SDR family member 12
Peaxi162Scf00360g00918	2.15	5.15667	1.2621	0.000200684	0.000876492	Up	Hypoxanthine-guanine phosphoribosyltransferase
Peaxi162Scf00361g00312	0.32	9.71667	4.92432	1.64963e-34	6.34131e-33	Up	acyl acyl-carrier-protein thioesterase type B [Camellia oleifera]
Peaxi162Scf00361g00518	0.001	0.2	7.64386	0.00302166	0.0100858	Up	Cytochrome P450 superfamily protein
Peaxi162Scf00362g00134	15.9967	67.0633	2.06775	2.56776e-40	1.21316e-38	Up	Protein kinase superfamily protein
Peaxi162Scf00362g00249	27.3267	192.777	2.81855	3.83342e-57	2.82726e-55	Up	lysm domain GPI-anchored protein 2 precursor
Peaxi162Scf00362g00342	3.5	7.64333	1.12685	0.000171023	0.000756718	Up	O-methyltransferase family protein
Peaxi162Scf00362g00344	1.47	22.8833	3.96041	1.47337e-24	4.02812e-23	Up	expansin-like A2
Peaxi162Scf00362g00351	0.001	1.00667	9.97537	3.57448e-09	3.22964e-08	Up	Lysine histidine transporter-like 8
Peaxi162Scf00362g00353	1.46333	5.15667	1.81718	3.66836e-05	0.000184809	Up	SKU5 similar 5
Peaxi162Scf00362g00628	6.46667	13.6233	1.07499	1.09689e-06	7.14115e-06	Up	high-affinity nickel-transport family protein
Peaxi162Scf00362g00634	0.306667	2.35	2.93792	9.2258e-06	5.13091e-05	Up	SBP family protein, putative [Theobroma cacao] gb|EOX97652.1| SBP family protein, putative [Theobroma cacao]
Peaxi162Scf00362g00641	23.8067	56.9933	1.25943	5.27856e-12	6.43858e-11	Up	Heavy metal transport/detoxification superfamily protein
Peaxi162Scf00362g00651	0.223333	0.72	1.6888	0.0137281	0.0378377	Up	Protein MCM10 homolog
Peaxi162Scf00362g00832	2.34333	13.1733	2.49099	8.81328e-29	2.83399e-27	Up	Major facilitator superfamily protein
Peaxi162Scf00362g00836	11.3933	32.6967	1.52095	5.4632e-07	3.71799e-06	Up	Proteasome subunit alpha type-7
Peaxi162Scf00362g00838	13.12	28.9633	1.14246	2.10271e-06	1.30244e-05	Up	actin depolymerizing factor 5
Peaxi162Scf00362g01035	63.2067	201.703	1.67409	3.73915e-35	1.47537e-33	Up	Translocon-associated protein subunit alpha
Peaxi162Scf00362g01151	8.50333	19.2233	1.17676	2.05827e-05	0.000108251	Up	Amidophosphoribosyltransferase
Peaxi162Scf00363g00052	0.001	9.66	13.2378	2.29552e-34	8.78426e-33	Up	Peroxidase superfamily protein
Peaxi162Scf00363g00822	6.54667	35.85	2.45314	5.48604e-14	7.89038e-13	Up	Disease resistance-responsive (dirigent-like protein) family protein
Peaxi162Scf00364g00015	3.19667	11.39	1.83313	9.76557e-07	6.40709e-06	Up	Unknown protein
Peaxi162Scf00364g00057	8.01333	83.4633	3.38067	4.50382e-89	7.27812e-87	Up	YELLOW STRIPE like 7
Peaxi162Scf00364g00118	0.27	7.89	4.86899	1.08281e-21	2.54605e-20	Up	Glycosyltransferase family 61 protein
Peaxi162Scf00365g00925	33.92	280.963	3.05017	5.20697e-74	6.11602e-72	Up	Peroxidase superfamily protein
Peaxi162Scf00365g00937	0.001	0.216667	7.75933	0.00958423	0.0277582	Up	COBRA-like protein 3
Peaxi162Scf00366g00001	1.79667	7.62333	2.0851	3.72704e-08	2.96423e-07	Up	Sec14p-like phosphatidylinositol transfer family protein
Peaxi162Scf00366g00066	0.001	1.52	10.5699	8.50673e-08	6.47927e-07	Up	Unknown protein
Peaxi162Scf00366g00073	10.7133	23.0933	1.10807	0.00695614	0.0209826	Up	Unknown protein
Peaxi162Scf00366g00216	0.0233333	0.696667	4.9	0.000342786	0.00143087	Up	alpha/beta-Hydrolases superfamily protein
Peaxi162Scf00366g00711	0.43	3.55	3.04541	2.56647e-07	1.82341e-06	Up	Unknown protein
Peaxi162Scf00366g00815	0.146667	1.94667	3.73039	1.13932e-07	8.51417e-07	Up	Phosphatidic acid phosphatase (PAP2) family protein
Peaxi162Scf00366g00819	0.346667	12.27	5.14544	1.83488e-40	8.76698e-39	Up	Phosphatidic acid phosphatase (PAP2) family protein
Peaxi162Scf00367g00055	0.001	0.703333	9.45806	0.00025813	0.00110457	Up	ARM repeat superfamily protein isoform 1 [Theobroma cacao] gb|EOY32287.1| ARM repeat superfamily protein isoform 1 [Theobroma cacao]
Peaxi162Scf00367g00073	0.001	3.28667	11.6824	2.39755e-08	1.95715e-07	Up	-
Peaxi162Scf00368g00024	166.907	1517.43	3.18451	2.88172e-59	2.22225e-57	Up	-
Peaxi162Scf00372g00127	0.923333	5.18	2.48803	2.54265e-05	0.000131304	Up	S-norcoclaurine synthase [Morus notabilis]
Peaxi162Scf00373g00139	27.0433	60.8733	1.17054	1.27505e-15	2.10334e-14	Up	Plant protein of unknown function (DUF946)
Peaxi162Scf00374g00053	0.38	4.31667	3.50585	1.03573e-10	1.12201e-09	Up	Calcium-binding protein CAST
Peaxi162Scf00374g00076	6.37667	13.9133	1.12559	1.4971e-07	1.0965e-06	Up	ADP-ribosylation factor 1
Peaxi162Scf00374g00213	0.16	0.89	2.47573	2.06858e-05	0.000108748	Up	Leucine-rich repeat protein kinase family protein
Peaxi162Scf00374g00620	1.03333	2.80333	1.43984	0.00390354	0.0126258	Up	cyclin-dependent kinase B1
Peaxi162Scf00374g00623	12.35	31.15	1.33472	1.11782e-21	2.6211e-20	Up	EXPRESSED IN: 23 plant structures
Peaxi162Scf00375g01017	3.76333	7.74333	1.04094	2.79962e-05	0.000143726	Up	Pentatricopeptide repeat (PPR) superfamily protein
Peaxi162Scf00375g01018	0.89	17.5333	4.30015	1.28214e-43	6.70706e-42	Up	Eukaryotic protein of unknown function (DUF914)
Peaxi162Scf00376g00036	0.0433333	8.48667	7.61358	5.4388e-42	2.67418e-40	Up	Leucine-rich repeat protein kinase family protein
Peaxi162Scf00376g00329	0.726667	17.9567	4.62708	2.12461e-57	1.5854e-55	Up	Leucine-rich repeat protein kinase family protein
Peaxi162Scf00377g00013	1.18	4.21333	1.83618	0.00141651	0.00514139	Up	cyclin p3
Peaxi162Scf00377g00830	0.816667	3.55	2.12	2.27296e-13	3.14092e-12	Up	Chromodomain-helicase-DNA-binding protein 1-like
Peaxi162Scf00378g00083	0.001	0.413333	8.69116	3.75696e-05	0.000188748	Up	alpha/beta-Hydrolases superfamily protein
Peaxi162Scf00378g00112	6.82667	23.2567	1.76839	3.7223e-13	5.0583e-12	Up	UDP-Glycosyltransferase superfamily protein
Peaxi162Scf00378g00215	2.09667	18.5033	3.14162	2.77411e-13	3.81267e-12	Up	-
Peaxi162Scf00378g00216	15.95	51.2267	1.68334	9.27729e-19	1.8548e-17	Up	-
Peaxi162Scf00378g00217	9.49667	43.83	2.20643	4.01318e-22	9.73406e-21	Up	-
Peaxi162Scf00378g00627	0.0333333	1.73	5.69766	6.15325e-06	3.51846e-05	Up	-
Peaxi162Scf00378g00813	0.0433333	1.07667	4.63495	4.72042e-06	2.75188e-05	Up	tyrosine-rich hydroxyproline-rich glycoprotein, partial [Petroselinum crispum]
Peaxi162Scf00378g00826	0.0133333	2.08333	7.28771	2.46651e-25	6.99976e-24	Up	tyrosine-rich hydroxyproline-rich glycoprotein, partial [Petroselinum crispum]
Peaxi162Scf00378g00827	0.001	1.78	10.7977	2.1935e-19	4.53926e-18	Up	tyrosine-rich hydroxyproline-rich glycoprotein, partial [Petroselinum crispum]
Peaxi162Scf00378g00828	0.0966667	2.47	4.67535	2.13182e-21	4.9349e-20	Up	tyrosine-rich hydroxyproline-rich glycoprotein, partial [Petroselinum crispum]
Peaxi162Scf00379g00518	3.36	16.44	2.29068	5.33381e-22	1.28269e-20	Up	Leucine-rich repeat transmembrane protein kinase
Peaxi162Scf00380g00056	0.0566667	1.36333	4.58849	1.20169e-12	1.55472e-11	Up	Disease resistance protein (CC-NBS-LRR class) family
Peaxi162Scf00380g00818	0.64	5.32667	3.05709	3.35348e-09	3.04296e-08	Up	Unknown protein
Peaxi162Scf00381g00038	0.38	20.09	5.72433	4.19986e-98	7.8349e-96	Up	G-type lectin S-receptor-like serine/threonine-protein kinase
Peaxi162Scf00381g00221	1.33	71.22	5.74278	6.64528e-190	4.95875e-187	Up	G-type lectin S-receptor-like serine/threonine-protein kinase
Peaxi162Scf00381g00610	20.9067	48.15	1.20357	4.03062e-13	5.45682e-12	Up	RAB GTPase homolog A3
Peaxi162Scf00382g00013	1.45333	3.69	1.34426	0.000416442	0.00169973	Up	alpha/beta-Hydrolases superfamily protein
Peaxi162Scf00382g00023	4.09	13.92	1.76699	3.03875e-09	2.77125e-08	Up	Unknown protein
Peaxi162Scf00382g00026	1.05	141.93	7.07865	5.39191e-118	1.42498e-115	Up	Unknown protein
Peaxi162Scf00382g00032	0.753333	16.2667	4.43249	5.98216e-14	8.57477e-13	Up	Unknown protein
Peaxi162Scf00382g00033	0.146667	71.0233	8.91961	4.19143e-79	5.56758e-77	Up	Unknown protein
Peaxi162Scf00382g00034	0.001	14.38	13.8118	1.28366e-26	3.84507e-25	Up	Unknown protein
Peaxi162Scf00382g00052	0.15	5.05667	5.07515	1.40016e-10	1.49446e-09	Up	Unknown protein
Peaxi162Scf00382g00073	0.26	2.98333	3.52034	7.9792e-05	0.000375515	Up	Unknown protein
Peaxi162Scf00382g00086	1.37667	7.09333	2.36528	1.03544e-05	5.71833e-05	Up	Unknown protein
Peaxi162Scf00382g00129	0.08	4.58667	5.8413	1.3737e-13	1.9266e-12	Up	Protein PLANT CADMIUM RESISTANCE 9
Peaxi162Scf00383g00055	0.55	2.25667	2.03669	0.000353199	0.00147192	Up	Serine/threonine-protein kinase SAPK2
Peaxi162Scf00383g00610	0.001	0.523333	9.03159	4.80799e-09	4.27592e-08	Up	Disease resistance protein (CC-NBS-LRR class) family
Peaxi162Scf00383g00916	259.023	567.027	1.13033	3.54068e-14	5.16268e-13	Up	general regulatory factor 2
Peaxi162Scf00383g01014	0.0133333	3.98333	8.22279	7.68303e-36	3.11384e-34	Up	conserved hypothetical protein [Ricinus communis] gb|EEF30708.1| conserved hypothetical protein [Ricinus communis]
Peaxi162Scf00384g00008	1.02333	38.1967	5.2221	3.65135e-66	3.41839e-64	Up	Cytochrome P450 superfamily protein
Peaxi162Scf00384g00423	0.223333	1.16	2.37685	0.000625025	0.00245891	Up	ATP synthase protein I -related
Peaxi162Scf00385g00012	1.71667	4.55667	1.40837	8.04738e-05	0.000378023	Up	NAD(P)-binding Rossmann-fold superfamily protein
Peaxi162Scf00385g00068	8.60667	18.87	1.13257	7.62898e-10	7.50213e-09	Up	bZIP transcription factor 60
Peaxi162Scf00385g00096	0.303333	1.01333	1.74013	0.0160419	0.0433025	Up	Cysteine/Histidine-rich C1 domain family protein, putative isoform 2 [Theobroma cacao] gb|EOY09316.1| Cysteine/Histidine-rich C1 domain family protein, putative isoform 2 [Theobroma cacao]
Peaxi162Scf00385g00111	24.8633	113.857	2.19513	3.71327e-24	9.91678e-23	Up	conserved hypothetical protein [Ricinus communis] gb|EEF52938.1| conserved hypothetical protein [Ricinus communis]
Peaxi162Scf00385g00411	2.77667	10.3267	1.89495	1.83449e-08	1.52101e-07	Up	AT-hook motif nuclear-localized protein 22
Peaxi162Scf00386g00058	2.56333	6.24333	1.2843	0.00921453	0.0268221	Up	Unknown protein
Peaxi162Scf00386g00931	0.836667	44.2867	5.72608	1.06846e-69	1.11098e-67	Up	CASP-like protein
Peaxi162Scf00388g00011	4.79333	14.2467	1.57152	4.57539e-07	3.1399e-06	Up	-
Peaxi162Scf00389g00071	0.97	10.05	3.37307	3.22829e-14	4.72074e-13	Up	LOB domain-containing protein 1
Peaxi162Scf00389g00619	0.5	3.51	2.81147	7.77533e-10	7.63716e-09	Up	Phosphatidylinositol transfer protein beta isoform
Peaxi162Scf00390g00225	7.23	71.8133	3.31218	9.21437e-58	6.95767e-56	Up	Trans-cinnamate 4-monooxygenase
Peaxi162Scf00390g00226	0.001	0.71	9.47168	4.39441e-07	3.02389e-06	Up	Cytochrome P450 superfamily protein
Peaxi162Scf00390g10026	8.48667	97.4167	3.5209	3.64491e-61	2.98306e-59	Up	Ethylene-responsive transcription factor CRF2
Peaxi162Scf00391g00002	25.0267	110.713	2.14529	2.62047e-39	1.1851e-37	Up	conserved hypothetical protein [Ricinus communis] gb|EEF38891.1| conserved hypothetical protein [Ricinus communis]
Peaxi162Scf00391g00074	0.0933333	5.00667	5.74531	5.10425e-07	3.48681e-06	Up	-
Peaxi162Scf00391g00217	1.02333	6.60667	2.69065	4.89475e-09	4.34364e-08	Up	Protein phosphatase 2C family protein
Peaxi162Scf00391g00322	0.416667	5.78667	3.79577	2.04042e-25	5.83624e-24	Up	Protein kinase superfamily protein
Peaxi162Scf00391g00436	95.76	192.003	1.00364	1.24221e-14	1.89856e-13	Up	Unknown protein
Peaxi162Scf00391g00527	105.02	250.46	1.25392	3.98546e-21	9.07676e-20	Up	-
Peaxi162Scf00391g00528	25.6533	86.4933	1.75344	3.20216e-16	5.49676e-15	Up	wall associated kinase 3
Peaxi162Scf00391g00529	0.33	3.54667	3.42593	2.25618e-19	4.66515e-18	Up	wall associated kinase 5
Peaxi162Scf00391g00715	0.746667	51.75	6.11495	2.74136e-59	2.12046e-57	Up	Bifunctional inhibitor/lipid-transfer protein/seed storage 2S albumin superfamily protein [Theobroma cacao] gb|EOY22718.1| Bifunctional inhibitor/lipid-transfer protein/seed storage 2S albumin superfamily protein [Theobroma cacao]
Peaxi162Scf00391g00728	16.69	39.86	1.25596	3.19315e-07	2.23856e-06	Up	Proteinase inhibitor type-2
Peaxi162Scf00391g00729	1.31	602.293	8.84476	6.74356e-123	1.85968e-120	Up	Unknown protein
Peaxi162Scf00391g00730	1.25	66.1167	5.72501	6.12806e-71	6.58793e-69	Up	-
Peaxi162Scf00392g00017	0.001	0.25	7.96578	5.35613e-05	0.000261227	Up	Disease resistance protein (CC-NBS-LRR class) family
Peaxi162Scf00392g00022	13.4067	30.8	1.19998	4.54797e-12	5.59857e-11	Up	NRC1 [Solanum lycopersicum] gb|ABC26878.1| NRC1 [Solanum lycopersicum]
Peaxi162Scf00392g00511	50.2833	268.027	2.41422	1.56392e-38	6.90055e-37	Up	general regulatory factor 11
Peaxi162Scf00392g00516	0.416667	3.05333	2.87342	2.53336e-08	2.0627e-07	Up	alpha/beta-Hydrolases superfamily protein
Peaxi162Scf00393g00027	0.163333	1.78	3.44599	1.75186e-07	1.27317e-06	Up	xyloglucan endotransglucosylase/hydrolase 28
Peaxi162Scf00393g00062	15.66	39.8767	1.34846	9.98397e-12	1.19258e-10	Up	Unknown protein
Peaxi162Scf00393g00071	7.31	227.077	4.95716	9.95936e-169	5.05358e-166	Up	Zinc transporter 5
Peaxi162Scf00393g00107	48.7	503.24	3.36925	1.89077e-57	1.41507e-55	Up	proline rich protein [Solanum lycopersicum]
Peaxi162Scf00393g00118	1.61	22.19	3.78478	4.6402e-32	1.6628e-30	Up	Unknown protein
Peaxi162Scf00393g00918	3.7	8.18	1.14458	3.93075e-08	3.11842e-07	Up	UDP-Glycosyltransferase superfamily protein
Peaxi162Scf00394g00014	2.84	5.7	1.00507	0.00615653	0.0188144	Up	aspartic proteinase A1
Peaxi162Scf00394g00021	5.03667	12.8667	1.3531	9.00957e-07	5.94182e-06	Up	B-cell receptor-associated 31-like
Peaxi162Scf00394g00072	0.113333	1.00667	3.15094	0.00291733	0.00977491	Up	Unknown protein
[truncated: 2,690 more rows]
