# Supplementary material for: Transcriptome Profiling Reveals a Petunia Transcription Factor, PhCOL4, Contributing to Antiviral RNA Silencing
Source: Front Plant Sci. 2022 Apr 14;13:876428. doi: 10.3389/fpls.2022.876428 (PMC9047179; doi:10.3389/fpls.2022.876428)
Supplement: Supplementary file 4 [file Table_4.XLSX]

## Sheet: Sheet1
Supplementary Table S4 Differentially expressed genes from S0 to S6 in TRV PPK20-inoculated petunia leaves.
Gene ID	S0_FPKM	S6_FPKM	log2(FC)	P-value	FDR	Up/Down	Description
Peaxi162Scf00000g00062	0.04	1.88667	5.5597	3.94671e-09	2.46122e-08	Up	22.0 kDa class IV heat shock protein
Peaxi162Scf00000g00381	0.403333	4.47333	3.47131	8.7295e-05	0.00031222	Up	Unknown protein
Peaxi162Scf00000g00507	85.22	218.607	1.35907	2.4293e-26	4.78311e-25	Up	Unknown protein
Peaxi162Scf00000g00562	0.0666667	13.11	7.61949	5.75671e-29	1.25541e-27	Up	Unknown protein
Peaxi162Scf00000g00571	0.833333	5.51	2.72509	1.93944e-13	1.77964e-12	Up	cationic amino acid transporter 8
Peaxi162Scf00000g00582	13.0133	136.493	3.39077	4.42873e-92	4.6928e-90	Up	glutathione S-transferase TAU 19
Peaxi162Scf00000g00776	0.236667	1.08	2.1901	0.000328785	0.00106713	Up	diacylglycerol kinase 5
Peaxi162Scf00000g00801	0.001	3.69667	11.852	1.85522e-07	9.65688e-07	Up	Calcium-binding EF-hand family protein
Peaxi162Scf00000g02517	2.14	11.15	2.38136	7.74638e-23	1.28621e-21	Up	sodium/calcium exchanger family protein / calcium-binding EF hand family protein
Peaxi162Scf00000g02710	0.403333	1.31667	1.70685	0.00337577	0.00904302	Up	-
Peaxi162Scf00000g03512	0.001	0.36	8.49185	9.05333e-06	3.78202e-05	Up	proton pump interactor 1
Peaxi162Scf00000g05114	7.14	15.04	1.07481	1.14092e-06	5.35092e-06	Up	Unknown protein
Peaxi162Scf00000g05119	0.27	3.5	3.69632	3.73231e-10	2.58298e-09	Up	Persulfide dioxygenase ETHE1 homolog, mitochondrial
Peaxi162Scf00000g08420	104.707	224.723	1.1018	1.0021e-18	1.31503e-17	Up	Translation initiation factor SUI1 family protein
Peaxi162Scf00000g51016	260.833	588.933	1.17498	2.04753e-11	1.58785e-10	Up	Chlorophyll a-b binding protein 13, chloroplastic
Peaxi162Scf00000g61010	11.8367	36.03	1.60594	1.3403e-18	1.75075e-17	Up	Unknown protein
Peaxi162Scf00000g76016	8.00667	18.2667	1.18994	1.67972e-14	1.66776e-13	Up	Sodium Bile acid symporter family
Peaxi162Scf00001g00006	0.753333	2.36	1.64743	3.23426e-05	0.000124388	Up	Unknown protein
Peaxi162Scf00001g00036	31.4567	132.273	2.07208	8.20694e-56	4.29469e-54	Up	Protein phosphatase 2C family protein
Peaxi162Scf00001g00110	10.4633	21.5367	1.04145	2.30174e-10	1.62464e-09	Up	Ubiquitin carboxyl-terminal hydrolase 4
Peaxi162Scf00001g00142	1.25	13.09	3.38847	3.58387e-28	7.58254e-27	Up	DA1
Peaxi162Scf00001g00211	1.3	361.377	8.11885	3.19358e-207	1.81232e-204	Up	Peroxidase superfamily protein
Peaxi162Scf00001g00225	14.97	35.51	1.24615	9.61125e-20	1.34933e-18	Up	Endoplasmic reticulum-Golgi intermediate compartment protein 3
Peaxi162Scf00001g00322	15.1067	39.5333	1.38788	5.09407e-29	1.11376e-27	Up	somatic embryogenesis receptor-like kinase 2
Peaxi162Scf00001g00341	6.37333	17.1067	1.42444	2.528e-19	3.45412e-18	Up	Fumarate hydratase 1, mitochondrial
Peaxi162Scf00001g00392	49.0533	107.947	1.1379	1.52951e-11	1.1996e-10	Up	alpha/beta-Hydrolases superfamily protein
Peaxi162Scf00001g00471	0.686667	3.11667	2.18232	1.82804e-09	1.18424e-08	Up	beta glucosidase 11
Peaxi162Scf00001g00523	2.69	25.3667	3.23726	4.25269e-54	2.14626e-52	Up	Phosphatidylserine decarboxylase proenzyme 3
Peaxi162Scf00001g00565	0.14	0.706667	2.3356	0.00361685	0.00961018	Up	Melanoma-associated antigen G1, putative [Ricinus communis] gb|EEF48512.1| Melanoma-associated antigen G1, putative [Ricinus communis]
Peaxi162Scf00001g00572	39.4233	79.9733	1.02047	2.30872e-14	2.26586e-13	Up	DNA-directed RNA polymerases I, II, and III subunit RPABC3
Peaxi162Scf00001g03910	0.001	20.9267	14.3531	8.82816e-152	2.45049e-149	Up	Plant invertase/pectin methylesterase inhibitor superfamily
Peaxi162Scf00001g04022	0.936667	3.01667	1.68735	0.000995088	0.00296691	Up	Protein of unknown function, DUF538
Peaxi162Scf00001g04320	12.8133	71.82	2.48674	1.01017e-61	6.05558e-60	Up	UDP-glucuronic acid decarboxylase 1
Peaxi162Scf00001g04617	0.263333	1.45333	2.4644	2.1266e-05	8.43015e-05	Up	beta glucosidase 11
Peaxi162Scf00001g04810	29.49	84.0367	1.51079	3.67556e-36	1.03945e-34	Up	multidrug resistance-associated protein 10
Peaxi162Scf00001g10221	33.7433	89.4367	1.40626	4.39453e-27	8.91367e-26	Up	Late embryogenesis abundant protein (LEA) family protein
Peaxi162Scf00001g10525	0.28	1.88	2.74723	1.69881e-05	6.81579e-05	Up	Interstitial collagenase
Peaxi162Scf00002g00017	6.7	23.38	1.80304	5.47279e-24	9.65185e-23	Up	Copper amine oxidase family protein
Peaxi162Scf00002g00019	0.166667	0.686667	2.04264	0.00496978	0.0128273	Up	cytochrome P450, family 706, subfamily A, polypeptide 6
Peaxi162Scf00002g00063	0.0666667	0.856667	3.6837	0.0135512	0.0316467	Up	-
Peaxi162Scf00002g00064	0.001	1.78667	10.8031	1.66437e-06	7.67064e-06	Up	Unknown protein
Peaxi162Scf00002g00114	0.03	1.02	5.08746	1.03348e-10	7.51053e-10	Up	cytochrome P450, family 706, subfamily A, polypeptide 6
Peaxi162Scf00002g00121	13.0967	2370.72	7.49998	1.18034e-72	8.76229e-71	Up	Unknown protein
Peaxi162Scf00002g00122	0.116667	3.60333	4.94887	2.10597e-17	2.55003e-16	Up	Cation/H(+) antiporter 15
Peaxi162Scf00002g00123	1.32333	6.54333	2.30585	0.000180047	0.000610039	Up	Bifunctional inhibitor/lipid-transfer protein/seed storage 2S albumin superfamily protein
Peaxi162Scf00002g00126	116.34	602.013	2.37145	6.52986e-33	1.65758e-31	Up	Unknown protein
Peaxi162Scf00002g00156	2.16333	4.48333	1.05132	0.00205396	0.00575005	Up	-
Peaxi162Scf00002g00191	0.293333	104.703	8.47955	7.99675e-166	2.65212e-163	Up	heat shock protein 21
Peaxi162Scf00002g00311	88.08	411.51	2.22404	2.04378e-40	6.69128e-39	Up	Unknown protein
Peaxi162Scf00002g00313	33.22	71.61	1.10811	4.56782e-17	5.3929e-16	Up	Hsc70-interacting protein
Peaxi162Scf00002g00359	37.29	147.56	1.98444	6.89943e-55	3.53797e-53	Up	Transmembrane proteins 14C
Peaxi162Scf00002g00516	0.183333	1.86333	3.34534	4.23813e-11	3.20394e-10	Up	Vacuolar-processing enzyme
Peaxi162Scf00002g01216	104.79	244.853	1.22442	3.22219e-23	5.44934e-22	Up	Unknown protein
Peaxi162Scf00002g01511	0.266667	80.6467	8.24043	2.25521e-225	1.64547e-222	Up	L-lactate dehydrogenase A chain
Peaxi162Scf00002g01611	0.13	0.756667	2.54115	0.0220898	0.0488429	Up	conserved hypothetical protein [Ricinus communis] gb|EEF33467.1| conserved hypothetical protein [Ricinus communis]
Peaxi162Scf00002g01616	104.04	273.963	1.39684	5.60205e-31	1.31007e-29	Up	AUTOPHAGY 8E
Peaxi162Scf00002g01619	2.14333	4.7	1.1328	9.91764e-07	4.68926e-06	Up	conserved hypothetical protein [Ricinus communis] gb|EEF33467.1| conserved hypothetical protein [Ricinus communis]
Peaxi162Scf00002g01621	3.35667	7.13667	1.08822	5.40307e-12	4.41389e-11	Up	conserved hypothetical protein [Ricinus communis] gb|EEF33467.1| conserved hypothetical protein [Ricinus communis]
Peaxi162Scf00002g01919	1.10667	5.09667	2.20333	1.79843e-07	9.37658e-07	Up	Ent-kaurenoic acid oxidase 1
Peaxi162Scf00002g01923	0.56	3.56667	2.67108	1.76353e-10	1.25937e-09	Up	Ent-kaurenoic acid oxidase 2
Peaxi162Scf00002g02012	7.49667	17.46	1.21973	1.19976e-07	6.37369e-07	Up	-
Peaxi162Scf00002g02718	0.573333	18.9567	5.04719	9.78266e-32	2.37924e-30	Up	Heat stress transcription factor B-3
Peaxi162Scf00002g03214	0.123333	1.45	3.55542	1.45419e-07	7.66e-07	Up	UDP-Glycosyltransferase superfamily protein
Peaxi162Scf00002g10014	0.776667	13.6467	4.13511	1.55717e-38	4.81423e-37	Up	cytochrome P450, family 706, subfamily A, polypeptide 6
Peaxi162Scf00003g00069	15.8733	40.8933	1.36526	1.3475e-19	1.87526e-18	Up	Protein of unknown function (DUF1640)
Peaxi162Scf00003g00251	3.39	20.8567	2.62115	1.34632e-31	3.2527e-30	Up	UDP-Glycosyltransferase superfamily protein
Peaxi162Scf00003g00267	0.001	2.79	11.446	5.11232e-15	5.2877e-14	Up	zinc-finger protein 2
Peaxi162Scf00003g00301	0.49	5.85667	3.57923	5.81002e-35	1.57841e-33	Up	receptor lectin kinase
Peaxi162Scf00003g00316	1.1	3.94333	1.84191	5.55048e-05	0.000204949	Up	receptor lectin kinase
Peaxi162Scf00003g00321	0.206667	0.73	1.82059	0.0105793	0.0253818	Up	Seed lectin
Peaxi162Scf00003g00374	0.001	1.06	10.0498	4.78294e-09	2.96245e-08	Up	sequence-specific DNA binding transcription factors
Peaxi162Scf00003g00482	7.84667	19.43	1.30813	3.11941e-12	2.60668e-11	Up	50S ribosomal protein L4
Peaxi162Scf00003g00510	0.0633333	0.936667	3.8865	0.0125203	0.0294467	Up	Unknown protein
Peaxi162Scf00003g00522	69.29	187.69	1.43763	5.52571e-31	1.29459e-29	Up	ubiquinol-cytochrome C reductase UQCRX/QCR9-like family protein
Peaxi162Scf00003g00524	0.001	0.173333	7.43741	0.017484	0.0397234	Up	HXXXD-type acyl-transferase family protein
Peaxi162Scf00003g00728	8.57667	17.4367	1.02364	9.01101e-10	6.03499e-09	Up	RING/U-box superfamily protein
Peaxi162Scf00003g01220	24.4733	53.6833	1.13326	2.40074e-19	3.2908e-18	Up	Rer1 family protein
Peaxi162Scf00003g01221	17.8367	127.817	2.84116	1.42319e-10	1.02406e-09	Up	Isoflavone reductase homolog
Peaxi162Scf00003g01226	77.91	183.57	1.23645	8.14571e-20	1.14673e-18	Up	glycine-rich RNA-binding protein 2
Peaxi162Scf00003g01335	0.95	15.0833	3.98888	2.55566e-65	1.63979e-63	Up	MATE efflux family protein
Peaxi162Scf00003g01724	0.001	1.99333	10.961	4.48238e-08	2.49437e-07	Up	CUB and sushi domain-containing protein 3 [Theobroma cacao] gb|EOX98197.1| CUB and sushi domain-containing protein 3 [Theobroma cacao]
Peaxi162Scf00003g01818	0.001	3.63	11.8258	5.72027e-13	5.05462e-12	Up	CUB and sushi domain-containing protein 3 [Theobroma cacao] gb|EOX98197.1| CUB and sushi domain-containing protein 3 [Theobroma cacao]
Peaxi162Scf00003g02039	2.44333	31.9267	3.70784	7.90254e-70	5.49883e-68	Up	conserved hypothetical protein [Ricinus communis] gb|EEF43357.1| conserved hypothetical protein [Ricinus communis]
Peaxi162Scf00003g02218	1.25	4.90667	1.97282	8.75364e-06	3.66462e-05	Up	Family of unknown function (DUF716)
Peaxi162Scf00003g02427	1.89	44.93	4.57122	6.76831e-141	1.54324e-138	Up	Cyclase family protein
Peaxi162Scf00003g02440	4.03	15.9367	1.9835	1.37893e-24	2.49743e-23	Up	caffeoyl-CoA 3-O-methyltransferase
Peaxi162Scf00003g02441	2.83333	29.7033	3.39005	2.80323e-51	1.3111e-49	Up	-
Peaxi162Scf00003g02541	0.136667	0.886667	2.69773	0.000886262	0.00266725	Up	CYCLIN A3
Peaxi162Scf00003g02545	3.88667	13.59	1.80594	4.86948e-39	1.53711e-37	Up	progesterone 5-beta-reductase [Atropa belladonna]
Peaxi162Scf00003g02550	5.98667	28.4467	2.24843	1.34479e-37	3.99324e-36	Up	Protein phosphatase 2C family protein
Peaxi162Scf00003g02633	0.306667	1.37667	2.16644	0.00550305	0.0140926	Up	Regulator of Vps4 activity in the MVB pathway protein
Peaxi162Scf00003g02838	5.63	30.2933	2.42779	3.89114e-50	1.75562e-48	Up	serine carboxypeptidase-like 19
Peaxi162Scf00003g02931	1.09333	7.6	2.79727	4.14182e-12	3.42407e-11	Up	Inorganic pyrophosphatase
Peaxi162Scf00003g03027	0.53	1.12333	1.08372	0.00760662	0.0188904	Up	heat shock protein 70
Peaxi162Scf00003g03230	42.7533	89.5933	1.06735	1.2246e-15	1.31785e-14	Up	Magnesium-dependent phosphatase 1
Peaxi162Scf00003g03234	18.0467	42.8533	1.24768	6.92065e-22	1.08692e-20	Up	beta-ureidopropionase
Peaxi162Scf00003g03332	0.001	1.49667	10.5475	7.80783e-10	5.26508e-09	Up	molybdate transporter 1
Peaxi162Scf00003g03340	0.001	0.253333	7.98489	4.04702e-07	2.00833e-06	Up	NAD(P)-binding Rossmann-fold superfamily protein
Peaxi162Scf00003g03344	3.55	8.80333	1.31023	2.09593e-08	1.21177e-07	Up	Pentatricopeptide repeat-containing protein
Peaxi162Scf00003g03540	1.07667	3.38667	1.65329	0.0046626	0.0120882	Up	translocon at the outer membrane of chloroplasts 64-V
Peaxi162Scf00003g03546	15.93	44.6567	1.48713	1.47967e-20	2.18041e-19	Up	Protein phosphatase 2C family protein
Peaxi162Scf00003g03547	3.93667	9.80667	1.31679	7.24701e-10	4.89854e-09	Up	translocon at the outer membrane of chloroplasts 64-V
Peaxi162Scf00003g03626	3.15667	8.74	1.46923	5.04594e-08	2.78252e-07	Up	Non-specific lipid-transfer protein-like protein
Peaxi162Scf00003g03631	0.001	10.5367	13.3631	1.24928e-17	1.54195e-16	Up	sulfate transporter 1
Peaxi162Scf00003g03636	0.0466667	1.16667	4.64386	1.10428e-12	9.52385e-12	Up	beta-D-xylosidase 4
Peaxi162Scf00003g03637	0.11	2.29333	4.38187	2.45111e-20	3.55851e-19	Up	Dentin sialoph -related, putative isoform 5 [Theobroma cacao]
Peaxi162Scf00003g03639	10.3433	21.1467	1.03173	2.77992e-13	2.51473e-12	Up	somatic embryogenesis receptor-like kinase 4
Peaxi162Scf00003g03739	3.13	6.91	1.14252	2.41227e-05	9.48456e-05	Up	tRNA (guanine(10)-N2)-methyltransferase homolog
Peaxi162Scf00003g03911	0.0466667	1.60667	5.10553	4.79595e-12	3.94061e-11	Up	Disease resistance protein, putative [Solanum demissum]
Peaxi162Scf00003g04025	2.77	48.7633	4.13784	1.4917e-40	4.928e-39	Up	-
Peaxi162Scf00003g04333	0.316667	1.51667	2.25987	0.000225422	0.000751025	Up	myb-like HTH transcriptional regulator family protein
Peaxi162Scf00003g04349	5.13333	13.1	1.3516	2.04304e-11	1.58485e-10	Up	2-oxoglutarate (2OG) and Fe(II)-dependent oxygenase superfamily protein
Peaxi162Scf00003g04426	1.95	4.39	1.17075	0.000173128	0.000588158	Up	2-oxoglutarate (2OG) and Fe(II)-dependent oxygenase superfamily protein
Peaxi162Scf00003g04832	8.51667	23.7867	1.48179	3.55004e-11	2.69653e-10	Up	-
Peaxi162Scf00003g04840	0.483333	1.84333	1.93123	0.00472199	0.0122298	Up	PATATIN-like protein 6
Peaxi162Scf00003g04918	0.353333	9.57667	4.76042	4.7356e-40	1.53663e-38	Up	F-box family protein
Peaxi162Scf00003g05120	0.726667	3.28667	2.17726	4.82002e-06	2.08908e-05	Up	-
Peaxi162Scf00003g05134	0.05	0.383333	2.9386	0.0222979	0.0492197	Up	Unknown protein
Peaxi162Scf00003g05240	0.001	0.883333	9.78681	3.29919e-10	2.29693e-09	Up	cytochrome P450, family 98, subfamily A, polypeptide 3
Peaxi162Scf00004g00118	7.85333	17.58	1.16256	8.35774e-07	3.98416e-06	Up	RING/U-box superfamily protein isoform 1 [Theobroma cacao] ref|XP_007010387.1| RING/U-box superfamily protein isoform 1 [Theobroma cacao] gb|EOY19196.1| RING/U-box superfamily protein isoform 1 [Theobroma cacao] gb|EOY19197.1| RING/U-box superfamily protein isoform 1 [Theobroma cacao]
Peaxi162Scf00004g00283	0.001	0.59	9.20457	5.48379e-05	0.000202721	Up	alpha/beta-Hydrolases superfamily protein
Peaxi162Scf00004g00424	0.0766667	2.83333	5.20776	1.80985e-16	2.05597e-15	Up	Unknown protein
Peaxi162Scf00004g01611	29.2533	67.0067	1.1957	1.02335e-18	1.34223e-17	Up	Metallo-hydrolase/oxidoreductase superfamily protein
Peaxi162Scf00004g02110	3.24	28.86	3.15501	1.15036e-11	9.11472e-11	Up	Homocysteine S-methyltransferase family protein
Peaxi162Scf00004g02221	0.0433333	0.823333	4.24793	0.00535558	0.0137577	Up	Glycolipid transfer protein (GLTP) family protein
Peaxi162Scf00004g02316	21.1733	72.1	1.76775	2.14943e-37	6.33103e-36	Up	Dicarboxylate transporter 1, chloroplastic
Peaxi162Scf00004g02331	5.31667	12.2867	1.2085	2.06037e-07	1.06509e-06	Up	Thymidine kinase
Peaxi162Scf00004g03718	20.7	46.6567	1.17245	1.42193e-14	1.41843e-13	Up	Glucan endo-1,3-beta-glucosidase
Peaxi162Scf00004g04011	8.66333	18.8167	1.11902	1.11264e-05	4.59023e-05	Up	Reactive oxygen species modulator 1 [Theobroma cacao] gb|EOY19872.1| Reactive oxygen species modulator 1 [Theobroma cacao]
Peaxi162Scf00004g04214	0.09	1.16	3.68806	4.65298e-05	0.000174279	Up	Ribosome production factor 1
Peaxi162Scf00004g04219	0.68	1.55333	1.19176	0.0119106	0.0282257	Up	Ribosome production factor 1
Peaxi162Scf00004g04525	8.51667	31.91	1.90565	1.8258e-39	5.8428e-38	Up	conserved hypothetical protein [Ricinus communis] gb|EEF49548.1| conserved hypothetical protein [Ricinus communis]
Peaxi162Scf00005g00118	0.116667	9.37333	6.3281	7.69995e-60	4.43868e-58	Up	cytochrome P450, family 716, subfamily A, polypeptide 1
Peaxi162Scf00005g00318	10.5767	41.53	1.97327	1.36266e-27	2.83604e-26	Up	Peroxidase superfamily protein
Peaxi162Scf00005g00505	0.643333	3.03333	2.23727	2.53829e-07	1.29796e-06	Up	ascorbate peroxidase 2
Peaxi162Scf00005g01017	4.98333	10.4767	1.072	1.2301e-06	5.74804e-06	Up	cytochrome P450, family 716, subfamily A, polypeptide 1
Peaxi162Scf00005g01018	10.67	40.1867	1.91316	6.19139e-31	1.44392e-29	Up	cytochrome P450, family 718
Peaxi162Scf00005g03811	47.1867	109.39	1.21303	1.15341e-14	1.15917e-13	Up	Cell number regulator 8
Peaxi162Scf00005g04210	0.32	1.38667	2.11548	9.84956e-05	0.000349345	Up	secondary cell wall-related glycosyltransferase family 43 [Populus tremula x Populus tremuloides]
Peaxi162Scf00005g04417	1.12333	3.51	1.64368	3.40615e-08	1.91846e-07	Up	alpha/beta-Hydrolases superfamily protein
Peaxi162Scf00006g00087	7.68	30.4467	1.98711	2.37005e-18	3.0506e-17	Up	LORELEI-LIKE-GPI-ANCHORED PROTEIN 1
Peaxi162Scf00006g00098	0.0766667	5.16333	6.07356	2.30231e-15	2.43152e-14	Up	myb domain protein 107
Peaxi162Scf00006g00149	10.5033	21.3833	1.02564	1.74277e-05	6.98559e-05	Up	Unknown protein
Peaxi162Scf00006g00389	3.72667	20.88	2.48616	1.01815e-25	1.95492e-24	Up	alpha/beta-Hydrolases superfamily protein
Peaxi162Scf00006g00522	43.29	278.313	2.6846	5.43622e-66	3.54144e-64	Up	Farnesyl pyrophosphate synthase
Peaxi162Scf00006g00534	0.26	0.72	1.46949	0.0201128	0.0449952	Up	Nucleotide/sugar transporter family protein
Peaxi162Scf00006g02914	0.001	0.25	7.96578	0.00795635	0.01969	Up	plant intracellular ras group-related LRR 6
Peaxi162Scf00006g03619	10.0767	32.64	1.69562	6.65382e-33	1.6857e-31	Up	Serine/threonine protein phosphatase family protein
Peaxi162Scf00006g03910	1.43667	3.95667	1.46156	0.000222101	0.000741024	Up	Protein kinase family protein
Peaxi162Scf00006g03911	18.2767	45.89	1.32818	1.0245e-16	1.17903e-15	Up	histidine phosphotransfer protein 6
Peaxi162Scf00007g00011	5.06	153.593	4.92383	1.3606e-95	1.53064e-93	Up	HXXXD-type acyl-transferase family protein
Peaxi162Scf00007g00012	1.27333	59.1633	5.53802	7.51864e-44	2.74683e-42	Up	HXXXD-type acyl-transferase family protein
Peaxi162Scf00007g00033	0.133333	0.536667	2.00899	0.0215596	0.047867	Up	mitogen-activated protein kinase kinase kinase 15
Peaxi162Scf00007g00102	0.53	8.61333	4.02251	2.11452e-30	4.86472e-29	Up	glucose-6-phosphate/phosphate translocator 2
Peaxi162Scf00007g00177	1.28667	4.76667	1.88934	5.78059e-13	5.10086e-12	Up	receptor kinase 3
Peaxi162Scf00007g00252	1.78	4.66	1.38845	5.60833e-11	4.2037e-10	Up	Protein THYLAKOID FORMATION1, chloroplastic
Peaxi162Scf00007g00315	5.99	75.3933	3.65381	1.02881e-124	1.81192e-122	Up	WRKY family transcription factor
Peaxi162Scf00007g00636	0.0733333	1.43333	4.28876	8.60024e-09	5.19575e-08	Up	Unknown protein
Peaxi162Scf00007g00718	0.001	1.72333	10.751	1.87466e-10	1.3324e-09	Up	cytochrome P450, family 71, subfamily A, polypeptide 21
Peaxi162Scf00007g00828	5.54667	14.0233	1.33814	1.07442e-13	1.00651e-12	Up	Galactosyltransferase family protein
Peaxi162Scf00007g00923	0.001	0.37	8.53138	0.00691007	0.0173002	Up	conserved hypothetical protein [Ricinus communis] gb|EEF43876.1| conserved hypothetical protein [Ricinus communis]
Peaxi162Scf00007g00932	0.116667	5.06333	5.43962	5.30143e-44	1.9564e-42	Up	MATE efflux family protein
Peaxi162Scf00007g01016	0.483333	6.47333	3.74342	1.20162e-16	1.37851e-15	Up	conserved hypothetical protein [Ricinus communis] gb|EEF38184.1| conserved hypothetical protein [Ricinus communis]
Peaxi162Scf00007g01414	2.64	6.49667	1.29916	3.53729e-05	0.000135308	Up	conserved hypothetical protein [Ricinus communis] gb|EEF39033.1| conserved hypothetical protein [Ricinus communis]
Peaxi162Scf00007g01610	3.49667	20.33	2.53956	3.81092e-13	3.40635e-12	Up	Calcium-binding EF-hand family protein
Peaxi162Scf00007g01729	3.53	9.1	1.3662	1.59124e-14	1.58485e-13	Up	G-type lectin S-receptor-like serine/threonine-protein kinase
Peaxi162Scf00007g01734	6.6	13.7933	1.06343	2.86759e-05	0.000111224	Up	frataxin homolog
Peaxi162Scf00007g02122	0.15	1.90333	3.66549	5.54195e-06	2.38538e-05	Up	myb domain protein 15
Peaxi162Scf00007g02126	1.42	4.11667	1.53559	1.52188e-05	6.1533e-05	Up	Cyclin D6
Peaxi162Scf00007g02859	5.40333	11.97	1.1475	3.00815e-06	1.33878e-05	Up	Developmental regulator, ULTRAPETALA
Peaxi162Scf00007g10129	0.153333	2.04667	3.73853	5.68947e-05	0.000209687	Up	B-box type zinc finger family protein
Peaxi162Scf00008g00033	5.66667	11.5533	1.02774	0.00123293	0.00361112	Up	Unknown protein
Peaxi162Scf00008g00097	0.84	8.52	3.34239	3.64497e-15	3.7977e-14	Up	Unknown protein
Peaxi162Scf00008g00117	13.99	56.0033	2.00112	8.83562e-23	1.46231e-21	Up	RING membrane-anchor 1
Peaxi162Scf00008g00212	0.713333	8.85	3.63303	7.53427e-46	2.95549e-44	Up	microtubule-associated proteins 70-5
Peaxi162Scf00008g00386	0.276667	38.2067	7.10953	6.25981e-162	1.97354e-159	Up	Major facilitator superfamily protein
Peaxi162Scf00008g00441	5.82333	112.047	4.26611	1.72977e-90	1.76692e-88	Up	UDP-Glycosyltransferase superfamily protein
Peaxi162Scf00008g00498	0.153333	0.656667	2.09849	0.0103061	0.0247938	Up	Homeodomain-like superfamily protein
Peaxi162Scf00008g03318	83.5167	190.833	1.19218	7.43286e-23	1.23657e-21	Up	Proteasome subunit beta type-1
Peaxi162Scf00009g00042	0.0366667	0.51	3.79796	0.0136838	0.0319215	Up	Unknown protein
Peaxi162Scf00009g00061	2.99	7.45667	1.31839	6.82117e-10	4.62171e-09	Up	hipl2 protein precursor
Peaxi162Scf00009g00113	3.90667	10.75	1.46033	6.23369e-13	5.47985e-12	Up	Unknown protein
Peaxi162Scf00009g00132	9.78333	20.2533	1.04976	2.69858e-06	1.20774e-05	Up	Abscisic acid receptor PYR1
Peaxi162Scf00009g00217	45.47	97.23	1.09649	1.78427e-19	2.4683e-18	Up	Vacuolar protein sorting-associated protein 29
Peaxi162Scf00009g00219	1.66667	3.42333	1.03844	0.000700556	0.00215061	Up	conserved hypothetical protein [Ricinus communis] gb|EEF52141.1| conserved hypothetical protein [Ricinus communis]
Peaxi162Scf00009g00221	35.0233	81.95	1.22643	8.95598e-18	1.11402e-16	Up	Aldose 1-epimerase
Peaxi162Scf00009g00227	3.31	16.4333	2.31172	4.54751e-53	2.22898e-51	Up	ATP-binding cassette A2
Peaxi162Scf00009g00246	31.18	259.713	3.05823	4.72445e-61	2.79279e-59	Up	SOUL heme-binding family protein
Peaxi162Scf00009g00299	4.46333	542.21	6.92459	1.96784e-283	3.35018e-280	Up	PAR1 protein
Peaxi162Scf00009g00333	121.567	443.05	1.86572	5.73679e-29	1.25214e-27	Up	SPFH/Band 7/PHB domain-containing membrane-associated protein family
Peaxi162Scf00009g00336	0.001	0.356667	8.47843	0.00258981	0.00709765	Up	Pectin lyase-like superfamily protein
Peaxi162Scf00009g00342	0.001	9.32667	13.1871	5.10721e-66	3.33562e-64	Up	WRKY family transcription factor
Peaxi162Scf00009g00343	0.22	0.91	2.04836	0.0174746	0.0397088	Up	Protein of unknown function (DUF1637)
Peaxi162Scf00009g00431	11.4467	90.3233	2.98017	5.64969e-99	6.67945e-97	Up	Protein NRT1/ PTR FAMILY 2.11
Peaxi162Scf00009g00521	8.36667	21.85	1.38491	3.10121e-19	4.21029e-18	Up	calcium-dependent protein kinase 1
Peaxi162Scf00009g00624	3.36333	9.30333	1.46786	3.12128e-16	3.50212e-15	Up	Galactosyltransferase family protein
Peaxi162Scf00009g00811	158.84	337.327	1.08657	3.42624e-20	4.9377e-19	Up	Sap , putative isoform 1 [Theobroma cacao]
Peaxi162Scf00009g00812	4.24	61.6133	3.86111	5.08588e-67	3.39995e-65	Up	Protein of unknown function (DUF567)
Peaxi162Scf00009g00813	19.0033	124.983	2.71741	1.84804e-72	1.36397e-70	Up	Protein of unknown function (DUF567)
Peaxi162Scf00009g01415	14.0767	29.49	1.06692	2.47043e-12	2.07524e-11	Up	BAG family molecular chaperone regulator 4
Peaxi162Scf00009g01717	0.001	0.683333	9.41645	0.000248047	0.000821154	Up	SGNH hydrolase-type esterase superfamily protein
Peaxi162Scf00009g01927	0.49	1.06667	1.12226	0.0147268	0.0340712	Up	laccase 10
Peaxi162Scf00009g02419	10.6333	89.6033	3.07496	7.62167e-44	2.78049e-42	Up	SOUL heme-binding family protein
Peaxi162Scf00010g00107	2.40667	207.953	6.43308	9.78985e-237	1.00001e-233	Up	P-loop containing nucleoside triphosphate hydrolases superfamily protein
Peaxi162Scf00010g00362	0.0433333	5.59667	7.01295	2.44633e-29	5.39481e-28	Up	U-box domain-containing protein 25
Peaxi162Scf00010g00374	0.0466667	4.34333	6.54027	4.04707e-29	8.87125e-28	Up	plant U-box 24
Peaxi162Scf00010g02712	0.0633333	0.32	2.33703	0.0127924	0.0300119	Up	Remorin family protein
Peaxi162Scf00011g00031	1.42667	3.05	1.09616	0.0089083	0.0217862	Up	Late embryogenesis abundant (LEA) hydroxyproline-rich glycoprotein family
Peaxi162Scf00011g00117	0.001	0.536667	9.06788	0.00188577	0.00531997	Up	Protein of unknown function (DUF679)
Peaxi162Scf00011g00126	0.001	0.536667	9.06788	0.00188596	0.00531997	Up	Protein of unknown function (DUF679)
Peaxi162Scf00011g00203	0.08	1.85333	4.53398	2.52301e-07	1.29066e-06	Up	22.7 kDa class IV heat shock protein
Peaxi162Scf00011g00224	0.866667	156.497	7.49644	7.22332e-226	5.42535e-223	Up	glutathione S-transferase TAU 25
Peaxi162Scf00011g00937	0.753333	2.31	1.61653	0.00485502	0.0125527	Up	Unknown protein
Peaxi162Scf00011g01125	0.566667	1.21333	1.0984	0.0075982	0.0188714	Up	Kinetochore protein NDC80-like protein [Medicago truncatula] gb|AES64683.1| Kinetochore protein NDC80-like protein [Medicago truncatula]
Peaxi162Scf00011g01318	10.8233	33.72	1.63946	2.13025e-18	2.75165e-17	Up	60S ribosomal protein L3-2
Peaxi162Scf00011g01325	6.10333	18.43	1.59439	5.84968e-23	9.78279e-22	Up	MAC/Perforin domain-containing protein
Peaxi162Scf00011g01434	0.18	0.633333	1.81497	0.00157399	0.00451324	Up	Werner Syndrome-like exonuclease [Morus notabilis]
Peaxi162Scf00011g01513	0.123333	1.25667	3.34897	1.55053e-06	7.16278e-06	Up	12-oxophytodienoate reductase 2b
Peaxi162Scf00011g01635	0.186667	0.633333	1.7625	0.0185189	0.0418215	Up	Protein of unknown function (DUF707)
Peaxi162Scf00011g01641	11.3333	90.22	2.99288	7.24305e-89	7.11407e-87	Up	cytochrome c-2
Peaxi162Scf00012g00231	1.06333	6.82	2.68118	1.78396e-19	2.4683e-18	Up	U-box domain-containing protein 27
Peaxi162Scf00012g00241	50.1667	108.197	1.10886	9.94813e-17	1.14745e-15	Up	40S ribosomal protein S18
Peaxi162Scf00012g01522	3.97	9.94	1.32411	9.68177e-13	8.37829e-12	Up	Chromatin assembly factor 1 subunit B
Peaxi162Scf00012g01813	0.296667	0.95	1.67908	0.00168586	0.00480312	Up	plant glycogenin-like starch initiation protein 1
Peaxi162Scf00012g01814	0.05	1.55333	4.9573	2.38782e-09	1.52292e-08	Up	Plant invertase/pectin methylesterase inhibitor superfamily
Peaxi162Scf00012g02722	0.001	0.223333	7.80305	0.000650962	0.00201352	Up	Potassium transporter family protein
Peaxi162Scf00013g00031	17.8833	114.997	2.6849	3.34467e-52	1.59352e-50	Up	SPFH/Band 7/PHB domain-containing membrane-associated protein family
Peaxi162Scf00013g00047	0.566667	4.74667	3.06634	1.02421e-36	2.96208e-35	Up	Leucine-rich receptor-like protein kinase family protein
Peaxi162Scf00013g00133	0.001	6.86	12.744	4.89442e-50	2.19279e-48	Up	WRKY family transcription factor
Peaxi162Scf00013g00137	3.50333	20.2767	2.53302	1.04229e-41	3.56797e-40	Up	ATP-binding cassette A2
Peaxi162Scf00013g00213	0.376667	1.40333	1.8975	0.000136026	0.000470372	Up	phytochrome kinase substrate-related
Peaxi162Scf00013g00227	25.0333	73.99	1.56348	1.96174e-27	4.05643e-26	Up	NAP1-related protein 2
Peaxi162Scf00013g00333	12.7567	32.7967	1.3623	1.59999e-16	1.82243e-15	Up	conserved hypothetical protein [Ricinus communis] gb|EEF47859.1| conserved hypothetical protein [Ricinus communis]
Peaxi162Scf00013g00340	1.4	4.38667	1.6477	1.8472e-10	1.31435e-09	Up	Cyclopropane-fatty-acyl-phospholipid synthase
Peaxi162Scf00013g00341	10.9833	22.0267	1.00394	3.8934e-08	2.17896e-07	Up	RING/FYVE/PHD zinc finger superfamily protein
Peaxi162Scf00013g00413	0.306667	3.54333	3.53036	9.75498e-07	4.61748e-06	Up	Chlorophyll a-b binding protein 4, chloroplastic
Peaxi162Scf00013g00429	1.24333	3.33	1.42131	7.1242e-06	3.01809e-05	Up	Dof-type zinc finger DNA-binding family protein
Peaxi162Scf00013g00531	30.8233	124.637	2.01563	8.75822e-52	4.14951e-50	Up	SNAP25 homologous protein SNAP33
Peaxi162Scf00013g00645	48.82	146.22	1.5826	4.22734e-39	1.33937e-37	Up	Glycerophosphoryl diester phosphodiesterase
Peaxi162Scf00013g00933	18.4333	42.1167	1.19207	4.21014e-20	6.02659e-19	Up	Eukaryotic aspartyl protease family protein
Peaxi162Scf00013g00938	0.356667	1.48	2.05295	0.00217106	0.00604276	Up	Adenine nucleotide alpha hydrolases-like superfamily protein, putative isoform 1 [Theobroma cacao] gb|EOY20916.1| Adenine nucleotide alpha hydrolases-like superfamily protein, putative isoform 1 [Theobroma cacao]
Peaxi162Scf00013g01239	38.9033	107.787	1.47021	2.22808e-27	4.5812e-26	Up	Succinyl-CoA ligase [ADP-forming] subunit beta, mitochondrial
Peaxi162Scf00013g03114	35.0733	73.9167	1.07553	6.56104e-17	7.66115e-16	Up	3-phosphoshikimate 1-carboxyvinyltransferase 2
Peaxi162Scf00013g03331	5.17667	12.7567	1.30116	1.83856e-11	1.43144e-10	Up	Leucine-rich repeat protein kinase family protein
Peaxi162Scf00013g03437	0.226667	0.89	1.97323	0.0069428	0.0173703	Up	Flower, cultured cell, putative [Theobroma cacao] gb|EOX96225.1| Flower, cultured cell, putative [Theobroma cacao]
Peaxi162Scf00013g03442	0.216667	1.45667	2.74912	7.18318e-05	0.000260601	Up	NAD(P)-binding Rossmann-fold superfamily protein
Peaxi162Scf00014g00010	11.6633	27.5067	1.2378	1.17081e-09	7.73986e-09	Up	ammonium transporter 2
Peaxi162Scf00014g00025	8.03	43.2133	2.428	4.7973e-23	8.04391e-22	Up	wall-associated kinase 2
Peaxi162Scf00014g00030	21.52	46.3733	1.10762	5.80823e-12	4.73427e-11	Up	pyruvate decarboxylase-2
Peaxi162Scf00014g00041	0.001	0.21	7.71425	0.00429897	0.0112367	Up	2-oxoglutarate (2OG) and Fe(II)-dependent oxygenase superfamily protein
Peaxi162Scf00014g00062	0.32	3.56333	3.47708	1.68213e-13	1.55358e-12	Up	Lactosylceramide 4-alpha-galactosyltransferase
Peaxi162Scf00014g00085	7.18333	21.8233	1.60315	3.03443e-16	3.40617e-15	Up	Proteasome subunit alpha type-4
Peaxi162Scf00014g00107	0.001	0.873333	9.77039	9.65562e-12	7.70548e-11	Up	-
Peaxi162Scf00014g00122	0.323333	21.1767	6.03331	3.44218e-59	1.96651e-57	Up	Unknown protein
Peaxi162Scf00014g00219	0.253333	15.3233	5.91855	2.64446e-95	2.93615e-93	Up	Lysine--tRNA ligase
Peaxi162Scf00014g00811	0.001	0.203333	7.6677	0.00258265	0.00708031	Up	laccase 10
Peaxi162Scf00014g01318	0.163333	12.47	6.2545	1.2452e-52	6.0225e-51	Up	PAR1 protein
Peaxi162Scf00014g02915	0.343333	33.9699	6.6285	6.77827e-110	9.6702e-108	Up	WRKY DNA-binding protein 40
Peaxi162Scf00015g00025	37.6733	85.1933	1.1772	2.92548e-19	3.98018e-18	Up	RAB GTPase homolog 7A
Peaxi162Scf00015g00036	0.196667	0.886667	2.17264	0.0012659	0.00369836	Up	Sulfite exporter TauE/SafE family protein
Peaxi162Scf00015g00043	0.18	0.553333	1.62015	0.00165007	0.00470919	Up	Protein of unknown function (DUF630 and DUF632)
Peaxi162Scf00015g00059	1.20667	2.64667	1.13315	1.63487e-05	6.57165e-05	Up	conserved hypothetical protein [Ricinus communis] gb|EEF44713.1| conserved hypothetical protein [Ricinus communis]
Peaxi162Scf00015g00069	1.82	30.91	4.08606	1.71746e-38	5.28418e-37	Up	conserved hypothetical protein [Ricinus communis] gb|EEF50652.1| conserved hypothetical protein [Ricinus communis]
Peaxi162Scf00015g00091	0.793333	2.31333	1.54397	2.65485e-05	0.000103475	Up	Unknown protein
Peaxi162Scf00015g00122	0.001	4.52	12.1421	2.57677e-20	3.73456e-19	Up	Unknown protein
Peaxi162Scf00015g00125	0.753333	249.51	8.37159	3.69555e-189	1.5471e-186	Up	Protein PLANT CADMIUM RESISTANCE 8
Peaxi162Scf00015g00126	1.31333	4.15	1.65988	7.39915e-11	5.4737e-10	Up	DNA/RNA-binding protein KIN17
Peaxi162Scf00015g00243	4.61667	32.4933	2.81522	3.18841e-44	1.19388e-42	Up	LEM3 (ligand-effect modulator 3) family protein / CDC50 family protein
Peaxi162Scf00015g00245	0.001	2.32667	11.184	9.444e-21	1.41036e-19	Up	exocyst subunit exo70 family protein H2
Peaxi162Scf00015g00251	0.001	9	13.1357	9.11991e-77	7.3701e-75	Up	exocyst subunit exo70 family protein H2
Peaxi162Scf00015g00261	3.12333	20.4833	2.71329	2.02364e-34	5.39997e-33	Up	Protein kinase superfamily protein
Peaxi162Scf00015g00310	21.2533	84.7633	1.99575	4.66627e-49	2.05099e-47	Up	Coatomer, beta' subunit
Peaxi162Scf00015g00410	5.97333	14.07	1.23601	3.19856e-09	2.01335e-08	Up	Pyridoxal biosynthesis lyase PdxS
Peaxi162Scf00015g00432	0.3	17.9467	5.90261	2.54451e-81	2.22531e-79	Up	G-type lectin S-receptor-like serine/threonine-protein kinase
Peaxi162Scf00015g00446	0.12	1.25	3.38082	1.87688e-07	9.75972e-07	Up	G-type lectin S-receptor-like serine/threonine-protein kinase
Peaxi162Scf00015g00720	12.9767	33.65	1.37469	3.88183e-16	4.32506e-15	Up	Duplicated homeodomain-like superfamily protein
Peaxi162Scf00015g00721	0.633333	1.49333	1.2375	0.00722474	0.0180104	Up	Transcription factor CYCLOIDEA
Peaxi162Scf00015g00812	24.35	53.9767	1.14841	1.03865e-11	8.26296e-11	Up	Unknown protein
Peaxi162Scf00015g00833	0.536667	6.81667	3.66697	3.69465e-33	9.43502e-32	Up	Serine/threonine-protein phosphatase 2A 65 kDa regulatory subunit A beta isoform
Peaxi162Scf00015g00844	2.02	5.11667	1.34085	0.013988	0.0325566	Up	Unknown protein
Peaxi162Scf00015g00942	0.693333	39.5533	5.83411	8.62255e-58	4.76611e-56	Up	Unknown protein
Peaxi162Scf00015g01036	0.5	3.69	2.88362	1.29264e-08	7.64124e-08	Up	myb domain protein 62
Peaxi162Scf00015g01040	17.8533	36.7667	1.0422	5.97275e-15	6.14282e-14	Up	Plant synaptotagmin isoform 1 [Theobroma cacao] gb|EOY21040.1| Plant synaptotagmin isoform 1 [Theobroma cacao]
Peaxi162Scf00015g01412	2.22	8.87	1.99837	6.47358e-10	4.39786e-09	Up	CASP-like protein
Peaxi162Scf00015g01514	0.253333	0.756667	1.57862	0.00723581	0.0180362	Up	Cytochrome P450 superfamily protein
Peaxi162Scf00015g02217	17.5967	51.4367	1.54749	1.8405e-11	1.43252e-10	Up	sulfate transporter 4.1
Peaxi162Scf00015g02810	24.5233	50.4633	1.04108	1.67249e-15	1.78481e-14	Up	Nitrilase homolog 1
Peaxi162Scf00015g03113	0.001	0.313333	8.29155	0.0157568	0.0361966	Up	Protein LIGHT-DEPENDENT SHORT HYPOCOTYLS 1
Peaxi162Scf00015g03118	0.0833333	3.60667	5.43563	1.14655e-12	9.88085e-12	Up	myb domain protein 15
Peaxi162Scf00015g10032	0.963333	2.48667	1.36811	0.000997634	0.00297276	Up	F-box/kelch-repeat protein
Peaxi162Scf00015g10038	0.001	1.16	10.1799	9.17239e-07	4.35301e-06	Up	conserved hypothetical protein [Ricinus communis] gb|EEF46502.1| conserved hypothetical protein [Ricinus communis]
Peaxi162Scf00015g10238	1.95667	5.47	1.48314	0.009925	0.0239832	Up	Histone superfamily protein
Peaxi162Scf00016g00013	0.506667	2.63667	2.37961	1.53957e-06	7.11732e-06	Up	B-box type zinc finger family protein
Peaxi162Scf00016g00067	1.82	6.37	1.80735	1.01699e-09	6.77916e-09	Up	Major facilitator superfamily protein
Peaxi162Scf00016g00073	6.73333	16.8967	1.32735	1.89699e-07	9.85225e-07	Up	[Oryza sativa Japonica Group] dbj|BAF13036.1| [Oryza sativa Japonica Group]
Peaxi162Scf00016g00102	1.83667	4.12	1.16555	5.13191e-05	0.000190485	Up	Protein of unknown function (DUF677)
Peaxi162Scf00016g00152	22.74	62.97	1.46943	1.81454e-25	3.44007e-24	Up	squalene synthase 1
Peaxi162Scf00016g00224	9.34	46.9867	2.33076	2.65169e-64	1.66788e-62	Up	Unknown protein
Peaxi162Scf00016g00233	1.76	3.75333	1.0926	0.000289301	0.000948379	Up	DNA replication licensing factor MCM4
Peaxi162Scf00016g00234	1.42333	5.58	1.97099	3.812e-07	1.89908e-06	Up	UDP-Glycosyltransferase superfamily protein
Peaxi162Scf00016g00238	0.25	1.62667	2.70192	0.00188273	0.00531203	Up	B-box zinc finger family protein
Peaxi162Scf00016g00288	0.516667	5.96	3.52801	1.92437e-13	1.76645e-12	Up	zinc-finger DNA binding protein [Petunia x hybrida]
Peaxi162Scf00016g00332	0.001	7.06333	12.7861	5.861e-19	7.82806e-18	Up	CAP (Cysteine-rich secretory proteins, Antigen 5, and Pathogenesis-related 1 protein) superfamily protein
Peaxi162Scf00016g00338	16.5767	37.8433	1.19089	2.61781e-19	3.5711e-18	Up	Cysteine proteinase 1
Peaxi162Scf00016g00349	6.19667	25.3167	2.03052	1.87594e-20	2.74847e-19	Up	purple acid phosphatase 10
Peaxi162Scf00016g00515	4.05333	16.2133	2	1.82479e-14	1.80339e-13	Up	conserved hypothetical protein [Ricinus communis] gb|EEF49436.1| conserved hypothetical protein [Ricinus communis]
Peaxi162Scf00016g00526	0.0133333	0.19	3.83289	0.0089836	0.0219472	Up	Sec14p-like phosphatidylinositol transfer family protein
Peaxi162Scf00016g00837	56.32	125.307	1.15374	1.55737e-19	2.15909e-18	Up	RAB GTPase homolog 7A
Peaxi162Scf00016g00938	3.13333	22.6767	2.85544	4.19308e-21	6.37373e-20	Up	Unknown protein
Peaxi162Scf00016g00939	22.95	166.447	2.85849	2.3325e-118	3.76995e-116	Up	sugar transport protein [Coffea canephora]
Peaxi162Scf00016g00944	4.92333	14.3167	1.53999	7.79742e-17	9.05514e-16	Up	Dolichyl-diphosphooligosaccharide--protein glycosyltransferase 48 kDa subunit
Peaxi162Scf00016g01036	0.001	0.45	8.81378	1.04889e-09	6.97682e-09	Up	MATE efflux family protein
Peaxi162Scf00016g01130	0.676667	2.09333	1.62928	0.000949027	0.00283985	Up	Protein of unknown function, DUF547
Peaxi162Scf00016g01133	1.33667	3.24333	1.27884	0.000691057	0.00212442	Up	Cysteine/Histidine-rich C1 domain family protein
Peaxi162Scf00016g01220	9.44333	35.3	1.9023	5.48793e-46	2.17617e-44	Up	Guanine nucleotide-binding protein alpha-2 subunit
Peaxi162Scf00016g01228	0.02	1.35333	6.08037	9.85164e-15	9.96361e-14	Up	allene oxide synthase 2
Peaxi162Scf00016g01229	12.7433	37.86	1.57093	5.04959e-27	1.02261e-25	Up	Proteasome assembly chaperone 2
Peaxi162Scf00016g01533	0.463333	5.66333	3.61153	5.11175e-28	1.07528e-26	Up	Major facilitator superfamily protein
Peaxi162Scf00016g01610	0.03	0.363333	3.59826	0.015167	0.0349945	Up	Calmodulin-binding family protein [Populus trichocarpa] gb|EEE87794.2| Calmodulin-binding family protein [Populus trichocarpa]
Peaxi162Scf00016g01628	0.001	5.03	12.2963	2.6744e-17	3.21545e-16	Up	CUB and sushi domain-containing protein 3 [Theobroma cacao] gb|EOX98197.1| CUB and sushi domain-containing protein 3 [Theobroma cacao]
Peaxi162Scf00016g01737	4.02667	13.6567	1.76195	8.98524e-08	4.83473e-07	Up	alpha/beta-Hydrolases superfamily protein
Peaxi162Scf00016g01738	3.38667	12.3967	1.87201	8.55314e-36	2.37932e-34	Up	alpha/beta-Hydrolases superfamily protein
Peaxi162Scf00016g01739	6.62333	21.94	1.72793	1.24479e-16	1.4274e-15	Up	alpha/beta-Hydrolases superfamily protein
Peaxi162Scf00016g01820	0.2	0.823333	2.04148	0.00158904	0.00455232	Up	Abscisic acid 8'-hydroxylase 4
Peaxi162Scf00016g02023	17.3333	158.603	3.1938	8.3531e-110	1.18507e-107	Up	caffeoyl-CoA 3-O-methyltransferase
Peaxi162Scf00016g02032	4.24667	19.3867	2.19066	1.61885e-26	3.20718e-25	Up	O-acyltransferase (WSD1-like) family protein
Peaxi162Scf00016g02034	3.96333	11.5233	1.53977	6.0348e-18	7.61041e-17	Up	O-acyltransferase (WSD1-like) family protein
Peaxi162Scf00016g02128	0.666667	1.51333	1.18269	0.00273057	0.00745143	Up	UDP-Glycosyltransferase superfamily protein
Peaxi162Scf00016g02223	5.98333	28.4133	2.24755	1.52477e-26	3.02785e-25	Up	Leucine-rich repeat (LRR) family protein
Peaxi162Scf00016g02249	15.27	65.4133	2.09888	3.22648e-38	9.80888e-37	Up	Calcium-dependent lipid-binding (CaLB domain) family protein
Peaxi162Scf00016g02252	0.273333	1.67	2.61111	9.31703e-06	3.88392e-05	Up	Leucine-rich repeat (LRR) family protein
Peaxi162Scf00016g02254	7.15333	89.7633	3.64944	1.17193e-147	2.96312e-145	Up	Cyclase family protein
Peaxi162Scf00016g02329	52.1733	477.193	3.19319	5.59071e-145	1.37279e-142	Up	cinnamyl alcohol dehydrogenase 5
Peaxi162Scf00016g02428	0.001	0.4	8.64386	0.006913	0.0173059	Up	Plant basic secretory protein (BSP) family protein
Peaxi162Scf00016g02523	0.0266667	4.70667	7.46352	2.4426e-44	9.2001e-43	Up	Auxin-responsive GH3 family protein
Peaxi162Scf00016g02624	3.55333	12.9533	1.86608	3.27748e-11	2.49842e-10	Up	Protein phosphatase 2C family protein
Peaxi162Scf00016g02711	1.73333	3.65	1.07435	0.0080302	0.0198555	Up	conserved hypothetical protein [Ricinus communis] gb|EEF34891.1| conserved hypothetical protein [Ricinus communis]
Peaxi162Scf00016g02740	7.6	48.5467	2.6753	3.7631e-61	2.22966e-59	Up	somatic embryogenesis receptor-like kinase 2
Peaxi162Scf00016g02810	5.35667	12.2267	1.19062	1.2898e-09	8.47817e-09	Up	Mitotic checkpoint protein BUB3.1
Peaxi162Scf00016g03126	30.9667	170.07	2.45734	2.9409e-20	4.25746e-19	Up	Wound-induced protein
Peaxi162Scf00016g03133	1.09667	7.22667	2.72021	3.67264e-18	4.6988e-17	Up	ethylene-dependent gravitropism-deficient and yellow-green-like 3
Peaxi162Scf00016g03253	4.01667	8.29667	1.04653	6.56449e-06	2.79629e-05	Up	Pyruvate kinase family protein
Peaxi162Scf00016g03335	0.05	1.21667	4.60486	1.15659e-20	1.71386e-19	Up	conserved hypothetical protein [Ricinus communis] gb|EEF44100.1| conserved hypothetical protein [Ricinus communis]
Peaxi162Scf00016g03411	14.8933	46.41	1.63977	1.69788e-26	3.35854e-25	Up	Octicosapeptide/Phox/Bem1p family protein
Peaxi162Scf00016g03449	46.2333	92.7933	1.00509	7.38974e-15	7.5636e-14	Up	mitochondrial heat shock protein 70-1
Peaxi162Scf00016g03455	0.743333	49.6433	6.06145	1.15e-145	2.87918e-143	Up	oligopeptide transporter 4
Peaxi162Scf00016g03464	6.84333	16.51	1.27057	5.45782e-22	8.61489e-21	Up	Glutamyl-tRNA(Gln) amidotransferase subunit A
Peaxi162Scf00016g10134	0.336667	2.11	2.64785	5.63355e-07	2.74654e-06	Up	Glyc 43 isoform 2 [Theobroma cacao]
Peaxi162Scf00017g00118	1.04	2.21667	1.09181	0.00646512	0.0162997	Up	Caffeic acid 3-O-methyltransferase
Peaxi162Scf00017g00122	0.001	7.93667	12.9543	5.07346e-48	2.15218e-46	Up	UDP-Glycosyltransferase superfamily protein
Peaxi162Scf00017g00211	2.75667	5.62333	1.0285	0.000146077	0.00050288	Up	U3 small nucleolar RNA-associated protein 15 homolog
Peaxi162Scf00017g00244	0.906667	10.51	3.53505	5.03931e-44	1.86236e-42	Up	Pentatricopeptide repeat-containing protein
Peaxi162Scf00017g00257	0.001	0.24	7.90689	0.0124232	0.0292585	Up	Transducin/WD40 repeat-like superfamily protein
Peaxi162Scf00017g00272	0.001	0.19	7.56986	0.00253411	0.00695696	Up	U-box domain-containing protein 19
Peaxi162Scf00017g00318	0.38	1.03333	1.44323	0.00501254	0.0129272	Up	Rho GTPase-activating protein 2
Peaxi162Scf00017g01716	17.55	38.9433	1.14991	1.20698e-09	7.96245e-09	Up	Chloroplast-targeted copper chaperone protein
Peaxi162Scf00017g02421	0.49	1.63	1.73402	0.0124485	0.0292912	Up	Calmodulin binding protein-like
Peaxi162Scf00017g02422	0.993333	2.01333	1.01924	0.0168137	0.0383916	Up	Calmodulin binding protein-like
Peaxi162Scf00017g02433	0.706667	2.32333	1.71709	3.98607e-05	0.000151139	Up	Unknown protein
Peaxi162Scf00017g02624	0.486667	3.79	2.96119	1.74218e-10	1.24448e-09	Up	RNA-dependent RNA polymerase 2
Peaxi162Scf00017g02716	41.43	115.023	1.47318	9.42524e-28	1.97127e-26	Up	Unknown protein
Peaxi162Scf00017g03130	11.7167	26.5367	1.17942	1.56183e-15	1.6702e-14	Up	serine/threonine protein kinase 3
Peaxi162Scf00017g03136	3.5	21.4667	2.61667	1.23153e-33	3.19285e-32	Up	LAG1 longevity assurance homolog 3
Peaxi162Scf00017g03211	0.306667	1.38333	2.17341	5.07261e-05	0.000188448	Up	Cytosolic sulfotransferase 16
Peaxi162Scf00017g03242	0.36	2.91667	3.01825	7.82288e-11	5.76712e-10	Up	Cytosolic sulfotransferase 16
Peaxi162Scf00017g03258	0.643333	4.46667	2.79556	3.48945e-19	4.72232e-18	Up	WD repeat and HMG-box DNA-binding protein 1
Peaxi162Scf00017g03280	0.193333	2.08	3.42742	6.38726e-06	2.72443e-05	Up	BSD domain-containing protein
Peaxi162Scf00017g03287	0.0433333	0.78	4.16993	0.0037477	0.00992585	Up	Adenine nucleotide alpha hydrolases-like superfamily protein
Peaxi162Scf00018g00228	0.001	0.59	9.20457	8.80864e-05	0.000314874	Up	myb domain protein 107
Peaxi162Scf00018g02016	0.413333	1.18667	1.52154	0.00115312	0.00339957	Up	homolog of yeast CDT1 A
Peaxi162Scf00019g00010	0.663333	53.99	6.34681	2.18369e-100	2.69395e-98	Up	stellacyanin-like protein CASLP1 precursor [Capsicum annuum]
Peaxi162Scf00019g00119	0.206667	1.22	2.5615	1.86065e-06	8.52755e-06	Up	TRICHOME BIREFRINGENCE-LIKE 19
Peaxi162Scf00019g00128	1.57	22.2833	3.82713	1.25586e-51	5.92806e-50	Up	Protein of unknown function (DUF607)
Peaxi162Scf00019g00142	5.29333	33.6067	2.6665	1.41291e-31	3.40391e-30	Up	E3 ubiquitin-protein ligase RNF185
Peaxi162Scf00019g00159	0.133333	0.786667	2.56071	0.0169501	0.0386581	Up	transferase, transferring glycosyl groups, putative [Ricinus communis] gb|EEF52523.1| transferase, transferring glycosyl groups, putative [Ricinus communis]
Peaxi162Scf00019g00184	8.60333	25.2833	1.55522	2.61287e-09	1.66272e-08	Up	CAP (Cysteine-rich secretory proteins, Antigen 5, and Pathogenesis-related 1 protein) superfamily protein
Peaxi162Scf00019g01111	9.42333	31.9567	1.76181	4.51051e-25	8.40766e-24	Up	cytochrome B561-1
Peaxi162Scf00019g02116	14.8367	36.2267	1.28789	9.01869e-20	1.26683e-18	Up	cold-regulated 413-plasma membrane 2
Peaxi162Scf00020g00149	0.01	4.82	8.91289	1.49049e-35	4.1238e-34	Up	1-aminocyclopropane-1-carboxylate synthase 2
Peaxi162Scf00020g00154	18.4267	43.8433	1.25056	1.16722e-19	1.62971e-18	Up	Late embryogenesis abundant protein
Peaxi162Scf00020g00168	1.80333	7.39	2.03491	8.87335e-09	5.35188e-08	Up	Late embryogenesis abundant (LEA) hydroxyproline-rich glycoprotein family
Peaxi162Scf00020g00229	0.493333	1.07	1.11698	0.00664529	0.0167043	Up	FACT complex subunit SPT16
Peaxi162Scf00020g00421	9.27	35.49	1.93677	3.62836e-36	1.02724e-34	Up	U-box domain-containing protein kinase family protein
Peaxi162Scf00020g00424	0.0533333	0.316667	2.56986	0.0126414	0.0296877	Up	Recombination initiation defects 3, putative isoform 1 [Theobroma cacao] ref|XP_007051797.1| Recombination initiation defects 3, putative isoform 1 [Theobroma cacao] gb|EOX95951.1| Recombination initiation defects 3, putative isoform 1 [Theobroma cacao] gb|EOX95954.1| Recombination initiation defects 3, putative isoform 1 [Theobroma cacao]
Peaxi162Scf00020g01031	0.001	0.14	7.12928	0.00190852	0.0053765	Up	ferric reduction oxidase 2
Peaxi162Scf00020g01120	24.68	53.6367	1.11988	2.50813e-13	2.27662e-12	Up	mitogen-activated protein kinase 12
Peaxi162Scf00020g01714	7.55333	43.6433	2.53058	7.70073e-13	6.71631e-12	Up	Bifunctional pinoresinol-lariciresinol reductase
Peaxi162Scf00020g10235	23.1033	96.26	2.05884	2.26876e-34	6.03514e-33	Up	DSBA oxidoreductase family protein isoform 1 [Theobroma cacao] gb|EOY03799.1| DSBA oxidoreductase family protein isoform 1 [Theobroma cacao]
Peaxi162Scf00021g00112	0.0466667	4.12667	6.46644	3.18794e-15	3.33103e-14	Up	BON association protein 1 [Populus trichocarpa] gb|EEE81838.1| BON association protein 1 [Populus trichocarpa]
Peaxi162Scf00021g00313	14.1433	36.6733	1.37461	1.08567e-18	1.42032e-17	Up	Adenosine 3'-phospho 5'-phosphosulfate transporter 2
Peaxi162Scf00021g01017	11.5667	35.0133	1.59793	1.38858e-30	3.2178e-29	Up	Zinc finger, C3HC4 type (RING finger) family protein
Peaxi162Scf00021g01715	2.81667	6.81667	1.27508	8.31851e-07	3.96694e-06	Up	AT hook motif DNA-binding family protein
Peaxi162Scf00021g01723	1.28	3.56333	1.47708	1.12348e-09	7.44469e-09	Up	ATP-dependent DNA helicase 2 subunit KU80
Peaxi162Scf00021g02117	12.09	24.3133	1.00793	8.59628e-09	5.19459e-08	Up	calcium ion binding protein, putative [Ricinus communis] gb|EEF36409.1| calcium ion binding protein, putative [Ricinus communis]
Peaxi162Scf00021g02521	22.6333	45.2933	1.00085	1.28082e-12	1.09907e-11	Up	Ribosomal protein L19 family protein
Peaxi162Scf00022g00113	2.09333	5.26	1.32926	0.00014524	0.000500268	Up	GDSL esterase/lipase
Peaxi162Scf00022g00204	1.34333	32.09	4.57823	2.88613e-90	2.93638e-88	Up	GDSL esterase/lipase
Peaxi162Scf00022g00612	24.88	69.39	1.47974	1.17964e-29	2.63788e-28	Up	Protein kinase superfamily protein
Peaxi162Scf00022g02911	0.001	2.81667	11.4598	7.43176e-18	9.30774e-17	Up	subtilase family protein
Peaxi162Scf00023g00085	5.74667	20.38	1.82636	2.90683e-19	3.95834e-18	Up	receptor like protein 50
Peaxi162Scf00023g00251	0.07	1.88	4.74723	1.13752e-09	7.53144e-09	Up	ribonuclease 1
Peaxi162Scf00023g00723	0.3	5.15333	4.10247	1.43869e-28	3.09258e-27	Up	Leucine-rich repeat protein kinase family protein
Peaxi162Scf00023g01026	0.266667	2.23333	3.06609	2.94984e-07	1.49405e-06	Up	receptor like protein 19
Peaxi162Scf00023g01027	0.09	1.59333	4.14598	1.3944e-07	7.36937e-07	Up	Unknown protein
Peaxi162Scf00023g02225	3.56667	74.82	4.39078	9.16703e-118	1.45403e-115	Up	WRKY DNA-binding protein 75
Peaxi162Scf00023g02530	4.11667	10.3233	1.32636	5.03559e-07	2.47296e-06	Up	MADS-box transcription factor 18
Peaxi162Scf00023g02913	0.001	0.603333	9.23681	0.000108645	0.000381846	Up	K-box region and MADS-box transcription factor family protein
Peaxi162Scf00024g00165	2.49667	5.75	1.20356	1.73452e-07	9.06374e-07	Up	Protein of unknown function (DUF668)
Peaxi162Scf00024g00251	0.26	2.70333	3.37816	8.19849e-11	6.03009e-10	Up	RING/U-box superfamily protein
Peaxi162Scf00024g00271	0.88	5.78667	2.71716	4.35021e-06	1.89867e-05	Up	ethylene-responsive-element-binding factor 13 [Petunia x hybrida]
Peaxi162Scf00024g00291	6.07	18.7567	1.62764	4.66359e-10	3.20576e-09	Up	Ethylene-responsive transcription factor 1B
Peaxi162Scf00024g01922	5.22667	11.0767	1.08356	8.19606e-12	6.59014e-11	Up	2-oxoglutarate (2OG) and Fe(II)-dependent oxygenase superfamily protein
Peaxi162Scf00024g02411	26.33	54.9267	1.0608	1.12888e-14	1.13586e-13	Up	Electron transfer flavoprotein subunit beta
Peaxi162Scf00025g00346	18.28	37.9967	1.05561	8.33812e-15	8.50361e-14	Up	nucleotide sugar transporter-KT 1
Peaxi162Scf00025g02219	2.05	4.50667	1.13644	4.04073e-05	0.000153036	Up	nodulin MtN21 /EamA-like transporter family protein
Peaxi162Scf00025g02432	2.63667	8.15333	1.62867	1.72307e-07	9.00757e-07	Up	Unknown protein
Peaxi162Scf00025g02922	0.376667	2.67667	2.82908	7.34022e-18	9.19761e-17	Up	Leucine-rich receptor-like protein kinase family protein
Peaxi162Scf00025g02924	0.0366667	0.283333	2.94996	0.00174427	0.00495576	Up	Leucine-rich receptor-like protein kinase family protein
Peaxi162Scf00026g00083	0.683333	16.6067	4.60303	1.54487e-42	5.3969e-41	Up	Unknown protein
Peaxi162Scf00026g00178	12.1033	75.0667	2.63277	9.63829e-70	6.65224e-68	Up	ureide permease 1
Peaxi162Scf00026g00203	0.0166667	0.546667	5.03562	1.86016e-06	8.52755e-06	Up	ZPT4-3 [Petunia x hybrida]
Peaxi162Scf00026g01510	14.2367	88.23	2.63166	1.05099e-68	7.13804e-67	Up	Alpha-1,4-glucan-protein synthase [UDP-forming] 2
Peaxi162Scf00026g01919	0.173333	1.24	2.83872	9.71629e-05	0.000344857	Up	Unknown protein
Peaxi162Scf00026g01920	0.586667	1.32	1.16993	0.00381493	0.0100882	Up	Triose phosphate/phosphate translocator, chloroplastic
Peaxi162Scf00026g02311	34.8467	73.7933	1.08247	1.44087e-18	1.87923e-17	Up	Mitochondrial outer membrane protein porin 1
Peaxi162Scf00026g02810	9.88667	26.23	1.40766	8.92109e-15	9.07279e-14	Up	UDP-galactose transporter 3
Peaxi162Scf00027g00021	8.39333	63.25	2.91375	2.77368e-45	1.06996e-43	Up	P-loop containing nucleoside triphosphate hydrolases superfamily protein
Peaxi162Scf00027g00165	11.3367	26.45	1.22227	4.5339e-12	3.73371e-11	Up	tyrosine aminotransferase 3
Peaxi162Scf00027g00184	0.586667	9.21	3.97259	2.6441e-29	5.82592e-28	Up	early nodulin-like protein 1
Peaxi162Scf00027g00212	0.001	0.403333	8.65583	0.00616866	0.0156201	Up	Pollen Ole e 1 allergen and extensin family protein
Peaxi162Scf00027g00235	40.02	93.4767	1.22389	3.56532e-20	5.13234e-19	Up	Vesicle-fusing ATPase
Peaxi162Scf00028g00036	0.353333	3.17667	3.16841	5.10955e-14	4.89432e-13	Up	basic helix-loop-helix (bHLH) DNA-binding family protein
Peaxi162Scf00028g00117	0.001	5.35667	12.3871	1.54877e-11	1.21434e-10	Up	shock protein SRC2 [Populus trichocarpa] gb|EEF01732.1| shock protein SRC2 [Populus trichocarpa]
Peaxi162Scf00028g00206	0.303333	0.81	1.41702	0.0181037	0.0409707	Up	Peroxidase superfamily protein
Peaxi162Scf00029g00171	5.47	13.4867	1.30192	8.58177e-07	4.08562e-06	Up	Protein kinase superfamily protein
Peaxi162Scf00029g00173	0.163333	0.7	2.09954	0.000878648	0.00264631	Up	60 kDa chaperonin 1
Peaxi162Scf00029g00238	0.001	0.203333	7.6677	0.0164272	0.0376066	Up	high affinity nitrate transporter 2.6
Peaxi162Scf00029g00326	12.3167	31.4667	1.35321	2.07278e-11	1.60645e-10	Up	Protein slowmo homolog
Peaxi162Scf00030g00151	3.79667	8.45	1.15422	0.0178624	0.040475	Up	EXORDIUM like 2
Peaxi162Scf00030g00252	6.07667	13.7267	1.17563	0.00674449	0.0169255	Up	Unknown protein
Peaxi162Scf00030g00515	13.06	27.55	1.0769	2.25944e-10	1.59832e-09	Up	Actin-related protein 2/3 complex subunit 5A
Peaxi162Scf00030g01110	0.626667	6.92	3.465	1.40504e-14	1.40268e-13	Up	UDP-Glycosyltransferase superfamily protein
Peaxi162Scf00030g01715	25.0833	128.76	2.35988	3.63909e-43	1.30522e-41	Up	Phospho-2-dehydro-3-deoxyheptonate aldolase 1, chloroplastic
Peaxi162Scf00030g01721	20.4433	44.56	1.12412	1.12223e-13	1.04937e-12	Up	Serine/threonine-protein kinase SAPK1
Peaxi162Scf00030g02112	0.001	0.85	9.73132	7.80295e-06	3.29253e-05	Up	Ycf1 protein
Peaxi162Scf00030g02219	76.8733	164.333	1.09607	6.07794e-19	8.10508e-18	Up	Cytochrome c oxidase subunit 6b-1
Peaxi162Scf00030g02412	2.91667	8.59333	1.5589	9.09525e-10	6.08503e-09	Up	Homeobox-leucine zipper protein family
Peaxi162Scf00031g00071	83.66	228.987	1.45265	1.98942e-26	3.92611e-25	Up	Unknown protein
Peaxi162Scf00031g00073	25.2267	100.403	1.99279	2.71129e-51	1.27043e-49	Up	Secretory carrier-associated membrane protein 1
Peaxi162Scf00032g00022	0.2	6.57667	5.03928	2.41113e-14	2.36365e-13	Up	Unknown protein
Peaxi162Scf00032g00035	3.55	73.8367	4.37845	2.58177e-148	6.79699e-146	Up	Protein kinase superfamily protein
Peaxi162Scf00032g00063	73.0867	153.03	1.06613	6.63491e-09	4.05349e-08	Up	Photosystem II 5 kDa protein, chloroplastic
Peaxi162Scf00032g00067	33.3567	70.59	1.08149	1.14684e-12	9.88085e-12	Up	dihydroflavonol 4-reductase-like1
Peaxi162Scf00032g00077	0.26	2.66333	3.35665	4.98587e-11	3.75366e-10	Up	Protein of unknown function (DUF3411)
Peaxi162Scf00032g00102	2.77667	139.39	5.64963	1.62919e-96	1.84909e-94	Up	Glucan endo-1,3-beta-glucosidase
Peaxi162Scf00032g00106	0.486667	14.3367	4.88063	1.38908e-23	2.3952e-22	Up	Glucan endo-1,3-beta-glucosidase
Peaxi162Scf00032g00125	0.44	50.4367	6.84083	6.29794e-197	2.82159e-194	Up	cytochrome P450, family 71, subfamily B, polypeptide 35
Peaxi162Scf00032g00147	7.66	126.337	4.04379	1.45685e-127	2.75582e-125	Up	cytochrome P450, family 71, subfamily A, polypeptide 25
Peaxi162Scf00032g00213	0.746667	6.84667	3.19687	4.60718e-16	5.09985e-15	Up	Unknown protein
Peaxi162Scf00032g00326	12.3667	54.1167	2.12962	3.71339e-60	2.1552e-58	Up	Protein kinase superfamily protein
Peaxi162Scf00032g00422	2.66667	24.6733	3.20984	8.84949e-84	7.95738e-82	Up	Protein kinase superfamily protein
Peaxi162Scf00032g00821	5.52	23.05	2.06203	4.0531e-20	5.81157e-19	Up	NAD kinase 1
Peaxi162Scf00032g00921	0.0233333	0.456667	4.29068	0.00205327	0.00574874	Up	Glucan endo-1,3-beta-glucosidase
Peaxi162Scf00032g01116	0.0333333	15.3467	8.84674	4.25694e-91	4.41908e-89	Up	cytochrome P450, family 71, subfamily B, polypeptide 34
Peaxi162Scf00032g02024	0.04	0.596667	3.89885	0.00015367	0.000527103	Up	golgi nucleotide sugar transporter 1
Peaxi162Scf00032g02220	0.1	0.506667	2.34104	0.00241139	0.00665152	Up	cytochrome P450, family 71, subfamily B, polypeptide 35
Peaxi162Scf00032g02618	7.09333	15.8067	1.156	2.17275e-06	9.86057e-06	Up	L-ascorbate oxidase
Peaxi162Scf00032g02724	0.106667	2.52667	4.56605	5.83496e-12	4.75454e-11	Up	protein kinase 2B
Peaxi162Scf00033g00202	0.116667	1.04	3.15612	6.49257e-05	0.000237503	Up	ENTH/ANTH/VHS superfamily protein
Peaxi162Scf00033g00711	0.09	0.356667	1.98658	0.0182592	0.0412787	Up	Auxin efflux carrier family protein
Peaxi162Scf00033g00919	0.433333	3.62	3.06244	4.16313e-09	2.59239e-08	Up	Protein of unknown function (DUF506)
Peaxi162Scf00033g01513	0.986667	15.7233	3.9942	4.80516e-48	2.04515e-46	Up	Unknown protein
Peaxi162Scf00033g01514	0.1	0.963333	3.26804	0.000821742	0.00249078	Up	Ankyrin repeat family protein, putative [Theobroma cacao] gb|EOY24187.1| Ankyrin repeat family protein, putative [Theobroma cacao]
Peaxi162Scf00033g02311	17.3433	130.363	2.91009	1.0249e-07	5.48929e-07	Up	C2H2-like zinc finger protein
Peaxi162Scf00033g02834	0.746667	1.72667	1.20945	0.00885847	0.0216851	Up	Unknown protein
Peaxi162Scf00033g02911	1.85667	14.5867	2.97386	3.70076e-19	4.99769e-18	Up	proton gradient regulation 5
Peaxi162Scf00033g03015	0.001	1.21	10.2408	8.80687e-10	5.90912e-09	Up	HAD superfamily, subfamily IIIB acid phosphatase
Peaxi162Scf00034g00027	0.233333	0.73	1.6455	0.00201802	0.00565812	Up	Peroxisomal fatty acid beta-oxidation multifunctional protein
Peaxi162Scf00034g00110	4.94	24.2367	2.29461	4.35233e-34	1.1482e-32	Up	Peroxisomal fatty acid beta-oxidation multifunctional protein
Peaxi162Scf00034g00115	4.97	28.17	2.50284	6.58043e-44	2.40751e-42	Up	Peroxisomal fatty acid beta-oxidation multifunctional protein
Peaxi162Scf00034g00141	4.15667	8.99667	1.11396	2.21067e-07	1.13887e-06	Up	Protein of unknown function (DUF1644)
Peaxi162Scf00034g00147	0.29	1.43	2.30189	0.00104526	0.00310744	Up	Ubiquitin system component Cue protein
Peaxi162Scf00034g00821	14.0767	39.4567	1.48696	7.74724e-34	2.02914e-32	Up	heat shock protein 91
Peaxi162Scf00034g01310	0.27	1.85333	2.77909	8.04116e-05	0.000289343	Up	alpha/beta-Hydrolases superfamily protein
Peaxi162Scf00034g02717	0.156667	0.933333	2.57469	0.0018891	0.00532825	Up	Plant protein of unknown function (DUF827)
Peaxi162Scf00035g00149	0.486667	6.07667	3.64227	1.72109e-17	2.10123e-16	Up	gibberellin 2-oxidase
Peaxi162Scf00035g00412	0.0833333	4.46	5.74201	6.77737e-50	3.02576e-48	Up	Nuclear pore complex protein Nup96 homolog
Peaxi162Scf00035g00711	2.19	11.2533	2.36135	1.63302e-21	2.52743e-20	Up	SNARE associated Golgi protein family
Peaxi162Scf00035g02519	0.001	0.606667	9.24476	0.00175282	0.00497686	Up	-
Peaxi162Scf00036g00062	85.4667	202.12	1.24178	2.57117e-16	2.89634e-15	Up	PPPDE putative thiol peptidase family protein
Peaxi162Scf00036g00178	7.38	63.0867	3.09564	1.2162e-53	6.05419e-52	Up	VACUOLAR SORTING RECEPTOR 6
Peaxi162Scf00036g00412	0.02	0.366667	4.1964	0.00963978	0.0233581	Up	Zinc finger CCCH domain-containing protein 1
Peaxi162Scf00037g00003	24.6433	56.7833	1.20427	9.51864e-17	1.0989e-15	Up	RING/U-box superfamily protein
Peaxi162Scf00037g00092	0.936667	2.38667	1.34939	0.00039245	0.00126015	Up	C2H2-like zinc finger protein
Peaxi162Scf00037g00096	17.0667	225.19	3.72189	4.62595e-116	7.20322e-114	Up	SRC2-like protein [Capsicum annuum]
Peaxi162Scf00037g00119	25.29	127.06	2.32887	6.4224e-57	3.4601e-55	Up	Signal peptidase subunit
Peaxi162Scf00037g00226	11.75	45.9633	1.96782	1.47176e-31	3.53902e-30	Up	mevalonate kinase
Peaxi162Scf00037g00231	5.1	23.9033	2.22864	9.77195e-34	2.54639e-32	Up	peroxisomal adenine nucleotide carrier 1
Peaxi162Scf00037g00632	0.626667	3.95667	2.65852	9.19102e-13	7.9644e-12	Up	cyclin family
Peaxi162Scf00037g00635	5.46	16.8467	1.62549	5.30546e-19	7.0972e-18	Up	Linoleate 9S-lipoxygenase 6
Peaxi162Scf00037g00636	0.436667	1.21667	1.47833	0.00139074	0.00403081	Up	Linoleate 9S-lipoxygenase 6
Peaxi162Scf00037g00921	8.71667	22.13	1.34416	7.2529e-08	3.93995e-07	Up	rapid alkalinization factor 1
Peaxi162Scf00037g01116	0.0233333	0.29	3.63559	0.00108383	0.00321013	Up	40S ribosomal protein S10-3
Peaxi162Scf00037g01117	46.0067	117.72	1.35544	7.37005e-26	1.42367e-24	Up	Rubber elongation factor protein (REF)
Peaxi162Scf00037g01219	34.54	77.4533	1.16506	2.15253e-22	3.47246e-21	Up	26S protease regulatory subunit 6A homolog
Peaxi162Scf00037g01320	307.907	629.107	1.03081	1.91743e-17	2.32725e-16	Up	60S ribosomal protein L22-2
Peaxi162Scf00037g01417	1.20667	5.54667	2.20059	5.38163e-12	4.39778e-11	Up	Nodulin MtN3 family protein
Peaxi162Scf00037g01418	6.33667	33.7767	2.41423	6.84434e-32	1.67418e-30	Up	Epoxide hydrolase 3
Peaxi162Scf00037g01419	14.77	30.97	1.0682	9.66759e-11	7.04771e-10	Up	Malignant T-cell-amplified sequence 1-A
Peaxi162Scf00037g01716	18.46	73.2933	1.98928	4.87825e-26	9.50961e-25	Up	phloem protein 2-B1
Peaxi162Scf00037g01721	1.10333	7.13333	2.69271	9.26855e-17	1.07148e-15	Up	phloem protein 2-B1
Peaxi162Scf00037g01814	3.98333	8.66	1.12039	2.70616e-05	0.000105346	Up	Single-stranded DNA-binding protein, mitochondrial
Peaxi162Scf00038g00114	0.13	17.6767	7.08719	2.76605e-70	1.9567e-68	Up	Plant protein of unknown function (DUF868)
Peaxi162Scf00038g00126	54.79	123.41	1.17147	1.36133e-17	1.67297e-16	Up	Charged multivesicular body protein 1
Peaxi162Scf00038g00211	2	56.5367	4.82111	5.42266e-81	4.71015e-79	Up	Cytochrome P450 superfamily protein
Peaxi162Scf00038g00235	0.05	2.27333	5.50674	1.07684e-08	6.42805e-08	Up	Avr9/Cf-9 rapidly elicited protein 132 [Nicotiana tabacum]
Peaxi162Scf00038g00247	15.89	42.59	1.4224	1.88057e-21	2.90351e-20	Up	mitogen-activated protein kinase kinase 4
Peaxi162Scf00038g00318	2.53333	164.797	6.02351	9.77837e-267	1.56069e-263	Up	Cytochrome P450 superfamily protein
Peaxi162Scf00038g00324	19.9033	44.3067	1.15451	5.30552e-16	5.845e-15	Up	Protein of unknown function (DUF788)
Peaxi162Scf00038g00327	0.133333	0.793333	2.57289	7.63997e-05	0.000276074	Up	AFG1-like ATPase family protein
Peaxi162Scf00038g00519	8.87	18.0233	1.02286	1.2997e-14	1.29955e-13	Up	Oxysterol-binding protein-related protein 1C
Peaxi162Scf00038g00523	0.843333	34.0467	5.33527	1.42303e-60	8.37326e-59	Up	Class I glutamine amidotransferase-like superfamily protein
Peaxi162Scf00038g00615	0.756667	1.96333	1.37558	0.00624051	0.015788	Up	Histone-lysine N-methyltransferase, H3 lysine-36 specific
Peaxi162Scf00038g00920	3.25333	11.2233	1.78651	9.8169e-14	9.22348e-13	Up	Protein transport protein SEC13
Peaxi162Scf00038g01029	13.07	63.3233	2.27648	2.16667e-15	2.29681e-14	Up	Clavaminate synthase-like protein
Peaxi162Scf00038g01035	3.89333	13.21	1.76255	1.02916e-26	2.0613e-25	Up	pleiotropic drug resistance 7
Peaxi162Scf00038g01036	0.91	1.97	1.11426	0.000401156	0.00128633	Up	NADP-dependent malic enzyme
Peaxi162Scf00038g01132	0.216667	1.39667	2.68844	0.000290339	0.000951417	Up	HAD superfamily, subfamily IIIB acid phosphatase
Peaxi162Scf00038g01136	0.001	48.2467	15.5581	2.43604e-59	1.39796e-57	Up	Unknown protein
Peaxi162Scf00038g01321	25.5567	62.7633	1.29622	1.30163e-14	1.30097e-13	Up	40S ribosomal protein S15a-2
Peaxi162Scf00038g01325	2.39333	5.33333	1.15602	0.000146591	0.000504513	Up	Pyridoxal phosphate phosphatase-related protein
Peaxi162Scf00038g01535	3.44667	10.65	1.62758	1.42615e-18	1.86099e-17	Up	Protein kinase superfamily protein
Peaxi162Scf00038g01627	8.51333	19.3067	1.1813	2.24301e-12	1.88917e-11	Up	60 kDa chaperonin 3
Peaxi162Scf00038g01634	23.61	53.8367	1.18919	1.62497e-17	1.99026e-16	Up	Coatomer subunit zeta-2
Peaxi162Scf00038g01643	0.0366667	0.866667	4.56294	1.20191e-07	6.38379e-07	Up	Beta-fructofuranosidase, insoluble isoenzyme 1
Peaxi162Scf00038g01811	0.946667	3.01	1.66884	0.000404931	0.00129729	Up	Unknown protein
Peaxi162Scf00038g01911	0.293333	0.88	1.58496	0.0202656	0.0452815	Up	exocyst subunit exo70 family protein D1
Peaxi162Scf00038g02029	3.84333	12.3833	1.68797	6.76947e-24	1.18568e-22	Up	inter-alpha-trypsin inhibitor heavy chain-related
Peaxi162Scf00038g02031	17.7733	39.77	1.16197	1.82549e-13	1.6787e-12	Up	Aldehyde dehydrogenase family 7 member A1
Peaxi162Scf00038g02224	0.336667	17.54	5.70318	8.40506e-38	2.51335e-36	Up	17.4 kDa class III heat shock protein
Peaxi162Scf00038g02243	0.456667	2.76333	2.5972	1.72673e-05	6.92344e-05	Up	Unknown protein
Peaxi162Scf00038g02334	0.0533333	45.5967	9.73968	2.94176e-70	2.07524e-68	Up	Unknown protein
Peaxi162Scf00038g02337	20.5233	43.85	1.09531	1.71154e-12	1.45353e-11	Up	ubiquitin-conjugating enzyme 34
Peaxi162Scf00038g02442	24.5267	53.1467	1.11563	3.26096e-13	2.93325e-12	Up	ATP synthase subunit epsilon, mitochondrial
Peaxi162Scf00038g02452	0.243333	6.82333	4.80947	9.34128e-56	4.87829e-54	Up	glutamate receptor 2.8
Peaxi162Scf00038g02520	13.5767	37.9267	1.48208	1.19563e-13	1.11678e-12	Up	O-fucosyltransferase family protein
Peaxi162Scf00038g02527	0.446667	32.7133	6.19454	1.21056e-131	2.43417e-129	Up	Core-2/I-branching beta-1,6-N-acetylglucosaminyltransferase family protein
Peaxi162Scf00038g02542	58.29	119.62	1.03714	7.09009e-16	7.7409e-15	Up	-
Peaxi162Scf00039g00052	0.001	0.696667	9.44432	1.79192e-10	1.27786e-09	Up	exocyst subunit exo70 family protein H4
Peaxi162Scf00039g00054	0.001	3.35333	11.7114	2.71422e-38	8.30095e-37	Up	exocyst subunit exo70 family protein H4
Peaxi162Scf00039g00131	0.001	0.166667	7.38082	0.0119097	0.0282257	Up	Unknown protein
Peaxi162Scf00039g00233	0.493333	10.59	4.424	2.34421e-32	5.8064e-31	Up	zinc finger DNA-binding protein [Catharanthus roseus]
Peaxi162Scf00039g00429	22.86	51.7633	1.17911	1.66784e-17	2.03885e-16	Up	Lung seven transmembrane receptor family protein
Peaxi162Scf00039g00814	0.643333	2.78333	2.11318	0.000100499	0.00035576	Up	Unknown protein
Peaxi162Scf00039g01012	0.0466667	2.05333	5.45943	4.0102e-21	6.10664e-20	Up	inositol polyphosphate 5-phosphatase I
Peaxi162Scf00039g01625	0.98	6.63	2.75816	2.44844e-27	5.02215e-26	Up	NAD(P)-binding Rossmann-fold superfamily protein
Peaxi162Scf00040g00025	0.276667	2.48	3.16412	5.49254e-07	2.68189e-06	Up	NAC domain protein
Peaxi162Scf00040g00138	0.0566667	0.243333	2.10236	0.0182516	0.0412653	Up	Alcohol-forming fatty acyl-CoA reductase
Peaxi162Scf00040g00326	0.796667	2.10667	1.40291	9.22851e-05	0.000328733	Up	Homeobox-leucine zipper protein ROC7
Peaxi162Scf00040g03010	1.37333	14.32	3.38228	5.38203e-25	1.00103e-23	Up	alpha/beta-Hydrolases superfamily protein
Peaxi162Scf00040g03012	1.83667	5.53	1.59019	5.27975e-10	3.61375e-09	Up	O-acyltransferase (WSD1-like) family protein
Peaxi162Scf00041g00179	4.18333	10.11	1.27306	0.000167284	0.000569893	Up	Unknown protein
Peaxi162Scf00041g00810	1.5	11.4267	2.92937	1.98177e-13	1.81783e-12	Up	Haloacid dehalogenase-like hydrolase (HAD) superfamily protein
Peaxi162Scf00041g01016	0.466667	1.22	1.38642	0.00616317	0.0156093	Up	tetratricopetide-repeat thioredoxin-like 3
Peaxi162Scf00041g01317	316.517	918.893	1.53762	7.58644e-36	2.1127e-34	Up	annexin 1
Peaxi162Scf00041g01421	0.001	2.15667	11.0746	5.31644e-07	2.60288e-06	Up	Leucine-rich repeat receptor-like protein kinase family protein
Peaxi162Scf00041g01422	3.22	22.62	2.81247	2.78909e-64	1.75e-62	Up	Leucine-rich repeat receptor-like protein kinase family protein
Peaxi162Scf00041g10112	8.62667	20.3733	1.23981	6.18734e-13	5.44473e-12	Up	VQ motif-containing family protein [Populus trichocarpa] gb|EEE94381.1| VQ motif-containing family protein [Populus trichocarpa]
Peaxi162Scf00042g00083	1.32	4.60333	1.80214	4.92148e-05	0.00018326	Up	RAC-like GTP binding protein 5
Peaxi162Scf00042g01214	0.276667	1.01333	1.87289	8.40235e-06	3.52681e-05	Up	Mechanosensitive ion channel family protein
Peaxi162Scf00042g01313	0.001	1.68	10.7142	3.02678e-25	5.69183e-24	Up	Disease resistance protein (CC-NBS-LRR class) family
Peaxi162Scf00042g02520	7.85667	17.2733	1.13656	1.10074e-05	4.54495e-05	Up	RAC-like GTP binding protein 5
Peaxi162Scf00042g02617	0.163333	0.593333	1.86102	0.000320708	0.00104304	Up	Nbs-lrr resistance protein, putative [Theobroma cacao] gb|EOY25256.1| Nbs-lrr resistance protein, putative [Theobroma cacao]
Peaxi162Scf00042g02728	0.0233333	0.833333	5.15843	3.17294e-06	1.4077e-05	Up	Disease resistance-responsive (dirigent-like protein) family protein
Peaxi162Scf00042g02729	0.001	0.353333	8.46489	0.00615322	0.0155919	Up	Disease resistance-responsive (dirigent-like protein) family protein
Peaxi162Scf00043g00076	0.503333	16.8133	5.06195	6.10564e-39	1.92256e-37	Up	glutathione S-transferase tau 7
Peaxi162Scf00043g00098	0.0366667	0.36	3.29546	0.00568498	0.0145119	Up	Flavin-binding monooxygenase family protein
Peaxi162Scf00044g00221	8.58667	49.8433	2.53723	3.22198e-51	1.5042e-49	Up	Kidney mitochondrial carrier protein 1
Peaxi162Scf00044g01112	0.0133333	19.21	10.4926	2.57644e-152	7.23018e-150	Up	ABC-2 type transporter family protein
Peaxi162Scf00044g01217	1.54333	9.00333	2.54441	3.10383e-21	4.74341e-20	Up	prohibitin 3
Peaxi162Scf00044g01820	4.70667	10.3467	1.13639	0.00010812	0.00038026	Up	INVOLVED IN: 10-formyltetrahydrofolate biosynthetic process, folic acid and derivative biosynthetic process
Peaxi162Scf00045g00009	0.286667	1.29	2.16993	0.00361154	0.00959907	Up	Sterile alpha motif (SAM) domain-containing protein
Peaxi162Scf00045g00023	0.18	4.65	4.69116	6.50035e-12	5.27652e-11	Up	Unknown protein
Peaxi162Scf00045g00046	0.001	0.77	9.58871	0.00159995	0.00458139	Up	Unknown protein
Peaxi162Scf00045g00071	28.1733	65.85	1.22485	2.87738e-07	1.4592e-06	Up	conserved hypothetical protein [Ricinus communis] gb|EEF42556.1| conserved hypothetical protein [Ricinus communis]
Peaxi162Scf00045g00127	67.7033	138.917	1.03692	2.89825e-16	3.25904e-15	Up	PLATZ transcription factor family protein
Peaxi162Scf00045g00142	0.926667	1.99333	1.10506	0.00756948	0.0188073	Up	NAD(P)-binding Rossmann-fold superfamily protein
Peaxi162Scf00045g00144	13.6533	34.01	1.31671	9.0035e-16	9.74661e-15	Up	phosphatidylinositol synthase 1
Peaxi162Scf00045g00323	8.10667	30.9367	1.93214	5.98491e-32	1.46958e-30	Up	arginine methyltransferase 11
Peaxi162Scf00045g00450	0.001	0.906667	9.82443	1.42282e-06	6.60146e-06	Up	Glycosyl hydrolase family protein with chitinase insertion domain
Peaxi162Scf00045g00628	0.001	2.83333	11.4683	4.095e-20	5.86505e-19	Up	Alternative oxidase 3, mitochondrial
Peaxi162Scf00045g00916	0.001	0.183333	7.51833	0.00313635	0.00846023	Up	Ent-copalyl diphosphate synthase, chloroplastic
Peaxi162Scf00045g01021	0.69	2.44667	1.82615	0.00368558	0.00976942	Up	Unknown protein
Peaxi162Scf00045g01022	0.03	2.63333	6.45578	2.88408e-08	1.63996e-07	Up	cis-prenyl transferase 9 [Solanum habrochaites]
Peaxi162Scf00045g01026	0.0566667	0.273333	2.27009	0.0187177	0.0422106	Up	Long-chain-alcohol oxidase FAO4A
Peaxi162Scf00045g01334	2.27333	20.12	3.14575	1.14596e-35	3.17746e-34	Up	Unknown protein
Peaxi162Scf00045g01341	0.913333	2.54667	1.4794	2.50595e-07	1.28245e-06	Up	HXXXD-type acyl-transferase family protein
Peaxi162Scf00045g01440	47.27	130.387	1.4638	5.15859e-30	1.16994e-28	Up	Keratin-associated protein 10-6 isoform 1 [Theobroma cacao] ref|XP_007011486.1| Keratin-associated protein 10-6 isoform 1 [Theobroma cacao] gb|EOY29104.1| Keratin-associated protein 10-6 isoform 1 [Theobroma cacao] gb|EOY29105.1| Keratin-associated protein 10-6 isoform 1 [Theobroma cacao]
Peaxi162Scf00045g01455	9.82667	19.9067	1.01848	3.85666e-09	2.40742e-08	Up	DNA repair ATPase-related
Peaxi162Scf00045g01535	0.146667	1.52	3.37346	3.19257e-05	0.000122932	Up	Peroxidase superfamily protein
Peaxi162Scf00045g01641	4.73	31.11	2.71747	9.49694e-51	4.36979e-49	Up	WRKY DNA-binding protein 11
Peaxi162Scf00045g01736	0.816667	4.38	2.42311	3.58942e-13	3.21737e-12	Up	Unknown protein
Peaxi162Scf00045g01737	0.0266667	0.213333	3	0.0138846	0.0323544	Up	glutamate receptor 2.7
Peaxi162Scf00045g01738	0.0166667	0.27	4.01792	0.00190877	0.00537659	Up	glutamate receptor 2.7
Peaxi162Scf00045g01819	2.39333	5.29	1.14425	5.69216e-09	3.49845e-08	Up	Prf [Solanum lycopersicum]
Peaxi162Scf00045g01824	0.04	0.536667	3.74595	0.000220141	0.00073487	Up	Zinc finger protein CONSTANS-LIKE 4
Peaxi162Scf00045g01829	0.001	2.69333	11.3952	1.09504e-29	2.45514e-28	Up	glutamate receptor 2.7
Peaxi162Scf00045g01830	0.353333	3.88667	3.45943	1.62856e-27	3.3757e-26	Up	glutamate receptor 2.7
Peaxi162Scf00045g01833	13.6933	28.7433	1.06975	4.18274e-15	4.34736e-14	Up	NAD(P)-binding Rossmann-fold superfamily protein
Peaxi162Scf00045g01937	12.51	33.4533	1.41907	1.57978e-14	1.57405e-13	Up	conserved hypothetical protein [Ricinus communis] gb|EEF39901.1| conserved hypothetical protein [Ricinus communis]
Peaxi162Scf00045g01943	84.5033	179.15	1.08409	4.86437e-20	6.94362e-19	Up	Transmembrane protein 85 [Theobroma cacao] gb|EOY29288.1| Transmembrane protein 85 [Theobroma cacao]
Peaxi162Scf00045g02025	0.001	0.72	9.49185	5.90834e-06	2.53327e-05	Up	Histidine decarboxylase
Peaxi162Scf00045g02038	0.333333	8.93	4.74362	1.03809e-50	4.76795e-49	Up	Histidine decarboxylase
Peaxi162Scf00045g02414	2.31667	14.3333	2.62925	1.69046e-22	2.74614e-21	Up	conserved hypothetical protein [Ricinus communis] gb|EEF29405.1| conserved hypothetical protein [Ricinus communis]
Peaxi162Scf00045g02426	15.58	35.2133	1.17643	9.21333e-19	1.21404e-17	Up	geranyl diphosphate synthase 1
Peaxi162Scf00045g02523	1.61333	5.32667	1.72319	2.39939e-06	1.08142e-05	Up	Protein phosphatase 2C family protein
Peaxi162Scf00045g02528	3.28333	11.8233	1.8484	6.13807e-13	5.40323e-12	Up	purine permease 10
Peaxi162Scf00045g10139	0.04	0.37	3.20945	0.00281123	0.00765028	Up	S-adenosyl-L-methionine-dependent methyltransferases superfamily protein
Peaxi162Scf00046g00119	0.243333	1.65333	2.76437	1.56094e-08	9.13213e-08	Up	purple acid phosphatase 27
Peaxi162Scf00046g00198	1.43	4.64667	1.70018	6.50925e-07	3.15349e-06	Up	Leucine-rich repeat protein kinase family protein
Peaxi162Scf00046g00226	10.7367	124.7	3.53784	2.98128e-108	4.11529e-106	Up	purine permease 3
Peaxi162Scf00046g00524	0.386667	3.78	3.28922	8.46567e-08	4.56767e-07	Up	Unknown protein
Peaxi162Scf00046g00818	0.116667	0.816667	2.80735	0.00221612	0.00615275	Up	Tetratricopeptide repeat (TPR)-like superfamily protein
Peaxi162Scf00047g00037	0.25	1.06	2.08406	0.00685	0.0171684	Up	ATP-dependent RNA helicase ddx23
Peaxi162Scf00047g00053	0.906667	3.73333	2.04182	1.05072e-14	1.06014e-13	Up	lectin receptor kinase a4.3
Peaxi162Scf00047g00088	2.85	7.08333	1.31347	4.36676e-06	1.90498e-05	Up	F-box family protein
Peaxi162Scf00047g00132	33.4067	78.2	1.22703	1.49718e-14	1.49291e-13	Up	glycine-rich RNA-binding protein 2
Peaxi162Scf00047g00166	0.38	1.10333	1.5378	0.000919267	0.00275791	Up	Aconitate hydratase, cytoplasmic
Peaxi162Scf00047g00218	0.32	1.35	2.07682	0.00240771	0.0066435	Up	Cytosolic sulfotransferase 6
Peaxi162Scf00047g00243	0.001	0.763333	9.57617	0.000793396	0.00241374	Up	Unknown protein
Peaxi162Scf00047g00721	52.44	168.48	1.68384	9.85752e-39	3.07364e-37	Up	glutathione reductase
Peaxi162Scf00047g00850	11.4867	24.8733	1.11464	2.43628e-08	1.39935e-07	Up	ribosomal protein L30 family protein
Peaxi162Scf00047g00921	7.06333	37.8333	2.42124	1.63068e-43	5.90677e-42	Up	F-box protein PP2-B1
Peaxi162Scf00047g00923	1.26667	3.08333	1.28345	0.00130294	0.00379831	Up	F-box protein PP2-B1
Peaxi162Scf00047g00925	3.35333	42.5567	3.66572	8.63697e-102	1.09189e-99	Up	pleiotropic drug resistance 12
Peaxi162Scf00047g01030	2.04	5.65333	1.47053	8.23019e-05	0.000295812	Up	Tetratricopeptide repeat (TPR)-like superfamily protein
Peaxi162Scf00047g01123	0.001	0.353333	8.46489	0.00208933	0.00583693	Up	S-adenosyl-L-methionine:salicylic acid carboxyl methyltransferase [Nicotiana alata]
Peaxi162Scf00047g01129	0.001	0.316667	8.30682	0.00409678	0.0107654	Up	S-adenosyl-L-methionine:salicylic acid carboxyl methyltransferase [Nicotiana alata]
Peaxi162Scf00047g01225	7.69333	18.82	1.29059	0.00178321	0.00505133	Up	Chalcone synthase A
Peaxi162Scf00047g01420	2.06667	16.8933	3.03108	1.29617e-46	5.23739e-45	Up	Protein kinase superfamily protein
Peaxi162Scf00047g01633	23.8333	66.0933	1.47152	1.61367e-18	2.09925e-17	Up	60 kDa chaperonin 1
Peaxi162Scf00047g01924	5.59667	12.8	1.1935	1.18862e-06	5.5654e-06	Up	B-cell receptor-associated 31-like
Peaxi162Scf00047g01927	28.3367	148.1	2.38583	7.04258e-45	2.68829e-43	Up	1-aminocyclopropane-1-carboxylate oxidase 1
Peaxi162Scf00047g02126	2.74667	7.12333	1.37487	8.39569e-06	3.52459e-05	Up	RING/U-box superfamily protein
Peaxi162Scf00047g02233	0.001	0.576667	9.17159	0.00491832	0.0127048	Up	Reticulon family protein
Peaxi162Scf00047g02318	46.1233	280.887	2.60642	9.76225e-62	5.86585e-60	Up	2-oxoglutarate (2OG) and Fe(II)-dependent oxygenase superfamily protein
Peaxi162Scf00047g02443	58.2967	121.58	1.06042	5.74918e-18	7.27537e-17	Up	Protein kinase superfamily protein
Peaxi162Scf00047g02457	0.136667	1.49667	3.45302	1.24573e-08	7.38275e-08	Up	cytochrome P450, family 718
Peaxi162Scf00048g00055	6.94667	17.27	1.31388	1.49319e-06	6.91666e-06	Up	Unknown protein
Peaxi162Scf00048g00136	0.736667	2.52	1.77434	0.000551536	0.00172542	Up	Unknown protein
Peaxi162Scf00048g00815	164.14	433.86	1.4023	5.90112e-17	6.90636e-16	Up	Isopentenyl-diphosphate Delta-isomerase II
Peaxi162Scf00049g00019	0.0766667	1.98333	4.69318	1.10283e-07	5.88939e-07	Up	methyl esterase 1
Peaxi162Scf00049g00042	0.001	0.696667	9.44432	1.55485e-05	6.27964e-05	Up	cytochrome P450, family 76, subfamily C, polypeptide 4
Peaxi162Scf00049g01010	3.17667	9.21667	1.53673	2.10452e-09	1.35373e-08	Up	conserved hypothetical protein [Ricinus communis] gb|EEF40025.1| conserved hypothetical protein [Ricinus communis]
Peaxi162Scf00049g01320	0.0233333	20.8233	9.80159	6.03784e-45	2.31167e-43	Up	PATATIN-like protein 5
Peaxi162Scf00050g00068	0.46	1.09	1.24462	0.00665702	0.0167257	Up	UDP-Glycosyltransferase superfamily protein
Peaxi162Scf00050g00169	12.5033	71.91	2.52388	1.02027e-21	1.59551e-20	Up	Argonaute family protein
Peaxi162Scf00050g00214	25.97	56.8233	1.12964	1.64002e-19	2.27122e-18	Up	calcium-dependent protein kinase 16
Peaxi162Scf00050g00632	0.0133333	0.21	3.97728	0.00344941	0.00921804	Up	Leucine-rich repeat receptor-like protein kinase family protein
Peaxi162Scf00050g02113	88.55	334.407	1.91704	8.00312e-43	2.82677e-41	Up	Cysteine proteinase inhibitor
Peaxi162Scf00051g00105	0.256667	5.07	4.30402	1.2456e-12	1.07029e-11	Up	conserved hypothetical protein [Ricinus communis] gb|EEF48339.1| conserved hypothetical protein [Ricinus communis]
Peaxi162Scf00051g00109	74.25	207	1.47917	4.43169e-33	1.12721e-31	Up	Protein disulfide-isomerase
Peaxi162Scf00051g00213	1.46	3.57667	1.29265	0.0152352	0.0351328	Up	-
Peaxi162Scf00051g00215	0.001	1.02333	9.99906	0.000105779	0.0003729	Up	conserved hypothetical protein [Ricinus communis] gb|EEF51013.1| conserved hypothetical protein [Ricinus communis]
Peaxi162Scf00051g00316	12.61	27.7333	1.13705	8.40842e-10	5.65068e-09	Up	Nucleotide excision repair, TFIIH, subunit TTDA
Peaxi162Scf00051g00621	4.82	18.8567	1.96797	8.10419e-14	7.66222e-13	Up	Transmembrane emp24 domain-containing protein p24delta3
Peaxi162Scf00051g00625	4.82	10.48	1.12053	1.70029e-09	1.10512e-08	Up	Histone H3 K4-specific methyltransferase SET7/9 family protein
Peaxi162Scf00051g01815	11.32	82.6	2.86727	3.77033e-56	1.97706e-54	Up	amino acid permease 3
Peaxi162Scf00052g00210	0.0366667	0.516667	3.81669	0.00015532	0.000532234	Up	xyloglucan endotransglucosylase/hydrolase 30
Peaxi162Scf00052g00324	14.7233	34.2567	1.21828	5.80758e-17	6.80313e-16	Up	ATP binding protein, putative [Ricinus communis] gb|EEF42261.1| ATP binding protein, putative [Ricinus communis]
Peaxi162Scf00052g00819	39.56	88.8233	1.1669	1.08017e-20	1.60281e-19	Up	peroxisomal 3-ketoacyl-CoA thiolase 3
Peaxi162Scf00052g01813	64.9667	130.85	1.01014	1.14883e-17	1.4214e-16	Up	26S protease regulatory subunit 4 homolog
Peaxi162Scf00053g00315	0.25	1.05667	2.07952	6.97425e-05	0.000253525	Up	Abscisic acid 8'-hydroxylase 1
Peaxi162Scf00053g00524	20.6833	150.143	2.8598	2.06076e-100	2.55464e-98	Up	Alternative oxidase 3, mitochondrial
Peaxi162Scf00053g00525	2.22667	21.4767	3.26981	2.3219e-33	5.98934e-32	Up	Urea active transporter
Peaxi162Scf00053g00528	1.28333	42.9333	5.06413	1.36752e-123	2.35963e-121	Up	Alternative oxidase 3, mitochondrial
Peaxi162Scf00053g00910	0.55	2.85333	2.37514	6.84529e-08	3.72487e-07	Up	Replication protein A 70 kDa DNA-binding subunit B
Peaxi162Scf00054g00142	28.1933	247.71	3.13523	1.83149e-71	1.31379e-69	Up	Unknown protein
Peaxi162Scf00054g00191	5.71333	422.027	6.20686	4.51281e-164	1.44054e-161	Up	Cysteine-rich repeat secretory protein 55
Peaxi162Scf00054g01111	4.24333	17.22	2.02082	5.90611e-20	8.38378e-19	Up	Protein kinase superfamily protein
Peaxi162Scf00054g01713	7.66333	20.66	1.4308	4.38519e-10	3.0209e-09	Up	Ras-related protein Rab-11A
Peaxi162Scf00054g02318	0.9	13.5767	3.91506	3.39425e-34	8.98228e-33	Up	Plant invertase/pectin methylesterase inhibitor superfamily protein
Peaxi162Scf00054g02320	0.0266667	0.72	4.75489	6.70294e-11	4.97885e-10	Up	Plant invertase/pectin methylesterase inhibitor superfamily
Peaxi162Scf00056g00013	28.68	60.69	1.08141	1.08086e-15	1.16611e-14	Up	-
Peaxi162Scf00056g00023	0.001	5.5	12.4252	7.61527e-23	1.26526e-21	Up	Ripening-related protein [Medicago truncatula] gb|AES87878.1| Ripening-related protein [Medicago truncatula]
Peaxi162Scf00056g00128	0.04	2.15333	5.75043	1.59863e-24	2.88343e-23	Up	Arabidopsis thaliana protein of unknown function (DUF821)
Peaxi162Scf00056g00313	0.303333	2.16	2.83206	7.18223e-07	3.46258e-06	Up	Acetyl-coenzyme A carboxylase carboxyl transferase subunit alpha
Peaxi162Scf00057g00006	0.356667	1.46333	2.03661	0.000185565	0.000626822	Up	Unknown protein
Peaxi162Scf00057g00027	1.41333	12.12	3.10022	1.73539e-16	1.97487e-15	Up	Sec-independent protein translocase protein TATB, chloroplastic
Peaxi162Scf00057g00045	0.243333	1.74333	2.84084	0.000571174	0.00178358	Up	Unknown protein
Peaxi162Scf00057g00141	7.00667	15.93	1.18495	1.09878e-08	6.5529e-08	Up	transferase, transferring glycosyl groups, putative [Ricinus communis] gb|EEF52523.1| transferase, transferring glycosyl groups, putative [Ricinus communis]
Peaxi162Scf00057g00144	6.31333	32.6867	2.37223	4.55697e-46	1.81264e-44	Up	silicon efflux transporter CmLsi2-2 [Cucurbita moschata]
Peaxi162Scf00057g00224	0.506667	3.96333	2.96761	5.80331e-06	2.492e-05	Up	Unknown protein
Peaxi162Scf00057g00322	48.2833	106.383	1.13967	7.48914e-16	8.16262e-15	Up	rRNA 2'-O-methyltransferase fibrillarin
Peaxi162Scf00057g00323	0.276667	0.576667	1.05959	0.00472692	0.0122401	Up	MATE efflux family protein
Peaxi162Scf00057g00420	23.07	48.49	1.07167	7.05936e-13	6.18438e-12	Up	Nucleotide-diphospho-sugar transferase family protein
Peaxi162Scf00057g02231	2.51333	5.37	1.09532	0.000261789	0.000864404	Up	poly(ADP-ribose) glycohydrolase 2
Peaxi162Scf00057g10023	0.001	0.826667	9.69116	8.11655e-06	3.41583e-05	Up	Calcium-dependent lipid-binding (CaLB domain) family protein
Peaxi162Scf00057g10136	0.001	2.09	11.0293	2.08881e-11	1.6174e-10	Up	GNS1/SUR4 membrane protein family
Peaxi162Scf00058g00033	1.76	6.17333	1.81047	3.12398e-09	1.96786e-08	Up	Protein of unknown function (DUF803)
Peaxi162Scf00058g00138	0.0566667	0.586667	3.37197	0.00316961	0.00854362	Up	Pectin lyase-like superfamily protein
Peaxi162Scf00058g00238	0.001	0.246667	7.94642	0.0175015	0.0397524	Up	myb domain protein 112
Peaxi162Scf00058g00314	12.2033	25.6567	1.07206	2.10856e-14	2.0782e-13	Up	Chaperone protein DnaJ
Peaxi162Scf00058g00410	0.673333	48.17	6.16067	1.12657e-98	1.30769e-96	Up	glutathione S-transferase TAU 8
Peaxi162Scf00058g00514	2.41333	7.12	1.56085	4.91314e-06	2.12728e-05	Up	O-fucosyltransferase family protein
Peaxi162Scf00058g00821	0.01	0.87	6.44294	7.61763e-15	7.79061e-14	Up	receptor-like protein kinase 1
Peaxi162Scf00058g01219	71.3833	212.537	1.57405	3.37658e-25	6.32632e-24	Up	-
Peaxi162Scf00058g01716	2.82333	58.41	4.37074	6.16014e-132	1.2485e-129	Up	ABC transporter B family member 21
Peaxi162Scf00058g01717	5.02333	10.2733	1.03219	1.27048e-06	5.92482e-06	Up	endonuclease III 2
Peaxi162Scf00058g02018	8.93667	19.8467	1.15109	2.03642e-08	1.17896e-07	Up	Unknown protein
Peaxi162Scf00058g02110	0.226667	3.31333	3.86964	2.0134e-09	1.29839e-08	Up	Unknown protein
Peaxi162Scf00058g03014	22.4433	60.6767	1.43485	4.42606e-22	7.04664e-21	Up	DNAJ homologue 2
Peaxi162Scf00059g00129	1.67667	13.2667	2.98414	1.0438e-20	1.55426e-19	Up	Prolyl 4-hydroxylase subunit alpha-1
Peaxi162Scf00059g00212	0.21	0.716667	1.77091	0.0122468	0.0289044	Up	Protein of unknown function (DUF569)
Peaxi162Scf00059g00318	148.277	315.363	1.08872	7.94279e-19	1.05162e-17	Up	Mitochondrial outer membrane protein porin 1
Peaxi162Scf00059g00714	0.001	7.68667	12.9081	3.94644e-53	1.94182e-51	Up	WRKY DNA-binding protein 72
Peaxi162Scf00059g01717	0.001	0.523333	9.03159	0.00830387	0.0204628	Up	Basic helix-loop-helix DNA-binding superfamily protein, putative isoform 3 [Theobroma cacao] gb|EOX99444.1| Basic helix-loop-helix DNA-binding superfamily protein, putative isoform 3 [Theobroma cacao]
Peaxi162Scf00060g00111	22.2233	68.65	1.62718	1.2019e-36	3.46421e-35	Up	2-oxoglutarate dehydrogenase, mitochondrial
Peaxi162Scf00060g01112	12.24	29.2567	1.25716	5.59923e-12	4.56829e-11	Up	N(6)-adenine-specific DNA methyltransferase 2
Peaxi162Scf00061g00209	1.09333	5.84667	2.41888	1.91699e-13	1.76094e-12	Up	Exostosin family protein
Peaxi162Scf00062g00181	0.11	2.97333	4.75651	5.2553e-12	4.30005e-11	Up	cytochrome P450, family 71, subfamily B, polypeptide 10
Peaxi162Scf00062g00217	0.483333	1.79333	1.89155	2.52205e-08	1.44667e-07	Up	receptor like protein 7
Peaxi162Scf00062g00313	0.01	0.286667	4.8413	1.89499e-07	9.84386e-07	Up	Formin Homology 14
Peaxi162Scf00062g00612	0.13	3.81	4.87321	2.08228e-20	3.03859e-19	Up	Cytochrome P450 superfamily protein
Peaxi162Scf00062g00922	8.64667	18.0367	1.06072	2.35983e-13	2.14612e-12	Up	U-box domain-containing protein 4
Peaxi162Scf00062g00928	0.0833333	5.34667	6.0036	2.61217e-53	1.29277e-51	Up	Receptor-like protein kinase 2
Peaxi162Scf00062g01022	0.0866667	0.933333	3.42884	4.55999e-06	1.98514e-05	Up	ADP/ATP carrier 2
Peaxi162Scf00062g01613	0.0566667	0.926667	4.03148	0.000813631	0.00246913	Up	alpha/beta-Hydrolases superfamily protein
Peaxi162Scf00062g02014	0.0933333	1.77333	4.24793	3.11008e-26	6.10001e-25	Up	receptor like protein 7
Peaxi162Scf00062g02214	5.32667	12.3033	1.20774	7.76138e-14	7.35445e-13	Up	conserved hypothetical protein [Ricinus communis] gb|EEF31517.1| conserved hypothetical protein [Ricinus communis]
Peaxi162Scf00062g02314	36.3633	81.0367	1.15609	3.73272e-14	3.61481e-13	Up	HXXXD-type acyl-transferase family protein
Peaxi162Scf00062g02315	0.03	0.92	4.9386	1.54235e-06	7.12759e-06	Up	2-oxoglutarate (2OG) and Fe(II)-dependent oxygenase superfamily protein
Peaxi162Scf00063g02324	0.3	1.35	2.16993	1.61182e-05	6.4892e-05	Up	Homeobox-leucine zipper protein HDG11
Peaxi162Scf00063g02418	0.883333	2.53667	1.5219	0.000859187	0.00259504	Up	zinc finger protein 4
Peaxi162Scf00064g00002	0.001	1.69333	10.7257	0.00154689	0.00444252	Up	conserved hypothetical protein [Ricinus communis] gb|EEF52425.1| conserved hypothetical protein [Ricinus communis]
Peaxi162Scf00064g00025	0.001	0.61	9.25267	0.00394844	0.0104122	Up	Calcium-binding protein [Medicago truncatula] gb|AES59466.1| Calcium-binding protein [Medicago truncatula]
Peaxi162Scf00064g00081	0.38	4.86	3.67688	1.48343e-13	1.37504e-12	Up	conserved hypothetical protein [Ricinus communis] gb|EEF52785.1| conserved hypothetical protein [Ricinus communis]
Peaxi162Scf00064g00115	0.001	1.41	10.4615	7.40578e-19	9.82959e-18	Up	subtilisin-like serine protease 2
Peaxi162Scf00064g00125	1.39667	3.35	1.26217	8.49899e-05	0.000304872	Up	DNAJ heat shock N-terminal domain-containing protein
Peaxi162Scf00064g00132	11.79	125.773	3.41519	8.35707e-66	5.43039e-64	Up	conserved hypothetical protein [Ricinus communis] gb|EEF49599.1| conserved hypothetical protein [Ricinus communis]
Peaxi162Scf00064g00184	0.001	24.9867	14.6089	4.3963e-39	1.39118e-37	Up	17.3 kDa class II heat shock protein
Peaxi162Scf00064g00331	0.0833333	0.91	3.4489	7.02162e-07	3.38834e-06	Up	RING/U-box superfamily protein
Peaxi162Scf00064g00333	0.49	18.58	5.24482	2.39481e-81	2.10159e-79	Up	Nucleotide-diphospho-sugar transferase family protein
Peaxi162Scf00064g00422	36.5233	439.58	3.58924	5.61401e-142	1.32745e-139	Up	Sec14p-like phosphatidylinositol transfer family protein
Peaxi162Scf00064g00531	0.22	1.54	2.80735	6.80861e-06	2.89304e-05	Up	B-box zinc finger family protein
Peaxi162Scf00064g00625	17.57	96.6633	2.45985	7.34804e-67	4.87395e-65	Up	alpha/beta-Hydrolases superfamily protein
Peaxi162Scf00064g00740	0.001	1.31	10.3554	2.63384e-10	1.84934e-09	Up	FAD/NAD(P)-binding oxidoreductase family protein
Peaxi162Scf00064g00826	1.21	3.06667	1.34166	3.71525e-07	1.85378e-06	Up	Mechanosensitive ion channel family protein
Peaxi162Scf00064g00911	1.82	4.94	1.44057	2.14152e-05	8.48269e-05	Up	SKU5 similar 5
Peaxi162Scf00064g01012	2.11667	4.55333	1.10513	0.00303087	0.00820168	Up	Unknown protein
Peaxi162Scf00064g01131	16.33	70.5867	2.11187	1.05639e-34	2.8397e-33	Up	conserved hypothetical protein [Ricinus communis] gb|EEF52842.1| conserved hypothetical protein [Ricinus communis]
Peaxi162Scf00064g01212	2485.64	5177.16	1.05854	3.77407e-17	4.48064e-16	Up	catalase 2
Peaxi162Scf00064g01213	0.09	0.843333	3.22811	1.5657e-05	6.31947e-05	Up	Protein kinase superfamily protein
Peaxi162Scf00064g01324	1.62333	9.02667	2.47523	3.18235e-17	3.80823e-16	Up	Cysteine proteinases superfamily protein
Peaxi162Scf00064g01330	0.001	1.54	10.5887	1.10649e-06	5.19992e-06	Up	receptor like protein 31
Peaxi162Scf00064g01429	3.55667	13.8033	1.95642	7.70751e-15	7.87937e-14	Up	Auxin efflux carrier family protein
Peaxi162Scf00064g01530	4.27667	13.8533	1.69567	1.52956e-12	1.30332e-11	Up	Protein NRT1/ PTR FAMILY 1.2
Peaxi162Scf00064g01826	18.4	39.82	1.11379	1.93598e-16	2.19535e-15	Up	MOB kinase activator-like 1
Peaxi162Scf00064g10024	2.7	20.57	2.92951	2.67937e-75	2.09887e-73	Up	mitogen-activated protein kinase kinase kinase 5
Peaxi162Scf00064g10131	3.82	10.0533	1.39603	1.82855e-13	1.68091e-12	Up	Disease resistance protein (CC-NBS-LRR class) family
Peaxi162Scf00065g00116	18.89	76.1933	2.01204	4.4106e-25	8.22743e-24	Up	Small COPII coat GTPase sar1
Peaxi162Scf00065g00124	19.2167	42.7433	1.15334	5.03583e-09	3.11229e-08	Up	Unknown protein
Peaxi162Scf00065g00138	0.573333	2.23667	1.9639	0.000212928	0.000712561	Up	conserved hypothetical protein [Ricinus communis] gb|EEF45569.1| conserved hypothetical protein [Ricinus communis]
Peaxi162Scf00065g00322	0.001	0.536667	9.06788	0.000164012	0.000559418	Up	Glycine-rich protein family
Peaxi162Scf00065g01425	3.68	8.63	1.22965	1.80366e-06	8.27823e-06	Up	Acylpyruvase FAHD1, mitochondrial
Peaxi162Scf00065g01524	10.5867	23.84	1.17114	2.86086e-13	2.58611e-12	Up	Dihydrolipoyllysine-residue acetyltransferase component of pyruvate dehydrogenase complex
Peaxi162Scf00065g01529	0.0433333	0.273333	2.65711	0.00433911	0.0113358	Up	Fatty acid oxidation complex subunit alpha
Peaxi162Scf00065g01533	0.243333	0.573333	1.23644	0.0110121	0.0263041	Up	conserved hypothetical protein [Ricinus communis] gb|EEF45561.1| conserved hypothetical protein [Ricinus communis]
Peaxi162Scf00065g10111	5.10333	12.31	1.27032	1.62503e-06	7.49744e-06	Up	Unknown protein
Peaxi162Scf00065g10118	0.396667	2.87	2.85505	0.000644258	0.00199423	Up	Unknown protein
Peaxi162Scf00066g00063	0.646667	6.12667	3.24401	1.14554e-08	6.81268e-08	Up	Calcium-binding EF-hand family protein
Peaxi162Scf00066g00097	0.001	2.49333	11.2839	1.17175e-14	1.17599e-13	Up	cytochrome P450, family 71 subfamily B, polypeptide 7
Peaxi162Scf00066g00107	41.5	119.29	1.52329	1.53674e-32	3.83989e-31	Up	Target of Myb protein 1
Peaxi162Scf00066g00179	0.726667	8.86333	3.60848	6.56977e-11	4.8842e-10	Up	conserved hypothetical protein [Ricinus communis] gb|EEF42038.1| conserved hypothetical protein [Ricinus communis]
Peaxi162Scf00066g00613	0.29	0.696667	1.26442	0.011708	0.0277869	Up	S-adenosyl-L-methionine-dependent methyltransferases superfamily protein
Peaxi162Scf00066g00911	0.0733333	2.56333	5.12741	2.61189e-11	2.00963e-10	Up	Peroxidase superfamily protein
Peaxi162Scf00066g01129	6.86667	14.8233	1.11019	7.13948e-12	5.78246e-11	Up	Unknown protein
Peaxi162Scf00067g00024	0.001	0.63	9.29921	0.000100233	0.000354914	Up	F-box/kelch-repeat protein [Morus notabilis]
Peaxi162Scf00067g00219	12.5033	82.52	2.72243	1.03744e-64	6.57397e-63	Up	NAD(P)-binding Rossmann-fold superfamily protein
Peaxi162Scf00067g02527	108.72	283.97	1.38512	7.03201e-27	1.41622e-25	Up	Ubiquinol-cytochrome C reductase hinge protein
Peaxi162Scf00068g00085	7.58	18.7867	1.30944	3.0441e-14	2.96481e-13	Up	conserved hypothetical protein [Ricinus communis] gb|EEF33808.1| conserved hypothetical protein [Ricinus communis]
Peaxi162Scf00068g01810	54.5367	265.597	2.28394	6.96776e-49	3.04164e-47	Up	fructose-bisphosphate aldolase 2
Peaxi162Scf00069g00003	0.653333	20.5967	4.97845	2.91181e-77	2.3833e-75	Up	F-box family protein
Peaxi162Scf00069g00081	0.0966667	9.61667	6.63637	5.05777e-47	2.06326e-45	Up	UDP-Glycosyltransferase superfamily protein
Peaxi162Scf00069g00091	4.33333	22.9467	2.40474	1.1607e-22	1.90616e-21	Up	UDP-Glycosyltransferase superfamily protein
Peaxi162Scf00069g00105	6.39	13.9767	1.12913	3.25687e-07	1.64304e-06	Up	Unknown protein
Peaxi162Scf00069g00117	63.6133	147.297	1.21132	5.91812e-20	8.39617e-19	Up	Calcium-binding EF-hand family protein
Peaxi162Scf00069g00162	16.63	62.9667	1.9208	2.88742e-39	9.19403e-38	Up	VQ motif-containing protein
Peaxi162Scf00069g00163	0.79	4.62	2.54797	5.45831e-22	8.61489e-21	Up	Receptor-like protein kinase BRI1-like 3
Peaxi162Scf00069g00313	0.001	0.726667	9.50515	0.00220159	0.00611773	Up	-
Peaxi162Scf00069g00510	0.0366667	5.43667	7.21211	3.82418e-18	4.88752e-17	Up	NAC domain containing protein 90
Peaxi162Scf00069g01325	0.95	5.74333	2.59589	1.09215e-09	7.25173e-09	Up	Dynein light chain type 1 family protein [Theobroma cacao] gb|EOY12948.1| Dynein light chain type 1 family protein [Theobroma cacao]
Peaxi162Scf00069g01430	2.21333	7.23667	1.7091	2.53205e-05	9.91276e-05	Up	Cytochrome c oxidase copper chaperone 1
Peaxi162Scf00069g01431	0.001	0.75	9.55075	0.000884992	0.00266384	Up	-
Peaxi162Scf00069g01511	17.8867	40.44	1.1769	1.76599e-14	1.74799e-13	Up	Core-2/I-branching beta-1,6-N-acetylglucosaminyltransferase family protein
Peaxi162Scf00069g01626	8.62667	18.9233	1.13329	8.53689e-09	5.16114e-08	Up	3-hydroxybutyryl-CoA dehydrogenase
Peaxi162Scf00069g01724	0.136667	2.75667	4.33419	5.24146e-15	5.41031e-14	Up	Protein phosphatase 2C family protein
Peaxi162Scf00069g01838	16.6533	41.2333	1.308	2.91854e-16	3.27752e-15	Up	26S proteasome non-ATPase regulatory subunit 5 [Morus notabilis]
Peaxi162Scf00069g01930	0.09	0.713333	2.98658	0.0004046	0.0012964	Up	Actin cyt pan1, putative isoform 1 [Theobroma cacao]
Peaxi162Scf00069g02139	83.53	262.46	1.65173	6.40601e-35	1.73663e-33	Up	ubiquitin-conjugating enzyme 36
Peaxi162Scf00069g02232	1.62333	4.45667	1.45701	3.21627e-07	1.6232e-06	Up	UDP-N-acetylglucosamine 1-carboxyvinyltransferase 2
Peaxi162Scf00070g00045	0.0133333	0.163333	3.61471	0.0147633	0.0341496	Up	basic helix-loop-helix (bHLH) DNA-binding superfamily protein
Peaxi162Scf00070g00121	80.2667	175.383	1.12764	2.21426e-19	3.04828e-18	Up	RAN binding protein 1
Peaxi162Scf00071g00049	0.001	2.30333	11.1695	2.08696e-05	8.28717e-05	Up	proteinase inhibitor precursor [Nicotiana alata]
Peaxi162Scf00071g00074	1.17333	3.83667	1.70924	7.78984e-07	3.73506e-06	Up	RING/U-box superfamily protein
Peaxi162Scf00071g00135	0.56	3.44667	2.6217	3.22432e-10	2.24725e-09	Up	myb domain protein 61
Peaxi162Scf00071g00139	2.77667	13.4133	2.27224	2.1808e-15	2.30985e-14	Up	Unknown protein
Peaxi162Scf00071g00319	0.0766667	16.1567	7.71931	1.05202e-130	2.0826e-128	Up	terpene synthase 21
Peaxi162Scf00071g00425	0.943333	5.38333	2.51266	2.64299e-06	1.18452e-05	Up	proteinase inhibitor precursor [Nicotiana alata]
Peaxi162Scf00071g00426	7.51667	26.7467	1.83119	2.53098e-28	5.38614e-27	Up	calreticulin 1b
Peaxi162Scf00071g00438	0.896667	10.4467	3.54233	4.75473e-32	1.17089e-30	Up	Protein disulfide isomerase-like 2-1
Peaxi162Scf00071g00439	0.403333	9.39	4.54108	2.86353e-31	6.81509e-30	Up	Calmodulin-binding protein
Peaxi162Scf00071g00650	0.55	22.6533	5.36415	1.74088e-89	1.75027e-87	Up	Linoleate 9S-lipoxygenase 6
Peaxi162Scf00071g00742	3.37	7.41	1.13672	1.54151e-06	7.125e-06	Up	Sugar transporter ERD6-like 5
Peaxi162Scf00071g00938	0.01	0.486667	5.60486	1.10779e-06	5.2051e-06	Up	Leucine-rich receptor-like protein kinase family protein
Peaxi162Scf00071g01213	0.72	11.0633	3.94165	1.13566e-33	2.95029e-32	Up	beta glucosidase 17
Peaxi162Scf00072g00011	0.576667	2.49667	2.11419	0.00681635	0.0170944	Up	Unknown protein
Peaxi162Scf00072g00024	0.166667	1.11667	2.74416	4.85622e-05	0.000180988	Up	Protein kinase superfamily protein
Peaxi162Scf00072g00089	3.72667	8.98667	1.2699	1.11152e-07	5.93205e-07	Up	plasma membrane intrinsic protein 2
Peaxi162Scf00072g00411	26.0833	135.143	2.37329	2.13756e-58	1.20235e-56	Up	Tetraspanin family protein
Peaxi162Scf00072g00615	19.6667	146.057	2.8927	4.76713e-108	6.51006e-106	Up	Protein disulfide isomerase-like 1-4
Peaxi162Scf00072g01013	68.8267	180.577	1.39157	6.22986e-30	1.40541e-28	Up	plasma membrane intrinsic protein 2
Peaxi162Scf00073g00037	3.45333	11.1167	1.68666	9.90365e-14	9.30156e-13	Up	Mitochondrial substrate carrier family protein
Peaxi162Scf00073g00056	30.77	165.973	2.43136	1.66369e-36	4.77904e-35	Up	calmodulin-binding family protein
Peaxi162Scf00073g00227	5.29667	12.8033	1.27336	1.36801e-17	1.68036e-16	Up	Unknown protein
Peaxi162Scf00073g00235	8.19333	27.8033	1.76274	4.68458e-11	3.53412e-10	Up	C2 and GRAM domain-containing protein
Peaxi162Scf00073g00236	0.001	0.153333	7.26053	0.0173873	0.0395458	Up	C2 and GRAM domain-containing protein
Peaxi162Scf00073g01310	40.8933	129.52	1.66324	5.16128e-41	1.7297e-39	Up	Nucleotide-sugar transporter family protein
Peaxi162Scf00073g01325	0.001	0.24	7.90689	0.000422222	0.00134812	Up	receptor lectin kinase
Peaxi162Scf00073g01827	0.05	7.94667	7.31228	2.01206e-44	7.58967e-43	Up	Nucleotide-diphospho-sugar transferase family protein
Peaxi162Scf00073g01928	1.79	22.88	3.67606	2.71852e-58	1.52243e-56	Up	metacaspase 1
Peaxi162Scf00073g02222	4.5	13.63	1.59879	4.92659e-11	3.71122e-10	Up	Kinase interacting family protein, putative isoform 1 [Theobroma cacao] ref|XP_007011383.1| Kinase interacting family protein, putative isoform 1 [Theobroma cacao] gb|EOY20192.1| Kinase interacting family protein, putative isoform 1 [Theobroma cacao] gb|EOY20193.1| Kinase interacting family protein, putative isoform 1 [Theobroma cacao]
Peaxi162Scf00073g02335	31.3367	76.44	1.28648	1.2977e-07	6.87682e-07	Up	WRKY DNA-binding protein 70
Peaxi162Scf00073g02339	1.72	8.18	2.24969	1.23893e-05	5.07111e-05	Up	WRKY DNA-binding protein 70
Peaxi162Scf00073g02342	29.48	66.5567	1.17485	3.85683e-17	4.57464e-16	Up	Unknown protein
Peaxi162Scf00074g00019	0.836667	2.94333	1.81473	3.77148e-06	1.65798e-05	Up	conserved hypothetical protein [Ricinus communis] gb|EEF37127.1| conserved hypothetical protein [Ricinus communis]
Peaxi162Scf00074g00023	1.21	2.62667	1.11823	0.0119313	0.0282643	Up	Endoglucanase 1
Peaxi162Scf00074g00025	0.286667	1.05333	1.87752	0.00839317	0.0206609	Up	homeobox 7
Peaxi162Scf00074g00091	0.001	4.70667	12.2005	1.74993e-06	8.03883e-06	Up	Unknown protein
Peaxi162Scf00074g00106	7.89333	24.3667	1.6262	7.25001e-26	1.40154e-24	Up	conserved hypothetical protein [Ricinus communis] gb|EEF51340.1| conserved hypothetical protein [Ricinus communis]
Peaxi162Scf00074g00146	50.9433	102.487	1.00847	4.77497e-17	5.62447e-16	Up	CTC-interacting domain 11
Peaxi162Scf00074g00154	13.3433	27.41	1.03858	1.64668e-13	1.52194e-12	Up	purple acid phosphatase 27
Peaxi162Scf00074g00159	0.01	0.223333	4.48113	0.0022038	0.0061232	Up	subtilisin-like serine protease 2
Peaxi162Scf00074g00201	3.16667	8.32667	1.39477	0.000445137	0.0014158	Up	RING-H2 zinc finger protein RHA1a [Morus notabilis]
Peaxi162Scf00074g00224	9.47	21.4333	1.17842	1.31561e-06	6.12854e-06	Up	-
Peaxi162Scf00074g00227	1.40333	43.3967	4.95065	2.1905e-80	1.86463e-78	Up	alpha/beta-Hydrolases superfamily protein
Peaxi162Scf00074g00353	3.69	24.4233	2.72657	6.57151e-25	1.21783e-23	Up	ORM1-like protein 3
Peaxi162Scf00074g00430	33.9467	84.32	1.3126	5.25893e-21	7.94658e-20	Up	78 kDa glucose-regulated protein
Peaxi162Scf00074g00435	0.336667	1.05	1.641	0.000412751	0.00132053	Up	trehalase 1
Peaxi162Scf00074g00542	80.0067	204.577	1.35445	2.05145e-18	2.65256e-17	Up	Mitochondrial pyruvate carrier 1
Peaxi162Scf00074g00546	21.8867	49.82	1.18667	3.35247e-16	3.75345e-15	Up	26S proteasome non-ATPase regulatory subunit 8 homolog A
Peaxi162Scf00074g00547	9.38	36.1567	1.9466	1.09876e-41	3.75622e-40	Up	cellulose synthase like G3
Peaxi162Scf00074g00621	65.3267	452.493	2.79215	8.84063e-105	1.14022e-102	Up	DCD (Development and Cell Death) domain protein
Peaxi162Scf00074g00622	0.001	0.266667	8.05889	0.00409756	0.0107654	Up	3-oxoacyl-[acyl-carrier-protein] synthase 2
Peaxi162Scf00074g00738	3.18333	7.14667	1.16673	9.34581e-06	3.89401e-05	Up	Pleckstrin homology (PH) domain-containing protein
Peaxi162Scf00074g00927	3.91333	17.3167	2.14569	1.8137e-22	2.94073e-21	Up	RING/U-box superfamily protein
Peaxi162Scf00074g00928	11.1233	24.06	1.11305	2.07678e-11	1.60906e-10	Up	Mitochondrial inner membrane protein OXA1
Peaxi162Scf00074g00929	48.8733	305.06	2.64197	7.27702e-86	6.75757e-84	Up	long-chain acyl-CoA synthetase 2
Peaxi162Scf00074g01028	0.76	1.70333	1.16429	0.00667286	0.0167622	Up	DNA primase small subunit
Peaxi162Scf00074g01038	5.12667	14.6467	1.51448	6.07524e-11	4.53769e-10	Up	Unknown protein
Peaxi162Scf00074g01125	0.946667	25.8033	4.76856	5.07031e-62	3.061e-60	Up	WRKY transcription factor 54 [Jatropha curcas]
Peaxi162Scf00074g01411	0.353333	3.63333	3.36219	1.86748e-16	2.1205e-15	Up	Cation/H(+) antiporter 18
Peaxi162Scf00074g01513	0.206667	2.74667	3.7323	3.57873e-07	1.79091e-06	Up	Dirigent protein 6
Peaxi162Scf00074g01524	0.001	0.636667	9.31439	0.00288483	0.00783473	Up	Disease resistance-responsive (dirigent-like protein) family protein
Peaxi162Scf00074g01615	0.001	26.4233	14.6895	3.56094e-27	7.25165e-26	Up	Unknown protein
Peaxi162Scf00074g01621	0.826667	3.05333	1.88501	0.000628525	0.00194908	Up	Protein LURP-one-related 17
Peaxi162Scf00074g01724	59.8733	143.187	1.25791	1.52339e-24	2.75321e-23	Up	2-C-methyl-D-erythritol 2,4-cyclodiphosphate synthase
Peaxi162Scf00074g01725	2.56	6.64	1.37504	4.39192e-07	2.16937e-06	Up	1-aminocyclopropane-1-carboxylate synthase
Peaxi162Scf00074g01736	0.0966667	12.32	6.99377	1.00787e-47	4.24717e-46	Up	Unknown protein
Peaxi162Scf00074g01831	1.80333	6.03	1.74149	3.03036e-09	1.91266e-08	Up	mitogen-activated protein kinase 12
Peaxi162Scf00074g01832	0.34	2.31667	2.76844	0.00214403	0.00597534	Up	Unknown protein
Peaxi162Scf00074g02028	28.7867	62.8	1.12536	1.09275e-17	1.35332e-16	Up	RING-H2 finger B1A
Peaxi162Scf00074g02040	7.16667	19.5167	1.44533	1.14567e-15	1.23447e-14	Up	ubiquitin-conjugating enzyme 5
Peaxi162Scf00074g10019	0.45	1.36667	1.60266	0.00575349	0.0146677	Up	conserved hypothetical protein [Ricinus communis] gb|EEF37127.1| conserved hypothetical protein [Ricinus communis]
Peaxi162Scf00074g10153	0.273333	21.6867	6.31	1.69239e-37	5.00215e-36	Up	Disease resistance-responsive (dirigent-like protein) family protein
Peaxi162Scf00075g00133	2.90333	6.1	1.0711	1.40932e-05	5.72358e-05	Up	Calcineurin-like metallo-phosphoesterase superfamily protein
Peaxi162Scf00075g00208	0.001	3.88333	11.9231	2.07712e-10	1.47302e-09	Up	Non-specific lipid-transfer protein
Peaxi162Scf00075g01320	10.8433	41.82	1.94738	1.19821e-29	2.67705e-28	Up	C2 domain-containing protein / GRAM domain-containing protein
Peaxi162Scf00075g01329	1.05	10.54	3.32741	1.67699e-20	2.46123e-19	Up	Eukaryotic protein of unknown function (DUF842)
Peaxi162Scf00075g01418	0.146667	1.98667	3.75974	9.21767e-08	4.95561e-07	Up	basic helix-loop-helix (bHLH) DNA-binding superfamily protein
Peaxi162Scf00075g01421	0.496667	1.07333	1.11175	0.0118929	0.0281917	Up	2-isopropylmalate synthase 1
Peaxi162Scf00075g01548	0.59	1.40333	1.25007	0.00648518	0.0163454	Up	UDP-Glycosyltransferase superfamily protein
Peaxi162Scf00075g01551	0.123333	8.23333	6.06084	5.85577e-37	1.70706e-35	Up	conserved hypothetical protein [Ricinus communis] gb|EEF28541.1| conserved hypothetical protein [Ricinus communis]
Peaxi162Scf00075g01812	0.206667	1.02	2.30319	0.000414852	0.00132675	Up	GDSL esterase/lipase
Peaxi162Scf00075g01933	29.03	62.09	1.09682	4.42297e-19	5.9447e-18	Up	uridine kinase-like 2
Peaxi162Scf00075g02122	0.001	0.163333	7.35168	0.0160631	0.0368391	Up	Flavin-binding monooxygenase family protein
Peaxi162Scf00076g00071	0.753333	5.32	2.82007	3.65333e-09	2.28889e-08	Up	NAC domain protein,
Peaxi162Scf00076g00074	0.001	4.28333	12.0645	1.79536e-27	3.7154e-26	Up	FAD-binding Berberine family protein
Peaxi162Scf00076g00414	0.366667	42.5033	6.85696	4.48976e-34	1.18201e-32	Up	Alpha-glucosidase YihQ
Peaxi162Scf00076g00531	0.69	7.35667	3.41438	2.12708e-21	3.28015e-20	Up	-
Peaxi162Scf00076g00715	21.1833	79.3467	1.90524	4.14993e-41	1.3926e-39	Up	Aquaporin SIP1-2
Peaxi162Scf00076g00923	0.126667	0.926667	2.87101	0.000731898	0.00224026	Up	Protein kinase superfamily protein
Peaxi162Scf00077g00125	0.403333	5.36	3.73219	1.56394e-24	2.8245e-23	Up	ammonium transporter 1
Peaxi162Scf00078g00002	0.001	0.516667	9.01309	2.35472e-07	1.20991e-06	Up	cytochrome P450, family 93, subfamily D, polypeptide 1
Peaxi162Scf00078g00011	0.813333	4.13667	2.34655	2.10824e-13	1.92899e-12	Up	cytochrome P450, family 93, subfamily D, polypeptide 1
Peaxi162Scf00078g00013	0.001	1.16	10.1799	2.65192e-14	2.59273e-13	Up	CYP92B3 [Nicotiana tabacum]
Peaxi162Scf00078g00059	0.22	1.81667	3.04572	0.000965972	0.00288751	Up	flowering promoting factor 1
Peaxi162Scf00078g00061	1.09667	3.55667	1.6974	0.00807534	0.0199535	Up	LYR family of Fe/S cluster biogenesis protein
Peaxi162Scf00078g00103	4.40667	16.1767	1.87615	1.60929e-14	1.60158e-13	Up	conserved hypothetical protein [Ricinus communis] gb|EEF40558.1| conserved hypothetical protein [Ricinus communis]
Peaxi162Scf00078g00236	16.7	41.04	1.29718	2.52217e-16	2.84365e-15	Up	Zinc-binding dehydrogenase family protein
Peaxi162Scf00078g00338	0.703333	2.21667	1.65611	0.0136126	0.0317697	Up	Protein of unknown function (DUF506)
Peaxi162Scf00078g00339	2.12667	6.30667	1.56828	1.05583e-05	4.37211e-05	Up	2-oxoglutarate (2OG) and Fe(II)-dependent oxygenase superfamily protein
Peaxi162Scf00078g00351	10.0967	22.44	1.15219	2.37556e-15	2.50681e-14	Up	30S ribosomal protein S9
Peaxi162Scf00078g00421	86.4667	174.83	1.01574	1.23931e-15	1.33255e-14	Up	cytochrome c-2
Peaxi162Scf00078g00543	2.38333	17.8933	2.90837	2.53789e-72	1.85702e-70	Up	Beta-glucosidase, GBA2 type family protein
Peaxi162Scf00078g00733	0.02	5.53333	8.11201	1.60124e-40	5.26944e-39	Up	Protein phosphatase 2C family protein
Peaxi162Scf00078g00838	0.0566667	0.41	2.85505	0.000513213	0.00161522	Up	O-methyltransferase family protein
Peaxi162Scf00078g01219	5.45	39.13	2.84395	2.31008e-16	2.60914e-15	Up	Chitinase family protein
Peaxi162Scf00078g01227	0.47	2.88	2.61534	8.23976e-08	4.45048e-07	Up	Protein kinase superfamily protein
Peaxi162Scf00078g01421	0.0266667	0.273333	3.35755	0.000112361	0.000393981	Up	ARM repeat superfamily protein
Peaxi162Scf00078g10022	0.0233333	7.14333	8.25806	8.50103e-45	3.22572e-43	Up	Protein of unknown function (DUF677)
Peaxi162Scf00078g10023	0.62	20.5833	5.05306	2.72273e-60	1.58745e-58	Up	Cytochrome P450 superfamily protein
Peaxi162Scf00079g00073	18.16	36.9567	1.02507	1.16459e-14	1.1695e-13	Up	Oligosaccharyltransferase complex/magnesium transporter family protein
Peaxi162Scf00079g00103	0.0933333	1.38667	3.89308	2.8546e-05	0.000110787	Up	vacuolar protein sorting-associated protein 28 homolog 1
Peaxi162Scf00079g00143	1.14	22.4933	4.30239	1.116e-55	5.80436e-54	Up	serine acetyltransferase 2
Peaxi162Scf00079g00175	11.6433	50.98	2.13043	2.73563e-24	4.90061e-23	Up	alpha/beta-Hydrolases superfamily protein
Peaxi162Scf00079g00177	11.6433	50.98	2.13043	2.7379e-24	4.90061e-23	Up	alpha/beta-Hydrolases superfamily protein
Peaxi162Scf00079g01915	0.001	0.413333	8.69116	0.000515142	0.00162063	Up	Peroxidase superfamily protein
Peaxi162Scf00079g01916	24.8467	59.5467	1.26097	2.09556e-22	3.38483e-21	Up	K(+)-insensitive pyrophosphate-energized proton pump
Peaxi162Scf00079g02119	0.0166667	0.55	5.04439	8.83639e-05	0.000315624	Up	Unknown protein
Peaxi162Scf00080g00095	0.18	2.16333	3.58719	3.49558e-10	2.42441e-09	Up	high affinity nitrate transporter 2.7
Peaxi162Scf00080g00151	11.5867	25.6967	1.14912	2.275e-06	1.02789e-05	Up	-
Peaxi162Scf00080g00175	0.12	2.51333	4.3885	0.000483669	0.00152978	Up	Unknown protein
Peaxi162Scf00080g00811	0.001	0.543333	9.08569	0.00012881	0.000447478	Up	Cysteine-rich receptor-like protein kinase 2
Peaxi162Scf00080g01315	27.8767	82.07	1.5578	1.75644e-31	4.21563e-30	Up	Galactose mutarotase-like superfamily protein
Peaxi162Scf00080g01722	1.71	3.76	1.13674	0.00111156	0.00328312	Up	zinc finger (C3HC4-type RING finger) family protein
Peaxi162Scf00081g00049	31.6533	93.8	1.56723	8.22935e-14	7.7748e-13	Up	beta glucosidase 17
Peaxi162Scf00081g00089	0.0766667	0.426667	2.47644	0.0158771	0.0364486	Up	RNA binding protein, putative [Ricinus communis] gb|EEF52315.1| RNA binding protein, putative [Ricinus communis]
Peaxi162Scf00081g00151	17.7767	53.9833	1.60253	7.59313e-20	1.0713e-18	Up	zinc-finger protein 2
Peaxi162Scf00081g00214	0.756667	7.24	3.25826	2.48372e-15	2.61553e-14	Up	ZCF37, putative [Theobroma cacao] gb|EOY10424.1| ZCF37, putative [Theobroma cacao]
Peaxi162Scf00081g00620	2.41333	22.0867	3.19408	8.59533e-86	7.95286e-84	Up	Cytochrome P450 superfamily protein
Peaxi162Scf00081g01223	0.126667	2.68	4.40312	2.83323e-07	1.43842e-06	Up	Cytochrome b5
Peaxi162Scf00082g00013	7.11667	17.74	1.31773	8.85291e-09	5.34082e-08	Up	ARM repeat superfamily protein
Peaxi162Scf00082g00016	70.1367	149.453	1.09145	2.33193e-16	2.63265e-15	Up	Trafficking protein particle complex subunit 3
Peaxi162Scf00082g00148	0.84	5.74667	2.77426	6.85247e-20	9.68945e-19	Up	cysteine-rich RLK (RECEPTOR-like protein kinase) 10
Peaxi162Scf00082g00151	5.4	211.173	5.28932	7.5742e-186	3.07019e-183	Up	Unknown protein
Peaxi162Scf00082g00216	0.001	0.693333	9.43741	2.74638e-05	0.000106717	Up	DnaJ homolog subfamily C member 25 homolog
Peaxi162Scf00082g00217	56.1733	170.313	1.60023	3.262e-39	1.03738e-37	Up	Cysteine-rich PDZ-binding protein
Peaxi162Scf00082g01114	0.0333333	4.48333	7.07146	2.54403e-20	3.6892e-19	Up	Aldolase-type TIM barrel family protein
Peaxi162Scf00082g01315	0.406667	3.02667	2.89581	2.01329e-17	2.43897e-16	Up	cysteine-rich RLK (RECEPTOR-like protein kinase) 26
Peaxi162Scf00083g00082	9.04	72.8767	3.01106	4.06124e-37	1.19209e-35	Up	Unknown protein
Peaxi162Scf00083g00156	0.203333	6.23333	4.93809	2.37938e-30	5.46422e-29	Up	Cytochrome P450 superfamily protein
Peaxi162Scf00083g00319	0.253333	1.42	2.48678	5.71456e-06	2.45595e-05	Up	NAC domain containing protein 76
Peaxi162Scf00083g00320	1.54333	3.24667	1.07291	0.0058142	0.0148033	Up	Chalcone-flavanone isomerase family protein
Peaxi162Scf00083g01117	43.86	88.53	1.01326	1.3134e-13	1.2241e-12	Up	Translation elongation factor EF1B/ribosomal protein S6 family protein
Peaxi162Scf00083g01124	1.91333	4.13667	1.11238	0.000106122	0.000373952	Up	ATP binding microtubule motor family protein
Peaxi162Scf00083g01217	0.963333	3.79	1.97609	2.54403e-05	9.95759e-05	Up	B-box zinc finger family protein
Peaxi162Scf00083g01311	0.59	2.02	1.77557	1.22532e-06	5.72884e-06	Up	Cytochrome P450 superfamily protein
Peaxi162Scf00083g01720	0.993333	2.53333	1.35069	0.000197964	0.000665975	Up	Leucine-rich receptor-like protein kinase family protein
Peaxi162Scf00083g01812	3.01	12.1633	2.0147	5.10822e-17	6.00316e-16	Up	MADS-box transcription factor 16
Peaxi162Scf00084g00028	16.47	39.5867	1.26517	1.67768e-14	1.66639e-13	Up	senescence-associated family protein [Populus trichocarpa] gb|ERP63191.1| senescence-associated family protein [Populus trichocarpa]
Peaxi162Scf00084g00077	5.70667	21.2967	1.89991	4.93405e-18	6.2687e-17	Up	purine permease 10
Peaxi162Scf00084g00117	21.7167	84.54	1.96083	1.45233e-55	7.52295e-54	Up	Poly(U)-specific endoribonuclease-B
Peaxi162Scf00084g00121	4.16667	20.4333	2.29396	4.97108e-31	1.17109e-29	Up	UDP-Glycosyltransferase superfamily protein
Peaxi162Scf00084g00126	12.11	49.9867	2.04534	5.69401e-44	2.0922e-42	Up	UDP-Glycosyltransferase superfamily protein
Peaxi162Scf00084g00518	0.61	3.02333	2.30926	2.92429e-10	2.04317e-09	Up	receptor like protein 35
Peaxi162Scf00084g00716	0.91	3.8	2.06206	1.99516e-07	1.03285e-06	Up	expansin-like B1
Peaxi162Scf00084g00717	8.45	39.0667	2.20891	7.66983e-43	2.72034e-41	Up	Haloacid dehalogenase-like hydrolase (HAD) superfamily protein
Peaxi162Scf00084g00917	1.98	4.69	1.24409	0.00358745	0.00954499	Up	UMP-CMP kinase
Peaxi162Scf00084g00925	11.73	23.47	1.00061	1.14879e-07	6.11817e-07	Up	conserved hypothetical protein [Ricinus communis] gb|EEF33584.1| conserved hypothetical protein [Ricinus communis]
Peaxi162Scf00084g01017	90.1	184.383	1.03311	1.22933e-14	1.23063e-13	Up	ubiquitin-conjugating enzyme 18
Peaxi162Scf00084g01116	10.5667	26.23	1.3117	3.11637e-09	1.96355e-08	Up	thioredoxin H-type 1
Peaxi162Scf00085g00114	18.7333	84.9067	2.18027	1.47816e-38	4.57549e-37	Up	cinnamyl alcohol dehydrogenase 6
Peaxi162Scf00085g02210	3.54	8.20667	1.21305	1.23745e-06	5.78027e-06	Up	Protein kinase superfamily protein
Peaxi162Scf00086g00036	0.14	1.96667	3.81225	3.5287e-05	0.00013504	Up	flowering promoting factor 1
Peaxi162Scf00086g00054	0.326667	7.90333	4.59657	2.25216e-42	7.83563e-41	Up	receptor like protein 20
Peaxi162Scf00086g00063	4.50333	9.92333	1.13983	0.00122245	0.00358329	Up	AP2/ERF and B3 domain-containing transcription factor
Peaxi162Scf00086g00079	0.843333	2.88	1.77189	2.80076e-09	1.77653e-08	Up	Disease resistance protein (CC-NBS-LRR class) family
Peaxi162Scf00086g00081	0.03	0.343333	3.51658	0.000505615	0.00159268	Up	Disease resistance protein (CC-NBS-LRR class) family
Peaxi162Scf00086g00101	7.72	80.7867	3.38744	2.55131e-87	2.44018e-85	Up	Unknown protein
Peaxi162Scf00086g00327	0.03	0.673333	4.48829	0.00210031	0.00586439	Up	Unknown protein
Peaxi162Scf00086g00434	1.8	3.83333	1.0906	0.00196235	0.00551778	Up	nodulin MtN21 /EamA-like transporter family protein
Peaxi162Scf00086g00436	0.756667	8.54667	3.49763	1.37281e-21	2.13115e-20	Up	receptor like protein 34
Peaxi162Scf00086g01114	0.406667	1.50667	1.88944	4.93491e-05	0.000183628	Up	Actin-related protein 2/3 complex subunit 1B, putative isoform 1 [Theobroma cacao] ref|XP_007016872.1| Actin-related protein 2/3 complex subunit 1B, putative isoform 1 [Theobroma cacao] gb|EOY34490.1| Actin-related protein 2/3 complex subunit 1B, putative isoform 1 [Theobroma cacao] gb|EOY34491.1| Actin-related protein 2/3 complex subunit 1B, putative isoform 1 [Theobroma cacao]
Peaxi162Scf00087g00149	0.603333	3.21333	2.41304	2.33725e-06	1.05546e-05	Up	Homeobox-leucine zipper protein family
Peaxi162Scf00087g00213	75.39	191.977	1.34849	6.50851e-18	8.19161e-17	Up	Calcium-binding EF-hand family protein
Peaxi162Scf00087g01610	3.91667	26.16	2.73966	8.81131e-22	1.37961e-20	Up	cytochrome P450, family 78, subfamily A, polypeptide 6
Peaxi162Scf00088g00106	10.5733	25.6933	1.28096	1.263e-15	1.35689e-14	Up	conserved hypothetical protein [Ricinus communis] gb|EEF31624.1| conserved hypothetical protein [Ricinus communis]
Peaxi162Scf00088g00521	22.8067	56.6433	1.31245	1.20358e-23	2.07814e-22	Up	NEDD8 ultimate buster 1
Peaxi162Scf00088g00819	15.9	36.86	1.21303	9.81607e-19	1.29013e-17	Up	phosphate transporter 4
Peaxi162Scf00088g01026	11.4767	23.0967	1.00898	1.757e-13	1.61746e-12	Up	purple acid phosphatase 26
Peaxi162Scf00088g01333	0.133333	0.356667	1.41954	0.0111866	0.0266943	Up	Telomere-associated protein RIF1, putative [Theobroma cacao] gb|EOY31164.1| Telomere-associated protein RIF1, putative [Theobroma cacao]
Peaxi162Scf00089g00045	6.34333	29.88	2.23587	6.65789e-38	1.99792e-36	Up	4-coumarate:CoA ligase 2
Peaxi162Scf00089g00111	8.57333	75.3333	3.13536	7.88524e-61	4.65047e-59	Up	Leucine-rich repeat protein kinase family protein
Peaxi162Scf00089g00119	3.60667	7.79667	1.11219	8.1252e-08	4.39046e-07	Up	Copine family protein 2
Peaxi162Scf00089g00128	0.001	1.13667	10.1506	4.62536e-22	7.35021e-21	Up	receptor like protein 50
Peaxi162Scf00089g00146	6.09333	14.5567	1.25638	7.54032e-13	6.57865e-12	Up	armadillo repeat only 4
Peaxi162Scf00089g00210	0.001	0.376667	8.55714	0.00700352	0.0175119	Up	Protein of unknown function (DUF579)
Peaxi162Scf00089g00426	0.983333	2.40667	1.29128	0.000966981	0.00288985	Up	Protein of unknown function (DUF3537)
Peaxi162Scf00089g00523	0.001	1.59667	10.6408	2.31456e-24	4.15952e-23	Up	cytochrome P450, family 94, subfamily B, polypeptide 3
Peaxi162Scf00089g00717	0.17	3.13333	4.20409	8.52871e-12	6.84253e-11	Up	RING/U-box superfamily protein
Peaxi162Scf00089g00720	3.37333	8.65	1.35853	3.90334e-05	0.000148311	Up	GDSL esterase/lipase
Peaxi162Scf00089g00843	0.001	0.953333	9.89684	7.43444e-13	6.49071e-12	Up	18.2 kDa class I heat shock protein
Peaxi162Scf00089g01021	89.58	262.16	1.5492	3.26256e-30	7.4656e-29	Up	Peptide methionine sulfoxide reductase
Peaxi162Scf00089g01025	0.18	3.27333	4.18469	4.49944e-19	6.04112e-18	Up	Argonaute family protein
Peaxi162Scf00089g01210	0.996667	63.5667	5.99502	3.63327e-124	6.31176e-122	Up	High-affinity nitrate transporter 3.1
Peaxi162Scf00089g01422	0.001	0.696667	9.44432	0.00692539	0.0173335	Up	Unknown protein
Peaxi162Scf00089g01428	11.6867	38.3633	1.71486	3.76959e-15	3.92434e-14	Up	Adenine nucleotide alpha hydrolases-like superfamily protein
Peaxi162Scf00089g01520	3.53667	9.08333	1.36083	1.70514e-10	1.21904e-09	Up	tryptophan aminotransferase related 2
Peaxi162Scf00089g01521	0.001	0.263333	8.04075	2.29879e-05	9.0677e-05	Up	Raffinose synthase family protein
Peaxi162Scf00089g01729	2.23333	11.06	2.30808	2.29124e-15	2.42083e-14	Up	SOUL heme-binding family protein
Peaxi162Scf00089g01742	3.13	7.22333	1.2065	3.09812e-07	1.56574e-06	Up	FAS-associated factor 2-B
Peaxi162Scf00089g01848	16.0867	45.5	1.5	1.00684e-16	1.15975e-15	Up	Glutaredoxin family protein
Peaxi162Scf00090g00168	0.001	0.483333	8.91687	0.0131705	0.0308366	Up	myb domain protein 4
Peaxi162Scf00090g00816	0.001	1.77667	10.795	3.3321e-09	2.0938e-08	Up	Unknown protein
Peaxi162Scf00091g00120	1.23	4.53333	1.88191	1.09608e-08	6.53832e-08	Up	C2H2-like zinc finger protein
Peaxi162Scf00091g00616	4.99667	12.7867	1.3556	2.16331e-05	8.56104e-05	Up	vesicle-associated membrane protein 714
Peaxi162Scf00091g00621	15.7767	38.9067	1.30222	1.08241e-13	1.01325e-12	Up	ferredoxin 3
Peaxi162Scf00092g00020	22.9967	118.983	2.37126	5.43074e-76	4.29365e-74	Up	Protein kinase superfamily protein
Peaxi162Scf00092g00099	234.973	1421.67	2.59702	5.70215e-107	7.62386e-105	Up	cysteine synthase D1
Peaxi162Scf00092g00123	1.20333	2.91667	1.27728	0.000253521	0.000838298	Up	Heat shock 70 kDa protein 8
Peaxi162Scf00092g00131	0.533333	1.51333	1.50462	0.00289065	0.00784885	Up	Copper amine oxidase family protein
Peaxi162Scf00092g00321	44.1833	111.033	1.32942	3.81376e-27	7.76032e-26	Up	Proteasome subunit beta type-2-A
Peaxi162Scf00092g00324	0.001	11.3333	13.4683	6.51009e-42	2.23152e-40	Up	Acyl-CoA N-acyltransferases (NAT) superfamily protein
Peaxi162Scf00092g00515	16.24	46.25	1.5099	1.93753e-18	2.51161e-17	Up	NAD(P)H-quinone oxidoreductase subunit H, putative isoform 3, partial [Theobroma cacao] gb|EOY05721.1| NAD(P)H-quinone oxidoreductase subunit H, putative isoform 3, partial [Theobroma cacao]
Peaxi162Scf00092g01517	2.71667	6.13	1.17405	4.32688e-08	2.41098e-07	Up	lipoxygenase 1
Peaxi162Scf00094g00011	1.41667	11.0033	2.95737	2.31438e-25	4.37471e-24	Up	Protein NRT1/ PTR FAMILY 5.6
Peaxi162Scf00094g00037	0.353333	1.58667	2.1669	0.000245411	0.00081306	Up	NAD(P)-linked oxidoreductase superfamily protein
Peaxi162Scf00094g00094	0.976667	4.13	2.0802	6.11166e-13	5.38184e-12	Up	receptor lectin kinase
Peaxi162Scf00094g01013	0.133333	0.633333	2.24793	0.000899771	0.00270323	Up	laccase 17
Peaxi162Scf00095g00088	0.0766667	0.766667	3.32193	2.58416e-06	1.15938e-05	Up	ARM repeat superfamily protein
Peaxi162Scf00095g00213	39.8167	93.6967	1.23463	3.55607e-22	5.68994e-21	Up	histidine phosphotransfer protein 6
Peaxi162Scf00095g00217	0.03	3.82	6.99247	1.45631e-45	5.6865e-44	Up	inosine-uridine preferring nucleoside hydrolase family protein
Peaxi162Scf00095g00411	0.156667	1.46333	3.22349	0.00419651	0.0109993	Up	-
Peaxi162Scf00095g00414	9.25	50.1933	2.43997	1.39675e-20	2.06059e-19	Up	Pyruvate, phosphate dikinase 2
Peaxi162Scf00095g00522	1.82667	277.63	7.24781	3.34867e-56	1.75957e-54	Up	Peptide methionine sulfoxide reductase B5
Peaxi162Scf00095g00921	30.79	82.4633	1.42129	3.97686e-19	5.35638e-18	Up	alpha/beta-Hydrolases superfamily protein
Peaxi162Scf00096g00026	14.82	31.93	1.10737	4.40339e-13	3.91674e-12	Up	calmodulin-binding family protein
Peaxi162Scf00096g00098	8.74	18.7033	1.09759	5.49315e-08	3.01609e-07	Up	embryo defective 2735
Peaxi162Scf00096g00099	4.87667	10.34	1.08427	1.69096e-05	6.78644e-05	Up	AP2/B3 transcription factor family protein
Peaxi162Scf00096g00715	0.4	1.42667	1.83458	3.056e-05	0.000117958	Up	Beta-fructofuranosidase, insoluble isoenzyme 1
Peaxi162Scf00096g00716	2.97333	472.983	7.31356	0	0	Up	beta-fructofuranosidase, insoluble isoenzyme 1-like precursor [Solanum tuberosum] gb|AEV46341.1| apoplastic invertase [Solanum tuberosum]
Peaxi162Scf00096g00825	0.0933333	11.7867	6.98055	7.98385e-81	6.91131e-79	Up	beta-fructofuranosidase, insoluble isoenzyme 1-like precursor [Solanum tuberosum] gb|AEV46341.1| apoplastic invertase [Solanum tuberosum]
Peaxi162Scf00096g01837	11.25	30.7167	1.4491	1.16535e-07	6.2025e-07	Up	conserved hypothetical protein [Ricinus communis] gb|EEF40256.1| conserved hypothetical protein [Ricinus communis]
Peaxi162Scf00097g00152	5.11333	13.42	1.39205	4.49622e-24	7.97361e-23	Up	Receptor-like protein kinase 2
Peaxi162Scf00097g00159	0.31	6.85333	4.46647	2.29145e-45	8.87963e-44	Up	electron transporter, putative [Ricinus communis] gb|EEF43735.1| electron transporter, putative [Ricinus communis]
Peaxi162Scf00097g00171	11.31	34.2467	1.59836	1.49334e-19	2.07484e-18	Up	Tetratricopeptide repeat (TPR)-like superfamily protein
Peaxi162Scf00097g00610	13.9133	29.67	1.09254	1.51654e-14	1.51163e-13	Up	Leucine-rich repeat (LRR) family protein
Peaxi162Scf00098g00072	0.001	4.50667	12.1378	1.03431e-33	2.68974e-32	Up	plant U-box 24
Peaxi162Scf00098g00156	0.001	20.42	14.3177	2.29766e-59	1.32151e-57	Up	Calcium-binding EF-hand family protein
Peaxi162Scf00099g00081	0.546667	5.34333	3.28901	6.0261e-11	4.50361e-10	Up	Homeobox-leucine zipper protein ATHB-52
Peaxi162Scf00099g00115	0.001	0.656667	9.35902	0.00174978	0.00496933	Up	-
Peaxi162Scf00099g01817	83.4133	202.117	1.27684	5.49305e-26	1.06674e-24	Up	ubiquitin-conjugating enzyme 28
Peaxi162Scf00100g00012	0.001	19.6967	14.2657	4.30675e-33	1.09653e-31	Up	2-oxoglutarate (2OG) and Fe(II)-dependent oxygenase superfamily protein
Peaxi162Scf00100g00017	3.11333	30.51	3.29275	3.63333e-29	7.97116e-28	Up	HXXXD-type acyl-transferase family protein
Peaxi162Scf00100g00019	0.001	10.8833	13.4098	1.11729e-37	3.32156e-36	Up	2-oxoglutarate (2OG) and Fe(II)-dependent oxygenase superfamily protein
Peaxi162Scf00100g00023	1.79667	13.1067	2.86691	3.45301e-31	8.18751e-30	Up	Amino acid permease family protein
Peaxi162Scf00100g00063	0.001	1.20667	10.2368	3.08166e-08	1.74532e-07	Up	Unknown protein
Peaxi162Scf00100g00110	0.001	26.42	14.6893	1.95135e-63	1.20658e-61	Up	2-oxoglutarate (2OG) and Fe(II)-dependent oxygenase superfamily protein
Peaxi162Scf00102g00106	13.6267	34.9	1.35679	4.76839e-17	5.61966e-16	Up	Tryptophan RNA-binding attenuator protein-like
Peaxi162Scf00102g00119	0.0133333	0.37	4.79442	7.97344e-05	0.000287149	Up	Protein NRT1/ PTR FAMILY 6.3
Peaxi162Scf00102g00144	0.001	1.12333	10.1336	6.93275e-10	4.69482e-09	Up	MATE efflux family protein
Peaxi162Scf00102g00163	8.40333	22.0667	1.39284	7.60251e-18	9.51693e-17	Up	BTB/POZ domain-containing protein
Peaxi162Scf00102g00164	3.45333	12.0367	1.80137	3.93211e-17	4.66176e-16	Up	hydroxyproline-rich glycoprotein family protein
Peaxi162Scf00102g00165	0.001	0.353333	8.46489	0.000723527	0.0022157	Up	heat shock protein 90.1
Peaxi162Scf00102g00166	3.88	34.39	3.14786	4.79554e-33	1.21854e-31	Up	Heavy metal transport/detoxification superfamily protein isoform 1 [Theobroma cacao] gb|EOY24847.1| Heavy metal transport/detoxification superfamily protein isoform 1 [Theobroma cacao]
Peaxi162Scf00102g00168	0.04	6.02333	7.23442	9.73184e-23	1.60752e-21	Up	Late embryogenesis abundant (LEA) hydroxyproline-rich glycoprotein family
Peaxi162Scf00102g00169	1.18	2.63667	1.15993	0.0201776	0.0451323	Up	RING-H2 zinc finger protein RHA1a [Morus notabilis]
Peaxi162Scf00102g00214	2.68667	7.38667	1.45911	3.17416e-11	2.42111e-10	Up	Rho GTPase-activating protein 1
Peaxi162Scf00102g00215	0.001	4.36333	12.0912	2.68705e-14	2.62506e-13	Up	Major pollen allergen Bet v 1-L
Peaxi162Scf00102g00530	2.57667	6.19667	1.26599	1.91322e-06	8.75278e-06	Up	plant intracellular ras group-related LRR 4
Peaxi162Scf00102g00633	6.51667	23.5433	1.85311	6.81095e-29	1.48027e-27	Up	inositol polyphosphate 5-phosphatase I
Peaxi162Scf00102g00634	0.663333	4.12333	2.63601	7.82791e-16	8.52094e-15	Up	Protein phosphatase 2C family protein
Peaxi162Scf00102g00734	0.001	2.48667	11.28	3.84743e-14	3.72026e-13	Up	expansin-like A2
Peaxi162Scf00102g00827	0.001	0.58	9.17991	3.0783e-07	1.55634e-06	Up	alpha/beta-Hydrolases superfamily protein
Peaxi162Scf00102g00833	5.24	12.3533	1.23726	6.73792e-08	3.67114e-07	Up	Calcium-binding EF-hand family protein
Peaxi162Scf00102g00836	48.5233	141.497	1.54402	1.32498e-31	3.20416e-30	Up	BAX inhibitor 1
Peaxi162Scf00102g00840	0.5	1.24333	1.31421	0.0155172	0.0357089	Up	conserved hypothetical protein [Ricinus communis] gb|EEF37065.1| conserved hypothetical protein [Ricinus communis]
Peaxi162Scf00102g01048	0.663333	1.7	1.35773	0.00222263	0.00616948	Up	conserved hypothetical protein [Ricinus communis] gb|EEF43162.1| conserved hypothetical protein [Ricinus communis]
Peaxi162Scf00102g01136	23.2167	47.46	1.03155	5.66079e-10	3.86627e-09	Up	L-lactate dehydrogenase A chain
Peaxi162Scf00102g01138	2.21333	87.0167	5.297	5.16369e-189	2.12686e-186	Up	stress-inducible protein, putative
Peaxi162Scf00102g01139	0.001	0.11	6.78136	0.0187437	0.0422506	Up	Elongation factor G
Peaxi162Scf00102g01140	11.67	665.36	5.83326	6.33537e-229	4.90262e-226	Up	Bifunctional inhibitor/lipid-transfer protein/seed storage 2S albumin superfamily protein
Peaxi162Scf00102g01143	35.46	103.477	1.54504	7.14684e-26	1.38264e-24	Up	Unknown protein
Peaxi162Scf00102g01217	0.113333	1.13333	3.32193	5.2795e-06	2.27664e-05	Up	AT-hook DNA-binding protein [Catharanthus roseus]
Peaxi162Scf00102g01235	31.9267	74.5667	1.22377	4.15118e-22	6.62969e-21	Up	Hsc70-interacting protein
Peaxi162Scf00102g01349	44.2367	357.403	3.01424	2.20195e-80	1.86814e-78	Up	Hydroxymethylglutaryl-CoA synthase
Peaxi162Scf00102g01359	5.58333	30.0533	2.42833	2.74381e-48	1.17763e-46	Up	subtilisin-like serine protease 2
Peaxi162Scf00102g01416	0.136667	10.9033	6.31796	2.74354e-52	1.31448e-50	Up	IQ-domain 22
Peaxi162Scf00102g01521	3.16333	6.93667	1.1328	1.07678e-11	8.55824e-11	Up	glutathione peroxidase 6
Peaxi162Scf00102g01533	29.3833	67.74	1.20501	3.22265e-18	4.13344e-17	Up	glutathione S-transferase THETA 1
Peaxi162Scf00102g01534	5.03333	11.3767	1.17649	3.76581e-09	2.35531e-08	Up	rRNA-processing protein UTP23 homolog
Peaxi162Scf00102g01540	0.001	2.65	11.3718	1.13075e-08	6.73256e-08	Up	Unknown protein
Peaxi162Scf00102g01633	0.001	0.33	8.36632	0.0147082	0.0340372	Up	WRKY DNA-binding protein 27
Peaxi162Scf00102g01634	3.44	17.25	2.32612	1.10313e-37	3.28711e-36	Up	1-aminocyclopropane-1-carboxylate synthase 6
Peaxi162Scf00102g01715	0.0833333	36.6633	8.78123	1.22596e-245	1.42306e-242	Up	Cation/H(+) antiporter 18
Peaxi162Scf00102g01722	5.21667	163.757	4.97228	3.74341e-208	2.27608e-205	Up	Unknown protein
Peaxi162Scf00102g01741	10.2667	89.6467	3.12628	2.37763e-71	1.69602e-69	Up	WRKY family transcription factor
Peaxi162Scf00102g01754	0.001	5.44	12.4094	3.36921e-30	7.70273e-29	Up	WRKY family transcription factor
Peaxi162Scf00102g01842	25.7533	56.1767	1.12521	8.93034e-15	9.07858e-14	Up	Unknown protein
Peaxi162Scf00102g01854	15.7267	274.65	4.12631	1.21565e-148	3.23375e-146	Up	DCD (Development and Cell Death) domain protein
Peaxi162Scf00102g01858	0.63	2.04333	1.6975	0.0042476	0.0111172	Up	myb domain protein 5
Peaxi162Scf00102g01874	0.001	0.26	8.02237	0.0063827	0.0161062	Up	UDP-Glycosyltransferase superfamily protein
Peaxi162Scf00103g00031	0.853333	22.9867	4.75154	1.33558e-28	2.87335e-27	Up	glutathione S-transferase tau 9
Peaxi162Scf00103g00032	0.0633333	3.89667	5.94313	3.94119e-07	1.95886e-06	Up	-
Peaxi162Scf00103g00071	0.85	2.14667	1.33656	0.00936371	0.0227648	Up	Blue copper protein
Peaxi162Scf00103g00113	20.3867	58.6133	1.5236	2.26494e-21	3.48433e-20	Up	Ankyrin repeat family protein [Theobroma cacao] gb|EOX96534.1| Ankyrin repeat family protein [Theobroma cacao]
Peaxi162Scf00103g00212	33.82	166.213	2.29709	1.634e-13	1.51077e-12	Up	glutathione S-transferase tau 9
Peaxi162Scf00103g00316	0.336667	1.48667	2.14269	2.86073e-05	0.000110991	Up	glutathione S-transferase tau 9
Peaxi162Scf00103g01918	15.0967	46.2367	1.61481	2.22576e-27	4.58011e-26	Up	DYNAMIN-like 1E
Peaxi162Scf00104g00156	0.223333	0.896667	2.00537	0.000476406	0.00150849	Up	MATE efflux family protein
Peaxi162Scf00104g01110	1.38667	5.08667	1.8751	9.12221e-08	4.90532e-07	Up	Unknown protein
Peaxi162Scf00104g01410	0.14	2.67	4.25334	1.59022e-08	9.29279e-08	Up	Non-specific lipid-transfer protein 2
Peaxi162Scf00105g00026	4.21	14.87	1.82051	3.06257e-09	1.93156e-08	Up	BURP domain-containing protein
Peaxi162Scf00105g00116	22.46	47.2967	1.07438	2.06253e-11	1.599e-10	Up	rib [Arabidopsis thaliana]
Peaxi162Scf00105g00614	0.24	1.02	2.08746	0.0109512	0.0261813	Up	Unknown protein
Peaxi162Scf00106g00109	7.58333	17.2667	1.18709	3.36109e-11	2.55834e-10	Up	Plant intracellular Ras-group-related LRR protein 7
Peaxi162Scf00106g00322	3.78333	8.44333	1.15815	2.28686e-05	9.02342e-05	Up	Protein of unknown function (DUF962)
Peaxi162Scf00106g01616	0.186667	7.93333	5.40939	8.11889e-24	1.41524e-22	Up	WRKY DNA-binding protein 51
Peaxi162Scf00107g01115	0.001	78.3533	16.2577	8.30281e-33	2.09722e-31	Up	Tetratricopeptide repeat (TPR)-like superfamily protein
Peaxi162Scf00107g01625	18.7133	107.28	2.51924	1.25736e-64	7.92817e-63	Up	PPPDE putative thiol peptidase family protein
Peaxi162Scf00107g02025	2.70333	6.49667	1.26496	0.000533069	0.00167256	Up	conserved hypothetical protein [Ricinus communis] gb|EEF41240.1| conserved hypothetical protein [Ricinus communis]
Peaxi162Scf00108g00165	0.04	3.49667	6.44984	1.83216e-14	1.80997e-13	Up	Unknown protein
Peaxi162Scf00108g00220	1.53	3.28	1.10016	0.000223837	0.000746231	Up	Sugar phosphate exchanger 2
Peaxi162Scf00108g00224	12.9467	27.2867	1.07562	4.91561e-09	3.04094e-08	Up	Protein phosphatase 2C family protein
Peaxi162Scf00108g00615	20.8933	43.67	1.0636	1.45565e-11	1.14378e-10	Up	temperature-induced lipocalin
Peaxi162Scf00109g00018	7.60333	21.6333	1.50855	2.07953e-10	1.47432e-09	Up	Glutathione S-transferase family protein
Peaxi162Scf00109g00019	80.0367	1431.87	4.1611	2.45567e-124	4.29523e-122	Up	Glutathione S-transferase family protein
Peaxi162Scf00109g00020	1.00667	91.18	6.50106	8.63402e-185	3.44511e-182	Up	Glutathione S-transferase family protein
Peaxi162Scf00109g00024	81.3933	789.42	3.27781	3.67241e-128	7.10473e-126	Up	Glutathione S-transferase family protein
Peaxi162Scf00109g00029	175.957	489.313	1.47554	6.69296e-33	1.69394e-31	Up	Glutathione S-transferase family protein
Peaxi162Scf00109g00031	10.18	102.733	3.33509	7.59031e-99	8.89146e-97	Up	glutathione S-transferase TAU 8
Peaxi162Scf00109g00049	0.001	3.35667	11.7128	5.29139e-17	6.21556e-16	Up	NAD(P)-binding Rossmann-fold superfamily protein
Peaxi162Scf00109g00112	16.38	870.677	5.73213	1.63998e-212	1.07385e-209	Up	Glutathione S-transferase family protein
Peaxi162Scf00109g00144	1.11	15.15	3.77069	5.54273e-62	3.33832e-60	Up	Glycosyltransferase family 61 protein
Peaxi162Scf00110g00013	0.68	9.05333	3.73484	8.53217e-29	1.84649e-27	Up	UDP-Glycosyltransferase superfamily protein
Peaxi162Scf00110g00028	3.04	75.06	4.6259	8.63489e-116	1.31255e-113	Up	UDP-Glycosyltransferase superfamily protein
Peaxi162Scf00110g00120	12.02	35.64	1.56806	3.67915e-24	6.54736e-23	Up	Ankyrin repeat family protein
Peaxi162Scf00110g00123	1.49667	9.57	2.67677	3.6585e-13	3.27584e-12	Up	CHY-type/CTCHY-type/RING-type Zinc finger protein
Peaxi162Scf00110g00161	0.89	2.00667	1.17292	0.0169407	0.0386402	Up	cellulose synthase-like A3
Peaxi162Scf00110g00720	0.273333	0.933333	1.77173	0.00943982	0.022928	Up	Pectin lyase-like superfamily protein
Peaxi162Scf00110g00816	37.9433	97.2567	1.35795	1.99223e-23	3.40761e-22	Up	Modifier of rudimentary (Mod(r)) protein
Peaxi162Scf00110g01213	98.5567	305.04	1.62997	5.03013e-39	1.58586e-37	Up	Pyruvate kinase family protein
Peaxi162Scf00110g02021	31.65	131.35	2.05314	1.47742e-30	3.42056e-29	Up	fructose-bisphosphate aldolase 2
Peaxi162Scf00110g02023	5.79333	55.51	3.26028	3.54793e-42	1.22272e-40	Up	-
Peaxi162Scf00111g00013	0.613333	4.7	2.93792	3.35259e-09	2.10615e-08	Up	xyloglucan endotransglucosylase/hydrolase 16
Peaxi162Scf00111g00022	0.001	0.686667	9.42347	1.91041e-05	7.62166e-05	Up	Xyloglucan endotransglucosylase/hydrolase family protein
Peaxi162Scf00111g00032	0.31	2.07	2.73929	2.18654e-07	1.12735e-06	Up	xyloglucan endotransglucosylase/hydrolase 15
Peaxi162Scf00111g00047	0.4	5.91333	3.8859	1.03617e-12	8.94853e-12	Up	Endochitinase 3
Peaxi162Scf00111g00053	0.001	3.7	11.8533	3.77499e-08	2.1164e-07	Up	Unknown protein
Peaxi162Scf00111g00077	1.09667	3.54	1.69062	5.16485e-07	2.534e-06	Up	nine-cis-epoxycarotenoid dioxygenase 3
Peaxi162Scf00111g00083	0.001	2.98	11.5411	2.18709e-06	9.92212e-06	Up	CTC-interacting domain 9
Peaxi162Scf00111g00122	1.78	28.02	3.97651	8.23171e-76	6.46809e-74	Up	WRKY DNA-binding protein 28
Peaxi162Scf00111g00223	4.52333	155.753	5.10573	2.34153e-133	4.78365e-131	Up	Unknown protein
Peaxi162Scf00111g00316	2.92667	32.3633	3.46703	1.10876e-14	1.11694e-13	Up	Unknown protein
Peaxi162Scf00111g00319	0.001	1.22	10.2527	0.000542226	0.00169858	Up	Unknown protein
Peaxi162Scf00111g00320	14.0433	29.3967	1.06577	2.47991e-15	2.6126e-14	Up	subtilisin-like serine protease 2
Peaxi162Scf00111g00533	1.60667	3.52	1.1315	0.000283373	0.000930379	Up	Vacuolar cation/proton exchanger 2
Peaxi162Scf00111g00628	6.91667	22.0867	1.67503	7.04779e-29	1.52914e-27	Up	Endoplasmic reticulum oxidoreductin-1
Peaxi162Scf00111g00631	42.5067	115.307	1.43971	3.44999e-32	8.5123e-31	Up	glutathione S-transferase TAU 19
Peaxi162Scf00111g01139	11.7733	34.2867	1.54212	6.47147e-15	6.64503e-14	Up	Unknown protein
Peaxi162Scf00111g01143	8.94	17.9	1.00161	1.64952e-06	7.60633e-06	Up	Mitochondrial inner membrane protease subunit 1
Peaxi162Scf00111g01413	0.336667	1.34	1.99284	1.61773e-05	6.51093e-05	Up	Peptide-N4-(N-acetyl-beta-glucosaminyl)asparagine amidase A protein
Peaxi162Scf00111g01456	13.1967	27.45	1.05663	1.18489e-12	1.02018e-11	Up	Tubby-like F-box protein 7
Peaxi162Scf00111g01479	0.603333	2.32333	1.94517	1.87023e-09	1.20973e-08	Up	gamma-glutamyl hydrolase 1
Peaxi162Scf00111g10031	22.01	602.6	4.77497	6.71281e-166	2.25559e-163	Up	Unknown protein
Peaxi162Scf00112g00029	24.9733	51.9533	1.05683	5.51189e-15	5.67798e-14	Up	Ubiquitin domain-containing protein
Peaxi162Scf00112g00072	5.02	10.2667	1.03221	8.00036e-11	5.89455e-10	Up	U-box domain-containing protein 17
Peaxi162Scf00113g00112	0.001	0.293333	8.1964	0.0148392	0.0343096	Up	Unknown protein
Peaxi162Scf00114g00001	11.2533	92.8367	3.04434	5.12394e-85	4.68997e-83	Up	arogenate dehydratase 6
Peaxi162Scf00114g00035	0.136667	5.90667	5.43361	3.7285e-23	6.26824e-22	Up	Argonaute family protein
Peaxi162Scf00114g00211	6.56	14.9133	1.18484	2.28135e-10	1.61188e-09	Up	shrunken seed protein (SSE1)
Peaxi162Scf00115g00062	6.56333	17.31	1.39911	2.20974e-07	1.13862e-06	Up	5'-AMP-activated protein kinase beta-2 subunit protein
Peaxi162Scf00115g00105	0.001	0.863333	9.75377	0.0192856	0.0433268	Up	-
Peaxi162Scf00115g00111	2.48	11.6167	2.22778	3.36223e-20	4.84818e-19	Up	receptor-like protein kinase 4
Peaxi162Scf00115g00112	0.001	0.293333	8.1964	0.00879886	0.0215557	Up	F-box protein interaction domain containing protein [Solanum demissum]
Peaxi162Scf00115g00115	5.60667	11.4367	1.02845	5.74933e-07	2.79978e-06	Up	allene oxide synthase
Peaxi162Scf00115g00132	1.72333	332.263	7.59098	3.22339e-305	9.14618e-302	Up	kiwellin [Actinidia deliciosa]
Peaxi162Scf00115g00510	0.001	0.163333	7.35168	0.015072	0.0348068	Up	ARM repeat superfamily protein isoform 2 [Theobroma cacao] gb|EOY32288.1| ARM repeat superfamily protein isoform 2 [Theobroma cacao]
Peaxi162Scf00115g01229	7.11667	15.1567	1.09068	3.38011e-05	0.000129645	Up	Glutaredoxin family protein
Peaxi162Scf00116g00042	0.426667	0.913333	1.09803	0.0115526	0.027459	Up	Transmembrane 9 superfamily member 4
Peaxi162Scf00116g00093	56.0433	166.24	1.56865	9.78841e-36	2.71703e-34	Up	conserved hypothetical protein [Ricinus communis] gb|EEF42512.1| conserved hypothetical protein [Ricinus communis]
Peaxi162Scf00116g01613	6.27667	19.2433	1.61629	1.38574e-24	2.50799e-23	Up	Protein NRT1/ PTR FAMILY 8.1
Peaxi162Scf00117g00015	0.001	0.596667	9.22078	4.16563e-05	0.00015734	Up	HXXXD-type acyl-transferase family protein
Peaxi162Scf00117g00114	0.18	14.4567	6.32759	1.14046e-48	4.92789e-47	Up	Copine family protein 2
Peaxi162Scf00117g00118	9.76	77.8067	2.99494	7.28295e-89	7.12585e-87	Up	plant intracellular ras group-related LRR 3
Peaxi162Scf00117g00172	0.153333	2.43	3.98621	1.57734e-18	2.05408e-17	Up	FAD-binding Berberine family protein
Peaxi162Scf00117g00315	1.64333	7.13333	2.11795	1.28416e-12	1.10156e-11	Up	Inorganic pyrophosphatase
Peaxi162Scf00117g00318	25.97	71.22	1.45544	1.00882e-24	1.8428e-23	Up	Unknown protein
Peaxi162Scf00117g00418	36.0367	89.3467	1.30995	5.14636e-22	8.13762e-21	Up	ORM1-like protein 2
Peaxi162Scf00117g00916	0.203333	5.68	4.80397	8.14743e-25	1.499e-23	Up	Calcium-binding EF-hand family protein
Peaxi162Scf00117g01123	0.286667	1.73667	2.59887	0.00206265	0.00577249	Up	PA-domain containing subtilase family protein [Theobroma cacao] gb|EOY24994.1| PA-domain containing subtilase family protein [Theobroma cacao]
Peaxi162Scf00117g01515	0.326667	1.66	2.34529	1.64608e-10	1.17781e-09	Up	Cation/H(+) antiporter 18
Peaxi162Scf00117g01731	37.1167	121.02	1.70511	1.01643e-33	2.64593e-32	Up	PLAC8 family protein
Peaxi162Scf00118g00003	0.416667	1.63	1.96791	0.0083865	0.0206484	Up	Heavy metal transport/detoxification superfamily protein
Peaxi162Scf00118g00222	2.90667	21.7767	2.90535	5.90752e-32	1.45198e-30	Up	ARM repeat superfamily protein
Peaxi162Scf00119g00121	9.6	23.0667	1.2647	1.1254e-09	7.45313e-09	Up	single-strand DNA-binding protein [Arabidopsis thaliana] dbj|BAB02216.1| unnamed protein product [Arabidopsis thaliana] gb|AEE76119.1| single-strand DNA-binding protein [Arabidopsis thaliana]
Peaxi162Scf00119g00136	0.586667	10.9833	4.22663	1.07072e-42	3.77143e-41	Up	Pentatricopeptide repeat (PPR) superfamily protein
Peaxi162Scf00119g00137	6.84667	14.2067	1.05309	4.16343e-08	2.32244e-07	Up	hydroxyproline-rich glycoprotein family protein
Peaxi162Scf00119g00143	0.593333	6.71	3.4994	8.13718e-11	5.99018e-10	Up	Unknown protein
Peaxi162Scf00119g00510	0.11	1.08333	3.2999	1.96592e-05	7.82598e-05	Up	Copper-exporting P-type ATPase A
Peaxi162Scf00119g00624	141.377	401.807	1.50696	9.95569e-31	2.31336e-29	Up	glutathione peroxidase 6
Peaxi162Scf00119g01526	0.983333	2.07333	1.0762	0.0142176	0.0330249	Up	RING/FYVE/PHD zinc finger superfamily protein
Peaxi162Scf00120g00019	0.67	2.28333	1.76891	2.35472e-07	1.20991e-06	Up	AMP-dependent synthetase and ligase family protein
Peaxi162Scf00120g00071	0.253333	66.69	8.04029	1.60062e-155	4.5927e-153	Up	NAD(P)-binding Rossmann-fold superfamily protein
Peaxi162Scf00120g00111	0.113333	7.46667	6.04182	5.23055e-35	1.42402e-33	Up	Short-chain dehydrogenase reductase 2a
Peaxi162Scf00120g01529	43.3333	165.39	1.93232	3.71247e-48	1.58803e-46	Up	Charged multivesicular body protein 5
Peaxi162Scf00120g01530	0.001	0.82	9.67948	1.54715e-07	8.1312e-07	Up	FAD/NAD(P)-binding oxidoreductase family protein
Peaxi162Scf00120g10023	24.5733	55.0033	1.16243	8.27651e-13	7.19636e-12	Up	Cyclophilin-like peptidyl-prolyl cis-trans isomerase family protein
Peaxi162Scf00121g00018	51.0867	138.41	1.43793	1.20324e-26	2.40057e-25	Up	WRKY DNA-binding protein 7
Peaxi162Scf00121g00023	2.51333	5.69667	1.18052	3.9161e-07	1.9479e-06	Up	F-box/RNI-like superfamily protein
Peaxi162Scf00121g00081	1.38	4.84	1.81034	6.2121e-07	3.01479e-06	Up	Isocitrate dehydrogenase [NAD] subunit 1, mitochondrial
Peaxi162Scf00121g01710	1.14	61.8467	5.76159	8.53122e-240	9.07757e-237	Up	G-type lectin S-receptor-like serine/threonine-protein kinase
Peaxi162Scf00121g02010	0.113333	4.08333	5.1711	6.49286e-27	1.30867e-25	Up	S-locus lectin protein kinase family protein
Peaxi162Scf00122g00032	7.34	15.3667	1.06595	4.38908e-07	2.16881e-06	Up	RING/U-box superfamily protein
Peaxi162Scf00122g00196	4.15667	342.013	6.36248	8.73016e-225	6.19284e-222	Up	Unknown protein
Peaxi162Scf00122g00211	0.36	1.03	1.51658	0.000441156	0.00140419	Up	Unknown protein
Peaxi162Scf00122g02121	0.82	18.11	4.46502	2.92186e-36	8.29983e-35	Up	Unknown protein
Peaxi162Scf00122g02122	0.0366667	0.486667	3.73039	5.19712e-07	2.54788e-06	Up	subtilisin-like serine protease 2
Peaxi162Scf00122g02215	16.9533	37.2367	1.13515	1.8215e-17	2.21503e-16	Up	3-hydroxyisobutyryl-CoA hydrolase-like protein 2, mitochondrial
Peaxi162Scf00122g02520	8.25667	23.8133	1.52814	1.42021e-15	1.52259e-14	Up	WUSCHEL related homeobox 13
Peaxi162Scf00123g00057	0.001	1.58333	10.6287	8.22358e-20	1.15705e-18	Up	cyclic nucleotide-gated channel 15
Peaxi162Scf00123g00069	5.59	22.54	2.01157	1.16382e-31	2.82246e-30	Up	Calcium-dependent lipid-binding (CaLB domain) family protein
Peaxi162Scf00123g00129	17.4667	50.0133	1.51771	9.53025e-33	2.40014e-31	Up	Protein kinase superfamily protein
Peaxi162Scf00123g01014	25.3733	61.3833	1.27453	5.78681e-12	4.71832e-11	Up	DNA-directed RNA polymerase I(A) and III(C) 14 kDa subunit family protein [Populus trichocarpa] gb|EEE84643.1| DNA-directed RNA polymerase I(A) and III(C) 14 kDa subunit family protein [Populus trichocarpa]
Peaxi162Scf00123g01116	44.7067	92.2	1.04428	5.31217e-07	2.60128e-06	Up	adenosine kinase 2
Peaxi162Scf00124g00110	3.11333	6.83	1.13343	3.09277e-06	1.37333e-05	Up	purine permease 3
Peaxi162Scf00124g00616	0.373333	1.40333	1.91032	3.68822e-05	0.000140723	Up	cellulose synthase like G3
Peaxi162Scf00124g01711	0.103333	1.39	3.74971	0.00629288	0.0159016	Up	SAUR-like auxin-responsive protein family
Peaxi162Scf00124g01733	25.8067	101.483	1.97543	5.8788e-38	1.76828e-36	Up	UPF0678 fatty acid-binding protein-like protein
Peaxi162Scf00125g00122	48.9933	143.017	1.54553	3.12054e-34	8.27511e-33	Up	ammonium transporter 1
Peaxi162Scf00126g00001	20.9267	45.6533	1.12538	1.12207e-09	7.43883e-09	Up	60S ribosomal protein L27-3
Peaxi162Scf00126g00002	20.9267	45.6533	1.12538	1.12354e-09	7.44469e-09	Up	60S ribosomal protein L27-3
Peaxi162Scf00126g00241	0.486667	3.24667	2.73795	5.4671e-21	8.24651e-20	Up	P-loop containing nucleoside triphosphate hydrolases superfamily protein
Peaxi162Scf00126g00623	2.68	6.46333	1.27005	8.22154e-07	3.9273e-06	Up	Unknown protein
Peaxi162Scf00126g00624	5.21	25.3033	2.27997	7.45195e-24	1.30075e-22	Up	B-box zinc finger family protein
Peaxi162Scf00126g01027	3.50333	7.9	1.17312	1.13003e-05	4.65491e-05	Up	50S ribosomal protein L3
Peaxi162Scf00126g01128	19.71	82.55	2.06634	4.65937e-54	2.34687e-52	Up	Protein kinase superfamily protein
Peaxi162Scf00126g01320	0.04	6.12	7.25739	8.18973e-23	1.35718e-21	Up	F-box protein PP2-B1
Peaxi162Scf00126g01615	0.02	1.39	6.11894	8.60925e-10	5.78108e-09	Up	serpin 3
Peaxi162Scf00128g00107	0.373333	5.30333	3.82836	3.73463e-19	5.03544e-18	Up	P-loop containing nucleoside triphosphate hydrolases superfamily protein
Peaxi162Scf00128g00166	0.001	22.88	14.4818	9.61998e-99	1.12176e-96	Up	BAG family molecular chaperone regulator 5 [Morus notabilis]
Peaxi162Scf00128g00175	0.0266667	0.796667	4.90087	3.8296e-05	0.000145726	Up	-
Peaxi162Scf00128g00314	14.0367	111.137	2.98506	5.34558e-109	7.45957e-107	Up	Protein of unknown function (DUF707)
Peaxi162Scf00128g00437	4.88333	29.2	2.58003	5.63463e-46	2.23088e-44	Up	GDSL esterase/lipase
Peaxi162Scf00128g00446	11.6733	37.8	1.69517	2.98499e-33	7.66107e-32	Up	dual specificity protein phosphatase 1
Peaxi162Scf00128g00453	7.05667	17.0833	1.27553	7.10849e-09	4.33657e-08	Up	GDSL esterase/lipase
Peaxi162Scf00128g00455	0.403333	1.65333	2.03533	4.87259e-05	0.000181546	Up	Quinolinate synthase, chloroplastic
Peaxi162Scf00128g00510	1.61667	5.67	1.81033	4.62248e-07	2.27797e-06	Up	Transducin/WD40 repeat-like superfamily protein
Peaxi162Scf00128g00538	62.54	147.297	1.23587	8.39089e-24	1.46066e-22	Up	Proteasome subunit beta type-7-A
Peaxi162Scf00128g00642	8.16333	17.4433	1.09545	0.00450347	0.0117173	Up	Pectin lyase-like superfamily protein
Peaxi162Scf00128g00730	0.36	6.84	4.24793	9.82865e-33	2.46799e-31	Up	alpha/beta-Hydrolases superfamily protein
Peaxi162Scf00128g00741	0.001	1.01	9.98014	0.000221048	0.000737799	Up	Small heat shock protein, chloroplastic
Peaxi162Scf00128g00825	1.20667	3.33	1.46449	8.48015e-05	0.000304239	Up	multidrug resistance-associated protein 3
Peaxi162Scf00128g00826	1.51	8.68333	2.5237	0.000186004	0.00062814	Up	multidrug resistance-associated protein 3
Peaxi162Scf00128g00827	248.803	973.307	1.96789	6.84287e-55	3.51602e-53	Up	Glyceraldehyde-3-phosphate dehydrogenase, cytosolic
Peaxi162Scf00128g01043	2.80333	24.37	3.11989	4.41528e-89	4.37028e-87	Up	U-box domain-containing protein 45
Peaxi162Scf00128g01053	0.196667	7.92667	5.33289	1.62403e-20	2.38624e-19	Up	P-loop containing nucleoside triphosphate hydrolases superfamily protein
Peaxi162Scf00128g01227	4.67	16.1533	1.79034	3.5785e-12	2.9796e-11	Up	REF/SRPP-like protein
Peaxi162Scf00128g01339	2.71667	10.1933	1.90772	1.22209e-05	5.01101e-05	Up	Unknown protein
Peaxi162Scf00128g01418	4.33	12.87	1.57157	2.28649e-12	1.92389e-11	Up	squamosa promoter-binding protein-like 12
Peaxi162Scf00128g01540	17.86	35.8833	1.00658	3.07747e-14	2.99502e-13	Up	Protein of unknown function (DUF1664)
Peaxi162Scf00128g01541	0.113333	5.27333	5.54007	5.0643e-13	4.49208e-12	Up	WRKY DNA-binding protein 75
Peaxi162Scf00128g01627	14.5933	61.7367	2.08082	6.26484e-27	1.26371e-25	Up	NAC domain protein,
Peaxi162Scf00128g01631	0.16	15.43	6.59152	2.15933e-45	8.39311e-44	Up	SAUR family protein [Theobroma cacao] gb|EOX99720.1| SAUR family protein [Theobroma cacao]
Peaxi162Scf00128g01750	16.33	35.93	1.13766	8.63521e-08	4.65325e-07	Up	GRAM domain family protein
Peaxi162Scf00128g01758	8.01667	16.0767	1.00389	2.16435e-10	1.53317e-09	Up	Zinc finger (C3HC4-type RING finger) family protein
Peaxi162Scf00128g01759	0.96	14.7867	3.94512	1.27681e-51	6.01583e-50	Up	somatic embryogenesis receptor-like kinase 1
Peaxi162Scf00128g01760	0.001	1.92333	10.9094	1.30695e-08	7.72226e-08	Up	Humj1 family protein [Populus trichocarpa] gb|EEE79636.2| Humj1 family protein [Populus trichocarpa]
Peaxi162Scf00129g00003	1.76333	4.91	1.47742	0.0199037	0.0445744	Up	expansin A1
Peaxi162Scf00129g00074	0.0666667	4.33	6.02126	1.48014e-26	2.9415e-25	Up	transferase, transferring glycosyl groups, putative [Ricinus communis] gb|EEF44963.1| transferase, transferring glycosyl groups, putative [Ricinus communis]
Peaxi162Scf00129g00084	2.60333	5.21333	1.00185	5.65405e-05	0.000208442	Up	U-box domain-containing protein 40
Peaxi162Scf00129g00085	0.936667	17.1833	4.19733	8.59792e-33	2.16962e-31	Up	zinc finger (AN1-like) family protein
Peaxi162Scf00129g00135	6.44333	38.99	2.59723	5.11164e-35	1.39462e-33	Up	Glutaredoxin family protein
Peaxi162Scf00129g00156	0.43	1.10667	1.36381	0.00671494	0.016858	Up	Pentatricopeptide repeat-containing protein
Peaxi162Scf00129g00225	1.91667	17.1933	3.16518	5.89464e-42	2.02327e-40	Up	Protein of unknown function (DUF1666)
Peaxi162Scf00129g00313	0.583333	1.67333	1.52033	0.000987366	0.00294664	Up	Glutaredoxin family protein
Peaxi162Scf00129g00321	2.68333	5.89333	1.13506	0.00083746	0.00253451	Up	transcription factor style2.1 [Solanum lycopersicum] ref|XP_006338463.1| PREDICTED: transcription factor bHLH135-like [Solanum tuberosum] gb|ABX82930.1| transcription factor style2.1 [Solanum lycopersicum] gb|ABX82931.1| transcription factor style2.1 [Solanum pennellii] gb|ABX82932.1| transcription factor style2.1 [Solanum lycopersicum] gb|ABX82933.1| transcription factor style2.1 [Solanum pennel…
Peaxi162Scf00129g00433	7.04	27.58	1.96998	3.2806e-56	1.72772e-54	Up	Aldose 1-epimerase
Peaxi162Scf00129g00543	14.74	30.5933	1.05348	2.15349e-07	1.11142e-06	Up	thioredoxin 2
Peaxi162Scf00129g00610	16.2233	39.6867	1.29058	1.15702e-20	1.71386e-19	Up	Leucine-rich repeat protein kinase family protein
Peaxi162Scf00129g00632	7.78667	18.4033	1.24089	7.57065e-12	6.12003e-11	Up	Protein of unknown function (DUF1336)
Peaxi162Scf00129g00637	0.0666667	0.696667	3.38543	3.37747e-05	0.000129564	Up	conserved hypothetical protein [Ricinus communis] gb|EEF52078.1| conserved hypothetical protein [Ricinus communis]
Peaxi162Scf00129g00640	1.5	14.1867	3.2415	2.84383e-48	1.21851e-46	Up	P-loop containing nucleoside triphosphate hydrolases superfamily protein
Peaxi162Scf00129g00711	5.59333	13.3	1.24965	5.0103e-09	3.09727e-08	Up	Family of unknown function (DUF716)
Peaxi162Scf00129g00731	34.5233	129.593	1.90835	2.22611e-45	8.63955e-44	Up	B12D protein
Peaxi162Scf00129g00814	1.89333	4.90333	1.37283	0.00120718	0.00354301	Up	Peroxidase superfamily protein
Peaxi162Scf00129g00822	7.79333	21.28	1.44919	4.00976e-13	3.57533e-12	Up	Unknown protein
Peaxi162Scf00129g00925	6.1	18.07	1.56672	1.08161e-17	1.34018e-16	Up	nodulin MtN21 /EamA-like transporter family protein
Peaxi162Scf00129g00942	0.556667	13.8733	4.63936	2.12291e-62	1.28771e-60	Up	alpha dioxygenase
Peaxi162Scf00129g01327	13.7733	28.46	1.04706	4.92656e-14	4.72258e-13	Up	Isocitrate dehydrogenase [NADP]
Peaxi162Scf00129g01335	0.543333	5.11	3.23341	1.17749e-21	1.83351e-20	Up	Cysteine-rich receptor-like protein kinase 42
Peaxi162Scf00129g01336	3.89667	9.71333	1.31773	4.74634e-06	2.05925e-05	Up	Phosphoenolpyruvate/phosphate translocator 2, chloroplastic
Peaxi162Scf00129g01640	3.98333	8.98333	1.17327	5.42039e-07	2.64869e-06	Up	beta-1,4-N-acetylglucosaminyltransferase family protein
Peaxi162Scf00129g01648	24.6233	51.1367	1.05433	1.46075e-13	1.355e-12	Up	Protein kinase superfamily protein
Peaxi162Scf00129g01652	1.25667	5.71	2.18389	3.35697e-14	3.26331e-13	Up	F-box/LRR-repeat protein, putative [Ricinus communis] gb|EEF40956.1| F-box/LRR-repeat protein, putative [Ricinus communis]
Peaxi162Scf00129g01674	0.183333	0.686667	1.90514	0.0034533	0.00922746	Up	integral membrane protein MviN [Stanieria cyan MviN [Stanieria cyanosphaera PCC 7437]
Peaxi162Scf00130g00016	4.39667	10.11	1.2013	3.61601e-08	2.03218e-07	Up	Protein of unknown function (DUF288)
Peaxi162Scf00130g00093	3.35667	14.6633	2.12711	2.36793e-18	3.04941e-17	Up	Glucan endo-1,3-beta-glucosidase
Peaxi162Scf00130g00119	0.001	3.34	11.7056	1.17184e-11	9.27055e-11	Up	Unknown protein
Peaxi162Scf00130g00127	5.94333	23.5767	1.98802	1.07835e-15	1.1639e-14	Up	Calcium-binding EF-hand family protein
Peaxi162Scf00130g00325	5.94	12.3133	1.05169	4.07811e-16	4.53584e-15	Up	ATP-binding cassette sub-family A member 2
Peaxi162Scf00130g00326	0.186667	30.0433	7.33044	1.86874e-99	2.2617e-97	Up	Heat stress transcription factor B-3
Peaxi162Scf00130g00521	5.87	13.0067	1.14782	1.10922e-10	8.04491e-10	Up	Glycosyltransferase family 61 protein
Peaxi162Scf00130g00720	1.70333	4.94667	1.5381	0.000546873	0.00171167	Up	Mitochondrial glycoprotein family protein
Peaxi162Scf00130g00727	25.3133	76.9433	1.6039	2.30606e-14	2.265e-13	Up	UDP-Glycosyltransferase superfamily protein
Peaxi162Scf00130g00831	33.1667	99.7067	1.58796	8.19448e-32	2.0006e-30	Up	Calcium-binding EF-hand family protein
Peaxi162Scf00130g00832	13.03	32.1267	1.30193	2.50868e-13	2.27662e-12	Up	Unknown protein
Peaxi162Scf00130g00925	7.86333	35.08	2.15744	1.37604e-31	3.31821e-30	Up	IQ-domain 12
Peaxi162Scf00130g01015	14.15	29.1633	1.04335	3.06948e-14	2.98838e-13	Up	UDP-N-acetylglucosamine--dolichyl-phosphate N-acetylglucosaminephosphotransferase
Peaxi162Scf00130g01319	0.853333	1.93333	1.17991	0.00280274	0.00763046	Up	Ankyrin repeat family protein / BTB/POZ domain-containing protein
Peaxi162Scf00131g00006	1.72667	4.75333	1.46095	0.0165757	0.0379115	Up	50S rib L18, putative [Ricinus communis]
Peaxi162Scf00131g00064	2.21	6.29	1.50901	0.000143507	0.000494434	Up	Protein of unknown function (DUF506)
Peaxi162Scf00131g00112	0.02	1.63	6.34873	9.17304e-14	8.63761e-13	Up	F-box family protein with a domain of unknown function (DUF295)
Peaxi162Scf00131g00119	0.001	0.37	8.53138	0.0171161	0.0390088	Up	lipid transfer protein [Capsicum annuum]
Peaxi162Scf00131g00122	52.56	122.827	1.22459	9.10725e-23	1.50629e-21	Up	26S protease regulatory subunit 6B homolog
Peaxi162Scf00131g00415	0.253333	1.3	2.3594	8.38306e-05	0.00030101	Up	Heat stress transcription factor A-6b
Peaxi162Scf00131g00417	0.383333	13.28	5.11451	3.82705e-34	1.01067e-32	Up	Calcium-binding EF-hand family protein
Peaxi162Scf00131g01118	5.07	15.57	1.61871	4.73574e-14	4.54991e-13	Up	Peroxisomal membrane 22 kDa (Mpv17/PMP22) family protein
Peaxi162Scf00131g10129	93.6567	202.933	1.11555	9.18597e-19	1.21106e-17	Up	Cytochrome b-c1 complex, subunit 8 protein
Peaxi162Scf00132g00018	8.62	18.71	1.11805	3.93548e-13	3.51522e-12	Up	Mannan endo-1,4-beta-mannosidase 2
Peaxi162Scf00132g00019	22.19	96.4133	2.11932	1.82661e-53	9.07511e-52	Up	ubiquitin-conjugating enzyme 25
Peaxi162Scf00132g00087	0.07	4.05333	5.85561	1.21325e-09	8.00173e-09	Up	17.6 kDa class I heat shock protein
Peaxi162Scf00132g00138	14.5733	35.8833	1.29998	1.99401e-17	2.41675e-16	Up	Cysteine and histidine-rich domain-containing protein RAR1
Peaxi162Scf00132g00229	5.53667	28.6633	2.37212	9.57896e-21	1.42801e-19	Up	Unknown protein
Peaxi162Scf00132g00239	0.556667	1.54	1.46804	8.51964e-08	4.59485e-07	Up	receptor like protein 50
Peaxi162Scf00132g00419	2.6	15.58	2.58311	5.20456e-13	4.61329e-12	Up	expansin B3
Peaxi162Scf00132g00912	10.61	114.933	3.4373	2.4394e-92	2.59563e-90	Up	glutathione S-transferase TAU 8
Peaxi162Scf00132g01511	14.35	60.79	2.08278	1.75292e-30	4.03646e-29	Up	Ph phosphatase inhibitors [Theobroma cacao]
Peaxi162Scf00133g00613	19.7633	62.0933	1.65161	4.48364e-30	1.01867e-28	Up	RNA-binding (RRM/RBD/RNP motifs) family protein
Peaxi162Scf00133g00726	18.4567	46.6867	1.33887	1.98284e-19	2.7356e-18	Up	Peptidyl-tRNA hydrolase II (PTH2) family protein
Peaxi162Scf00133g01416	0.276667	1.60333	2.53485	6.64975e-06	2.83024e-05	Up	Developmentally-regulated GTP-binding protein 1
Peaxi162Scf00133g01713	1.70667	6.90333	2.01611	1.1374e-06	5.33635e-06	Up	prohibitin 1
Peaxi162Scf00134g02023	635.933	1461.8	1.2008	2.14405e-20	3.12694e-19	Up	Aluminium induced protein with YGL and LRDR motifs
Peaxi162Scf00135g00012	0.0133333	0.203333	3.93074	0.0195405	0.0438185	Up	cytochrome P450, family 96, subfamily A, polypeptide 10
Peaxi162Scf00135g00013	0.07	0.973333	3.79751	2.00126e-08	1.15991e-07	Up	cytochrome P450, family 96, subfamily A, polypeptide 10
Peaxi162Scf00135g00086	15.8	46.2333	1.54901	1.52705e-26	3.03001e-25	Up	2-oxoglutarate (2OG) and Fe(II)-dependent oxygenase superfamily protein
Peaxi162Scf00135g00117	0.48	8.52667	4.15088	1.76522e-41	5.9865e-40	Up	UDP-Glycosyltransferase superfamily protein
Peaxi162Scf00135g00123	2.31667	16.83	2.86091	5.00726e-20	7.13164e-19	Up	RING/U-box superfamily protein
Peaxi162Scf00135g00128	1.17667	2.94667	1.32438	2.147e-05	8.50047e-05	Up	conserved hypothetical protein [Ricinus communis] gb|EEF38291.1| conserved hypothetical protein [Ricinus communis]
Peaxi162Scf00135g01413	0.0766667	0.38	2.30933	0.0187153	0.042209	Up	JHL07K02.14 [Jatropha curcas]
Peaxi162Scf00135g01433	1.04667	2.64	1.33474	0.000575062	0.00179418	Up	Integrase-type DNA-binding superfamily protein
Peaxi162Scf00136g00058	0.001	4.95333	12.2742	1.43932e-06	6.67562e-06	Up	-
Peaxi162Scf00136g00115	0.146667	13.4167	6.51534	3.13653e-52	1.49995e-50	Up	myb-like transcription factor family protein
Peaxi162Scf00136g00153	38.4467	92.4367	1.26561	3.64653e-18	4.66774e-17	Up	Protein of unknown function (DUF2012)
Peaxi162Scf00136g00620	14.7767	43.1133	1.54481	8.69561e-33	2.1921e-31	Up	ferrochelatase 1
Peaxi162Scf00136g02210	0.17	0.723333	2.08913	0.00684524	0.0171581	Up	Unknown protein
Peaxi162Scf00137g00016	5.90667	27.2833	2.2076	1.7279e-34	4.61564e-33	Up	Peroxidase superfamily protein
Peaxi162Scf00137g00107	3.86	10.1067	1.38863	5.59452e-10	3.82304e-09	Up	ARF-GAP domain 5
Peaxi162Scf00137g00128	2.20333	22.7233	3.36641	7.75193e-63	4.73591e-61	Up	sphingosine kinase 1
Peaxi162Scf00137g01111	0.363333	2.97333	3.03272	2.25514e-09	1.44407e-08	Up	Protein of unknown function (DUF761)
Peaxi162Scf00138g00057	0.173333	1.39333	3.00692	1.34843e-06	6.27573e-06	Up	2-oxoglutarate (2OG) and Fe(II)-dependent oxygenase superfamily protein
Peaxi162Scf00138g00092	0.283333	2.38333	3.07241	5.92746e-07	2.88268e-06	Up	UDP-Glycosyltransferase superfamily protein
Peaxi162Scf00138g00119	17.2767	64.8767	1.90887	8.54839e-35	2.30761e-33	Up	UDP-Glycosyltransferase superfamily protein
Peaxi162Scf00139g00016	0.156667	12.97	6.37134	1.99822e-61	1.18948e-59	Up	Unknown protein
Peaxi162Scf00139g00031	0.433333	2.63	2.60151	1.83551e-09	1.18877e-08	Up	RING/U-box superfamily protein
Peaxi162Scf00139g00057	0.62	11.8433	4.25566	6.15116e-32	1.50751e-30	Up	ENTH/ANTH/VHS superfamily protein
Peaxi162Scf00139g00615	0.726667	3.10667	2.096	1.06873e-07	5.71564e-07	Up	MATE efflux family protein
Peaxi162Scf00139g00819	0.69	1.88	1.44606	0.00245172	0.00675455	Up	Folic acid and derivative biosynthetic process [Theobroma cacao] gb|EOY15382.1| Folic acid and derivative biosynthetic process [Theobroma cacao]
Peaxi162Scf00139g00821	0.69	1.88	1.44606	0.00245237	0.00675505	Up	Folic acid and derivative biosynthetic process [Theobroma cacao] gb|EOY15382.1| Folic acid and derivative biosynthetic process [Theobroma cacao]
Peaxi162Scf00139g00825	1.95	6.50333	1.73771	3.71134e-05	0.0001415	Up	Target SNARE coiled-coil domain protein
Peaxi162Scf00139g01113	0.001	2.81667	11.4598	1.20102e-20	1.7749e-19	Up	HXXXD-type acyl-transferase family protein
Peaxi162Scf00139g01219	58.31	130.337	1.16043	3.386e-19	4.58961e-18	Up	emp24/gp25L/p24 family/GOLD family protein
Peaxi162Scf00139g01223	26.41	83.44	1.65965	7.26188e-35	1.9624e-33	Up	RPM1-interacting protein 4 (RIN4) family protein
Peaxi162Scf00140g00018	24.6967	75.8167	1.6182	4.21586e-31	9.96856e-30	Up	Pentatricopeptide repeat-containing protein
Peaxi162Scf00140g01012	1.01667	3.75333	1.88433	1.67951e-08	9.78767e-08	Up	HXXXD-type acyl-transferase family protein
Peaxi162Scf00140g01119	19.5033	104.8	2.42585	1.97245e-26	3.89563e-25	Up	Adenine nucleotide alpha hydrolases-like superfamily protein
Peaxi162Scf00140g01214	5.33	12.1633	1.19033	8.61217e-06	3.60953e-05	Up	Unknown protein
Peaxi162Scf00141g00011	0.001	11.8333	13.5306	1.0464e-20	1.55722e-19	Up	Peroxidase superfamily protein
Peaxi162Scf00141g00022	723.26	1939.11	1.42281	5.76792e-29	1.25679e-27	Up	Chlorophyll a-b binding protein 6, chloroplastic
Peaxi162Scf00141g00027	0.566667	1.49667	1.40118	0.000835639	0.0025293	Up	Transducin/WD40 repeat-like superfamily protein
Peaxi162Scf00141g00129	4.67	10.3133	1.14302	2.4582e-06	1.10617e-05	Up	Reticulon family protein
Peaxi162Scf00141g00331	24.1733	73.5733	1.60577	1.27771e-26	2.54713e-25	Up	Clathrin light chain protein
Peaxi162Scf00141g00334	3.21	9.14	1.50962	5.47901e-08	3.00944e-07	Up	Yippee family putative zinc-binding protein
Peaxi162Scf00141g00720	0.583333	1.89667	1.70107	3.85953e-07	1.92126e-06	Up	laccase 10
Peaxi162Scf00141g01023	1.48333	6.64	2.16234	4.38986e-12	3.61976e-11	Up	GDSL esterase/lipase
Peaxi162Scf00141g01428	0.29	5.83667	4.33102	1.50688e-23	2.59307e-22	Up	Trihelix transcription factor GT-3a
Peaxi162Scf00145g00081	0.103333	87.2067	9.72099	2.70671e-297	6.91212e-294	Up	Major facilitator superfamily protein
Peaxi162Scf00145g00139	15.7	34.4133	1.1322	1.5009e-12	1.28017e-11	Up	Glycerol-3-phosphate dehydrogenase, mitochondrial
Peaxi162Scf00145g00167	0.176667	1.18333	2.74375	0.00132353	0.00385175	Up	Heat stress transcription factor A-2
Peaxi162Scf00145g00915	0.0966667	0.87	3.16993	0.000152286	0.000522493	Up	Cysteine-rich receptor-like protein kinase 25
Peaxi162Scf00146g00026	1.73	5.73333	1.7286	8.69233e-12	6.96286e-11	Up	Eukaryotic aspartyl protease family protein
Peaxi162Scf00146g00084	114.41	238.013	1.05683	2.23932e-19	3.07945e-18	Up	40S ribosomal protein S14-2
Peaxi162Scf00146g00109	9.23333	21.24	1.20186	5.83839e-14	5.57364e-13	Up	IAA-amino acid hydrolase ILR1-like 7
Peaxi162Scf00146g00413	0.0533333	1.09333	4.35755	1.19511e-09	7.89027e-09	Up	Exostosin family protein
Peaxi162Scf00146g01118	1.52667	46.2467	4.92089	4.28498e-36	1.20779e-34	Up	NAD(P)-binding Rossmann-fold superfamily protein
Peaxi162Scf00146g01119	2.17	7.74333	1.83526	9.45002e-10	6.31741e-09	Up	NAD(P)-binding Rossmann-fold superfamily protein
Peaxi162Scf00146g01127	1.62667	3.35667	1.04511	1.58253e-05	6.37833e-05	Up	Leucine-rich repeat protein kinase family protein
Peaxi162Scf00147g00163	0.001	0.816667	9.6736	0.00673711	0.0169103	Up	Ribonuclease 3-like protein 3
Peaxi162Scf00147g00613	7.72333	17.4167	1.17317	3.29242e-09	2.06937e-08	Up	arogenate dehydratase 1
Peaxi162Scf00147g01712	0.001	4.66333	12.1871	4.2604e-17	5.03694e-16	Up	Ribonuclease 3-like protein 3
Peaxi162Scf00147g01713	100.113	216.287	1.11131	8.06879e-21	1.2071e-19	Up	Auxin-responsive family protein
Peaxi162Scf00148g00093	0.0766667	0.453333	2.5639	0.0105553	0.025337	Up	Peroxidase superfamily protein
Peaxi162Scf00149g00022	1.6	13.67	3.09487	1.01944e-36	2.95164e-35	Up	Unknown protein
Peaxi162Scf00149g00023	0.426667	7.36	4.10852	1.90432e-35	5.25169e-34	Up	Cysteine/Histidine-rich C1 domain family protein
Peaxi162Scf00149g00117	1.70333	6.87667	2.01335	6.66721e-19	8.87236e-18	Up	wall associated kinase-like 1
Peaxi162Scf00149g00224	17.45	38.4733	1.14063	3.6275e-11	2.75209e-10	Up	sulfiredoxin
Peaxi162Scf00149g00610	69.64	154.09	1.14579	1.27809e-19	1.77964e-18	Up	Glutathione S-transferase family protein
Peaxi162Scf00149g00920	0.36	3.99333	3.47152	1.26609e-13	1.18087e-12	Up	P-loop containing nucleoside triphosphate hydrolases superfamily protein
Peaxi162Scf00149g01016	28.77	201.817	2.81041	5.10398e-93	5.45357e-91	Up	Cathepsin B-like cysteine proteinase 6
Peaxi162Scf00150g00062	0.001	1.2	10.2288	5.00163e-10	3.42983e-09	Up	HXXXD-type acyl-transferase family protein
Peaxi162Scf00150g00315	7.72333	18.6133	1.26904	5.0531e-10	3.46233e-09	Up	Mitochondria isoform 2 [Theobroma cacao] gb|EOY33633.1| Mitochondria isoform 2 [Theobroma cacao]
Peaxi162Scf00151g00313	8.19	31.0067	1.92064	2.65144e-43	9.53658e-42	Up	MAC/Perforin domain-containing protein
Peaxi162Scf00151g00819	3.01333	7.10333	1.23714	0.000148943	0.000511848	Up	-
Peaxi162Scf00152g00004	0.473333	2.31667	2.29112	0.000631681	0.00195768	Up	Calcium-binding EF-hand family protein
Peaxi162Scf00152g00012	0.59	1.70333	1.52957	0.00100758	0.00299961	Up	U-box domain-containing protein 26
Peaxi162Scf00152g00066	2.55	10.61	2.05686	2.46407e-19	3.37038e-18	Up	Unknown protein
Peaxi162Scf00152g00067	1.20333	84.65	6.1364	2.20077e-76	1.75629e-74	Up	CAP (Cysteine-rich secretory proteins, Antigen 5, and Pathogenesis-related 1 protein) superfamily protein
Peaxi162Scf00152g00085	0.001	1.37	10.42	4.17206e-11	3.15773e-10	Up	-
Peaxi162Scf00152g00135	0.226667	1.60333	2.82243	5.23733e-15	5.40824e-14	Up	Transmembrane emp24 domain-containing protein 10
Peaxi162Scf00152g00528	1.51	7.50667	2.31362	5.51717e-07	2.69153e-06	Up	Unknown protein
Peaxi162Scf00152g00611	2.09667	14.1167	2.75123	1.71948e-30	3.96302e-29	Up	Wall-associated kinase family protein
Peaxi162Scf00152g00729	13.0367	27.1133	1.05643	4.67477e-15	4.83906e-14	Up	Chaperone protein DnaK
Peaxi162Scf00152g00824	0.02	0.653333	5.02975	8.90725e-06	3.72587e-05	Up	RAB GDP dissociation inhibitor 2
Peaxi162Scf00152g00826	0.02	0.143333	2.8413	0.0120776	0.0285526	Up	disease resistance protein [Solanum lycopersicum]
Peaxi162Scf00152g00827	54.9233	199.293	1.8594	6.37169e-45	2.43584e-43	Up	Cox19-like CHCH family protein [Theobroma cacao] gb|EOX98643.1| Cox19-like CHCH family protein [Theobroma cacao]
Peaxi162Scf00152g00930	0.03	0.25	3.05889	0.0159357	0.0365798	Up	Glycosyl hydrolase family 10 protein
Peaxi162Scf00152g00939	0.001	6.17	12.5911	3.41749e-15	3.56505e-14	Up	calmodulin, putative [Ricinus communis] gb|EEF41371.1| calmodulin, putative [Ricinus communis]
Peaxi162Scf00152g01016	0.54	3.14333	2.54126	1.00139e-16	1.154e-15	Up	Dentin sialoph -related, putative isoform 3 [Theobroma cacao]
Peaxi162Scf00152g01120	0.001	1.37	10.42	2.15101e-14	2.11759e-13	Up	LL-diaminopimelate aminotransferase
Peaxi162Scf00152g01220	2.26	11.5	2.34724	1.31535e-22	2.15046e-21	Up	actin-11
Peaxi162Scf00152g01224	0.236667	1.83333	2.95354	3.62974e-09	2.27578e-08	Up	ENTH/ANTH/VHS superfamily protein
Peaxi162Scf00152g01338	1.00667	2.07333	1.04237	0.00561296	0.0143467	Up	hydroxyproline-rich glycoprotein family protein
Peaxi162Scf00152g01341	0.0133333	2.64667	7.633	5.10913e-31	1.20251e-29	Up	receptor like protein 13
Peaxi162Scf00152g01412	0.0933333	0.803333	3.10553	0.000172655	0.000586706	Up	Bax inhibitor-1 family protein
Peaxi162Scf00152g01529	1.64333	3.41333	1.05456	0.000555871	0.00173834	Up	Kinetochore protein nuf2 [Morus notabilis]
Peaxi162Scf00153g00106	145.07	530.653	1.87102	2.94892e-57	1.60227e-55	Up	Calcium-binding EF-hand family protein
Peaxi162Scf00153g00416	0.001	1.02333	9.99906	3.57237e-11	2.71188e-10	Up	zinc induced facilitator-like 1
Peaxi162Scf00153g01025	195.46	732.52	1.90599	3.51705e-50	1.58964e-48	Up	somatic embryogenesis receptor-like kinase 1
Peaxi162Scf00153g01326	56.1933	114.89	1.03178	1.63051e-17	1.99609e-16	Up	Proteasome subunit alpha type-3
Peaxi162Scf00153g01839	0.001	34.4667	15.0729	1.98215e-89	1.97727e-87	Up	Major pollen allergen Bet v 1-M/N
Peaxi162Scf00153g01841	0.0833333	95.3833	10.1606	3.51748e-192	1.52247e-189	Up	Major pollen allergen Bet v 1-M/N
Peaxi162Scf00153g01844	2.29667	10.7367	2.22493	1.19654e-13	1.11722e-12	Up	Unknown protein
Peaxi162Scf00154g00092	1.20333	15.4667	3.68405	4.04071e-82	3.57051e-80	Up	G-type lectin S-receptor-like serine/threonine-protein kinase
Peaxi162Scf00154g00101	0.473333	14.2167	4.90858	7.80896e-49	3.39723e-47	Up	Calcium-dependent phosphotriesterase superfamily protein
Peaxi162Scf00154g00814	9.37667	21.92	1.2251	2.07472e-13	1.90037e-12	Up	citrate synthase 3
Peaxi162Scf00154g00926	37.0433	121.287	1.71114	4.97511e-43	1.77196e-41	Up	cytochrome P450, family 87, subfamily A, polypeptide 6
Peaxi162Scf00154g01021	5.01333	29.7767	2.57034	4.55269e-48	1.94418e-46	Up	Heat stress transcription factor A-4b
Peaxi162Scf00154g01023	1.92333	5.55333	1.52975	4.86697e-24	8.60124e-23	Up	G-type lectin S-receptor-like serine/threonine-protein kinase
Peaxi162Scf00154g01144	1.55333	3.36667	1.11595	2.53547e-11	1.95261e-10	Up	G-type lectin S-receptor-like serine/threonine-protein kinase
Peaxi162Scf00154g01146	1.32333	3.26667	1.30364	0.000245216	0.000812518	Up	Unknown protein
Peaxi162Scf00155g00007	3.51667	39.7867	3.5	6.72892e-94	7.37495e-92	Up	FAD-binding Berberine family protein
Peaxi162Scf00155g00022	0.773333	4.88333	2.6587	2.72308e-14	2.6562e-13	Up	conserved hypothetical protein [Ricinus communis] gb|EEF40393.1| conserved hypothetical protein [Ricinus communis]
Peaxi162Scf00155g00096	1.83	74.6433	5.3501	8.79036e-155	2.49422e-152	Up	cationic amino acid transporter 5
Peaxi162Scf00156g00007	0.05	0.886667	4.14839	0.00356417	0.00949391	Up	conserved hypothetical protein [Ricinus communis] gb|EEF47333.1| conserved hypothetical protein [Ricinus communis]
Peaxi162Scf00156g00015	7.93667	27.8	1.80848	7.45576e-16	8.12971e-15	Up	methylenetetrahydrofolate reductase 2
Peaxi162Scf00156g00044	0.56	3.07667	2.45787	1.27941e-05	5.23032e-05	Up	conserved hypothetical protein [Ricinus communis] gb|EEF25502.1| conserved hypothetical protein [Ricinus communis]
Peaxi162Scf00156g00114	46.2533	153.22	1.72798	3.51061e-19	4.74844e-18	Up	Isopentenyl-diphosphate Delta-isomerase II
Peaxi162Scf00156g00213	0.001	0.703333	9.45806	1.7179e-06	7.90309e-06	Up	basic helix-loop-helix (bHLH) DNA-binding superfamily protein
Peaxi162Scf00156g00413	22.6067	46.9667	1.05489	6.01996e-14	5.74483e-13	Up	Haloacid dehalogenase-like hydrolase (HAD) superfamily protein
Peaxi162Scf00156g00512	58.66	135.38	1.20657	7.6234e-19	1.01132e-17	Up	Proteasome subunit beta type-3-A
Peaxi162Scf00156g01213	1.95667	4.87333	1.31651	3.78254e-07	1.88478e-06	Up	PATATIN-like protein 6
Peaxi162Scf00156g01314	3.97667	18.89	2.24799	4.52544e-27	9.17192e-26	Up	auxin response factor 11
Peaxi162Scf00157g00065	0.336667	1.37667	2.03179	0.00440878	0.0115014	Up	conserved hypothetical protein [Ricinus communis] gb|EEF34943.1| conserved hypothetical protein [Ricinus communis]
Peaxi162Scf00157g00141	0.001	0.33	8.36632	0.000159424	0.000545008	Up	UDP-Glycosyltransferase superfamily protein
Peaxi162Scf00157g00415	2.54333	7.45333	1.55117	2.6204e-09	1.66668e-08	Up	cellulose synthase-like A3
Peaxi162Scf00157g01313	0.246667	1.75333	2.82947	3.41423e-09	2.14382e-08	Up	Major facilitator superfamily protein
Peaxi162Scf00157g01528	0.001	0.236667	7.88671	0.0147045	0.0340349	Up	Pectin lyase-like superfamily protein
Peaxi162Scf00157g01635	0.001	0.346667	8.43741	0.00436625	0.0114009	Up	disease resistance protein BS2 [Capsicum chacoense]
Peaxi162Scf00158g00011	33.9833	196.563	2.53209	5.69637e-42	1.96049e-40	Up	Unknown protein
Peaxi162Scf00158g00071	0.0533333	1.25667	4.55842	0.000407389	0.00130435	Up	Unknown protein
Peaxi162Scf00158g00318	1.07667	2.71	1.33172	8.5149e-06	3.57053e-05	Up	Unknown protein
Peaxi162Scf00159g00014	9.88333	33.4333	1.75822	5.6854e-16	6.24733e-15	Up	Encodes a protein wh whose expression is responsive to nematode infection, putative [Theobroma cacao]
Peaxi162Scf00159g00116	0.116667	0.963333	3.04564	4.8743e-07	2.39882e-06	Up	Protein kinase superfamily protein
Peaxi162Scf00159g00912	4.39667	22.83	2.37645	1.79329e-25	3.40233e-24	Up	nudix hydrolase homolog 25
Peaxi162Scf00159g01021	34.95	89.52	1.35692	5.79127e-25	1.07636e-23	Up	Phytanoyl-CoA dioxygenase domain-containing protein 1
Peaxi162Scf00159g01641	42.6833	115.157	1.43185	4.80206e-22	7.61679e-21	Up	Calcium-dependent lipid-binding (CaLB domain) family protein
Peaxi162Scf00160g00002	1.00333	3.07	1.61344	2.3054e-05	9.08954e-05	Up	UDP-Glycosyltransferase superfamily protein
Peaxi162Scf00160g00052	0.0966667	3.27	5.08013	4.12125e-11	3.1202e-10	Up	-
Peaxi162Scf00160g00119	2.52	5.56667	1.14339	5.57442e-05	0.000205766	Up	Peroxisomal membrane 22 kDa (Mpv17/PMP22) family protein
Peaxi162Scf00160g00626	0.21	0.693333	1.72316	0.00895744	0.0218917	Up	serine carboxypeptidase-like 2
Peaxi162Scf00160g00837	0.223333	0.706667	1.66183	0.00878951	0.0215407	Up	Branched-chain-amino-acid aminotransferase 6
Peaxi162Scf00160g00838	4.47	9.27667	1.05333	4.74645e-10	3.25921e-09	Up	Glycosyl hydrolase family 10 protein
Peaxi162Scf00160g00840	2.53	17.3467	2.77745	3.00596e-44	1.12721e-42	Up	amino acid permease 1
Peaxi162Scf00160g01112	0.106667	5.38333	5.65732	6.85073e-16	7.48597e-15	Up	Unknown protein
Peaxi162Scf00160g01123	0.0666667	0.603333	3.17792	2.95067e-05	0.000114238	Up	purine permease 3
Peaxi162Scf00160g01234	0.0233333	1.13667	5.60627	9.49241e-09	5.70103e-08	Up	Unknown protein
Peaxi162Scf00160g01329	11.6367	38.4067	1.72268	3.35962e-18	4.30479e-17	Up	UDP-Glycosyltransferase superfamily protein
Peaxi162Scf00160g01333	5.63667	20.8567	1.88759	3.27925e-25	6.14848e-24	Up	UDP-Glycosyltransferase superfamily protein
Peaxi162Scf00160g01336	0.0166667	2.05333	6.94486	1.26354e-13	1.17892e-12	Up	Domain of unknown function (DUF303)
Peaxi162Scf00160g01417	6.86	68.35	3.31666	1.06963e-56	5.69063e-55	Up	Glucan 1,3-beta-glucosidase
Peaxi162Scf00160g01526	4.72333	113.707	4.58937	1.42402e-160	4.38134e-158	Up	sulfate transporter 1
Peaxi162Scf00160g01528	1.57	7.94333	2.33898	2.20473e-24	3.96494e-23	Up	sulfate transporter 1
Peaxi162Scf00160g01617	33.9	162.037	2.25696	0.000118193	0.00041307	Up	ATP synthase delta chain, chloroplastic
Peaxi162Scf00160g01641	0.001	0.803333	9.64985	6.04918e-12	4.91968e-11	Up	laccase 14
Peaxi162Scf00160g01740	0.203333	6.79667	5.06291	2.01714e-20	2.94689e-19	Up	Unknown protein
Peaxi162Scf00161g00121	2.06333	14.8933	2.85162	3.19029e-14	3.10364e-13	Up	Ankyrin repeat family protein
Peaxi162Scf00161g00126	5.00667	52.8133	3.39898	8.06642e-58	4.46838e-56	Up	Ankyrin repeat family protein
Peaxi162Scf00163g00178	0.913333	1.95333	1.09672	0.0220917	0.0488429	Up	amino acid permease 6
Peaxi162Scf00164g00055	0.0466667	3.54667	6.24793	2.0096e-08	1.16396e-07	Up	S-adenosylmethionine synthase 2
Peaxi162Scf00164g00073	0.633333	1.90667	1.59002	0.00125399	0.00366565	Up	myb domain protein 78
Peaxi162Scf00164g00215	11.37	27.5533	1.27699	1.28643e-16	1.47185e-15	Up	26S proteasome non-ATPase regulatory subunit 13 homolog B
Peaxi162Scf00164g00412	51.47	106.813	1.05329	1.27606e-17	1.57196e-16	Up	Protein kinase superfamily protein
Peaxi162Scf00164g00522	3.81333	204.417	5.74432	1.01214e-120	1.66755e-118	Up	-
Peaxi162Scf00164g00711	73.8567	2409.26	5.02772	5.34241e-178	1.97723e-175	Up	pop3 peptide [Arabidopsis thaliana]
Peaxi162Scf00164g01139	75.9367	187.87	1.30687	3.5429e-22	5.67242e-21	Up	Ribosomal L29e protein family
Peaxi162Scf00164g01524	4.89	10.2733	1.071	1.34829e-05	5.49582e-05	Up	zinc ion binding protein, putative [Ricinus communis] gb|EEF38166.1| zinc ion binding protein, putative [Ricinus communis]
Peaxi162Scf00165g00062	51.2833	120.383	1.23107	1.37399e-24	2.49025e-23	Up	2-methyl-6-phytyl-1,4-hydroquinone methyltransferase, chloroplastic
Peaxi162Scf00165g00075	0.001	1.16	10.1799	0.00879635	0.0215516	Up	Unknown protein
Peaxi162Scf00165g00213	0.02	0.393333	4.29768	0.00034242	0.00110857	Up	ammonium transporter 2
Peaxi162Scf00165g00815	0.28	1.45333	2.37587	0.0124226	0.0292585	Up	WRKY DNA-binding protein 49
Peaxi162Scf00165g00818	6.67333	26.51	1.99006	1.20416e-22	1.9712e-21	Up	Haloacid dehalogenase-like hydrolase (HAD) superfamily protein
Peaxi162Scf00165g01320	0.98	7.50333	2.93668	7.90116e-33	1.99774e-31	Up	Protein phosphatase 2C family protein
Peaxi162Scf00166g00132	0.0566667	9.90667	7.44976	3.2666e-28	6.9285e-27	Up	SAUR-like auxin-responsive protein family
Peaxi162Scf00166g00335	0.38	1.53	2.00946	5.04536e-05	0.000187545	Up	COBRA-like protein 4
Peaxi162Scf00166g00337	0.143333	1.36333	3.24969	5.24282e-08	2.88547e-07	Up	PLC-like phosphodiesterases superfamily protein
Peaxi162Scf00166g00341	18.7667	59.3467	1.66099	1.39756e-35	3.87088e-34	Up	Protein kinase superfamily protein
Peaxi162Scf00166g00617	22.2633	45.4967	1.03109	3.67932e-13	3.29334e-12	Up	UDP-glucose 6-dehydrogenase family protein
Peaxi162Scf00166g00636	32.43	133.683	2.04342	7.9946e-54	4.0031e-52	Up	membrane-anchored ubiquitin-fold protein 2
Peaxi162Scf00166g00725	28.4367	65.08	1.19446	7.22167e-21	1.08355e-19	Up	Cytochrome c1-1, heme protein, mitochondrial
Peaxi162Scf00166g00728	0.386667	2.42	2.64584	7.19435e-06	3.0468e-05	Up	conserved hypothetical protein [Ricinus communis] gb|EEF50925.1| conserved hypothetical protein [Ricinus communis]
Peaxi162Scf00166g00931	3.23667	12.9667	2.00223	3.23496e-18	4.14714e-17	Up	chorismate mutase 1
Peaxi162Scf00166g01045	10.2033	24.4467	1.2606	1.27352e-17	1.56986e-16	Up	Phosphate transporter PHO1 homolog 3
Peaxi162Scf00166g01119	9.91667	25.9833	1.38966	1.09866e-23	1.90214e-22	Up	2-oxoglutarate (2OG) and Fe(II)-dependent oxygenase superfamily protein
Peaxi162Scf00167g00514	6.21333	15.18	1.28873	1.33617e-08	7.88394e-08	Up	Cell number regulator 6
Peaxi162Scf00167g01019	2.20667	4.6	1.05977	0.00175528	0.00498171	Up	glutamate dehydrogenase 2
Peaxi162Scf00167g01213	1.16	28.2233	4.60469	3.55166e-40	1.1554e-38	Up	conserved hypothetical protein [Ricinus communis] gb|EEF41592.1| conserved hypothetical protein [Ricinus communis]
Peaxi162Scf00167g01218	10.7967	100.463	3.21801	9.09181e-89	8.86174e-87	Up	conserved hypothetical protein [Ricinus communis] gb|EEF41589.1| conserved hypothetical protein [Ricinus communis]
Peaxi162Scf00167g01221	1.13	6.47667	2.51893	2.77056e-14	2.70148e-13	Up	Chalcone-flavanone isomerase family protein
Peaxi162Scf00167g01330	0.213333	107.967	8.98326	2.09139e-233	1.84165e-230	Up	Peroxidase superfamily protein
Peaxi162Scf00168g00074	0.25	12.6767	5.6641	1.1494e-27	2.39414e-26	Up	Unknown protein
Peaxi162Scf00168g00086	2.61	11.95	2.19489	2.93862e-08	1.66793e-07	Up	Unknown protein
Peaxi162Scf00168g00518	0.873333	2.16	1.30643	0.0179792	0.0407143	Up	Unknown protein
Peaxi162Scf00169g00064	0.956667	2.13333	1.15702	0.000178604	0.00060539	Up	LETM1 and EF-hand domain-containing protein 1, mitochondrial
Peaxi162Scf00169g00066	1.28	5.21	2.02514	8.73357e-15	8.89626e-14	Up	Leucine-rich repeat receptor-like protein kinase family protein
Peaxi162Scf00169g00094	0.863333	7.75667	3.16745	4.60982e-11	3.47978e-10	Up	Unknown protein
Peaxi162Scf00169g00220	3.77667	155.337	5.36214	3.49697e-126	6.28888e-124	Up	Major pollen allergen Bet v 1-D/H
Peaxi162Scf00169g00318	0.001	0.25	7.96578	6.25524e-05	0.00022938	Up	Cyclopropane-fatty-acyl-phospholipid synthase
Peaxi162Scf00169g00629	8.39333	19.5733	1.22157	2.66151e-11	2.04535e-10	Up	Zinc-binding dehydrogenase family protein
Peaxi162Scf00169g00710	0.936667	2.03667	1.1206	0.00922385	0.0224696	Up	Leucine-rich receptor-like protein kinase family protein
Peaxi162Scf00170g00124	29.4933	95.8267	1.70004	3.7109e-30	8.47631e-29	Up	SELT-like protein precursor
Peaxi162Scf00170g00213	0.386667	1.66	2.10202	0.0021718	0.00604351	Up	Unknown protein
Peaxi162Scf00170g00320	73.92	197.653	1.41894	3.0399e-29	6.69224e-28	Up	histone H2A protein 9
Peaxi162Scf00170g00321	2.93667	11.57	1.97814	1.93857e-22	3.13523e-21	Up	potassium channel in Arabidopsis thaliana 1
Peaxi162Scf00170g00323	3.01333	18.0833	2.58523	3.64455e-59	2.07748e-57	Up	G-type lectin S-receptor-like serine/threonine-protein kinase
Peaxi162Scf00170g00717	31.5833	66.8667	1.08212	7.36391e-17	8.56339e-16	Up	Phospho-N-acetylmuramoyl-pentapeptide-transferase homolog
Peaxi162Scf00170g00812	12.17	39.6867	1.70533	4.88899e-20	6.97486e-19	Up	Dolichyl-diphosphooligosaccharide--protein glycosyltransferase subunit DAD1
Peaxi162Scf00170g00816	17.3167	46.4	1.42196	1.07351e-20	1.59571e-19	Up	conserved hypothetical protein [Ricinus communis] gb|EEF43507.1| conserved hypothetical protein [Ricinus communis]
Peaxi162Scf00170g00820	3.26667	17.2467	2.40043	1.69547e-14	1.68145e-13	Up	Calcium-binding EF-hand family protein [Theobroma cacao] gb|EOY25178.1| Calcium-binding EF-hand family protein [Theobroma cacao]
Peaxi162Scf00170g00921	3.89333	8.21	1.07638	7.25043e-05	0.000262854	Up	RNA-binding (RRM/RBD/RNP motifs) family protein
Peaxi162Scf00170g01111	0.433333	1.69667	1.96915	0.000157999	0.000540353	Up	damaged DNA binding
Peaxi162Scf00170g01227	0.001	0.0433333	5.43741	0.00471398	0.0122127	Up	Unknown protein
Peaxi162Scf00171g00094	1.53	4.61333	1.59228	2.88302e-10	2.01599e-09	Up	alpha/beta-Hydrolases superfamily protein
Peaxi162Scf00171g00131	0.263333	4.19667	3.99428	7.72423e-40	2.49372e-38	Up	Aspartic protease inhibitor 1
Peaxi162Scf00171g00251	5.69333	11.6267	1.03009	1.14223e-05	4.70166e-05	Up	Peroxisomal membrane 22 kDa family protein isoform 2 [Theobroma cacao] gb|EOY08717.1| Peroxisomal membrane 22 kDa family protein isoform 2 [Theobroma cacao]
Peaxi162Scf00171g00430	0.2	6.47	5.01569	2.94296e-47	1.21412e-45	Up	Argonaute family protein
Peaxi162Scf00171g00431	0.25	1.46667	2.55254	5.23171e-06	2.2587e-05	Up	DNA polymerase epsilon subunit B2
Peaxi162Scf00171g00529	0.833333	18.4467	4.46832	4.52998e-59	2.57644e-57	Up	cyclic nucleotide gated channel 19
Peaxi162Scf00171g00618	0.976667	2.17667	1.15618	0.00033076	0.0010734	Up	Homeobox-leucine zipper protein HDG11
Peaxi162Scf00171g00822	100.623	352.013	1.80667	3.06595e-38	9.33196e-37	Up	Calcium-binding EF-hand family protein
Peaxi162Scf00171g00918	1.66333	3.99333	1.26352	0.000103744	0.000366079	Up	RNA polymerase II subunit A C-terminal domain phosphatase SSU72
Peaxi162Scf00171g01025	8.83667	145.26	4.03899	1.05767e-133	2.1959e-131	Up	Mitochondrial phosphate carrier protein 3, mitochondrial
Peaxi162Scf00171g01120	1.78667	3.97	1.15187	0.00429075	0.0112164	Up	basic helix-loop-helix (bHLH) DNA-binding superfamily protein
Peaxi162Scf00171g01123	15.7933	32.8033	1.05453	9.21117e-09	5.54142e-08	Up	translocon-associated protein beta (TRAPB) family protein
Peaxi162Scf00171g01130	48.6433	103.933	1.09534	8.07957e-18	1.00894e-16	Up	V-type proton ATPase subunit C
Peaxi162Scf00171g10029	0.0433333	5.08333	6.87415	1.17465e-24	2.13654e-23	Up	Unknown protein
Peaxi162Scf00172g00071	0.02	0.36	4.16993	0.00464498	0.0120462	Up	class S F-box protein [Nicotiana alata]
Peaxi162Scf00172g00079	13.01	50.2033	1.94816	1.21203e-21	1.88614e-20	Up	Protein disulfide-isomerase
Peaxi162Scf00173g00033	1.9	3.86	1.0226	0.0140854	0.0327534	Up	germin-like protein 10
Peaxi162Scf00173g00046	20.46	125.117	2.6124	3.64976e-41	1.2296e-39	Up	Diphosphomevalonate decarboxylase
Peaxi162Scf00173g00074	22.93	84.48	1.88137	1.91871e-29	4.257e-28	Up	Major facilitator superfamily protein
Peaxi162Scf00173g00083	0.001	3.70333	11.8546	2.08436e-14	2.05514e-13	Up	Zinc finger A20 and AN1 domain-containing stress-associated protein 4
Peaxi162Scf00173g00210	2.47667	6.55	1.4031	3.97882e-05	0.000150909	Up	calcium/calmodulin protein kinase 1 [Nicotiana tabacum] gb|AAS67891.1| calcium/calmodulin protein kinase [Nicotiana tabacum]
Peaxi162Scf00173g00324	3.69	7.63667	1.04932	1.22502e-06	5.72852e-06	Up	Cytochrome c oxidase assembly protein COX15
Peaxi162Scf00173g00521	11.85	42.11	1.82928	2.36516e-35	6.50852e-34	Up	alpha/beta-Hydrolases superfamily protein
Peaxi162Scf00174g00056	1.45667	4.15333	1.5116	0.0202851	0.0453211	Up	E3 ubiquitin-protein ligase ATL23
Peaxi162Scf00174g00137	2.56333	7.6	1.56798	2.77263e-08	1.57905e-07	Up	alpha-amylase-like 2
Peaxi162Scf00174g00141	2.12333	22.3267	3.39437	1.32335e-43	4.80717e-42	Up	Prolyl oligopeptidase family protein
Peaxi162Scf00174g00154	0.863333	9.66667	3.48503	1.74876e-28	3.74335e-27	Up	alcohol dehydrogenase 1
Peaxi162Scf00174g00718	1.86333	7.21667	1.95345	7.55088e-11	5.57625e-10	Up	calcium-dependent protein kinase 29
Peaxi162Scf00174g01410	4.88667	10.4167	1.09197	0.000297199	0.000972273	Up	conserved hypothetical protein [Ricinus communis] gb|EEF52818.1| conserved hypothetical protein [Ricinus communis]
Peaxi162Scf00174g01621	390.543	983.54	1.3325	7.32011e-24	1.27949e-22	Up	Unknown protein
Peaxi162Scf00175g00054	5.11333	20.0067	1.96814	8.5112e-26	1.63914e-24	Up	Alpha-1,4-glucan-protein synthase [UDP-forming] 1
Peaxi162Scf00175g00121	16.1967	41.3033	1.35056	3.63655e-21	5.54427e-20	Up	Erlin-2-B
Peaxi162Scf00175g00122	2.96	11.4833	1.95587	1.00799e-15	1.08842e-14	Up	ureide permease 2
Peaxi162Scf00175g00329	0.953333	59.6233	5.96675	4.41936e-198	2.01531e-195	Up	ATP-dependent RNA helicase, putative
Peaxi162Scf00175g00523	7.08	20.28	1.51824	2.3435e-09	1.49609e-08	Up	cytochrome B5 isoform A
Peaxi162Scf00175g00531	0.38	0.81	1.09192	0.00180441	0.00510501	Up	Histone-lysine N-methyltransferase ATX1, putative isoform 1 [Theobroma cacao] gb|EOY01639.1| Histone-lysine N-methyltransferase ATX1, putative isoform 1 [Theobroma cacao]
Peaxi162Scf00175g00928	0.316667	2.29333	2.85641	1.30372e-06	6.07649e-06	Up	RING/U-box superfamily protein
Peaxi162Scf00175g10118	2.63	5.49667	1.06349	0.000334181	0.00108396	Up	sulfotransferase 17
Peaxi162Scf00177g00215	46.9467	99.6067	1.08522	4.48159e-19	6.02033e-18	Up	Ubiquitin carboxyl-terminal hydrolase 6
Peaxi162Scf00177g00511	10.8333	25.8	1.25189	4.28864e-07	2.12082e-06	Up	-
Peaxi162Scf00177g00620	0.01	0.373333	5.22239	8.74185e-07	4.15873e-06	Up	Plasma membrane ATPase 4
Peaxi162Scf00177g00918	109.437	230.05	1.07185	9.07883e-17	1.05003e-15	Up	60S ribosomal protein L39-3
Peaxi162Scf00177g01132	0.49	4.11	3.06828	1.35545e-22	2.21035e-21	Up	nematode resistance-like protein [Solanum tuberosum]
Peaxi162Scf00177g01228	3.57	57.3833	4.00664	6.66226e-116	1.0249e-113	Up	Tetraspanin family protein
Peaxi162Scf00178g00147	49.2233	174.787	1.82818	2.28818e-36	6.5143e-35	Up	aspartic proteinase A1
Peaxi162Scf00178g00216	4.67333	9.70333	1.05403	2.28407e-10	1.61306e-09	Up	STRUBBELIG-receptor family 8
Peaxi162Scf00178g00310	0.116667	4.83667	5.37355	7.07624e-70	4.93732e-68	Up	Protein kinase superfamily protein
Peaxi162Scf00178g01110	7.37667	26.08	1.8219	8.77137e-25	1.61147e-23	Up	WRKY family transcription factor
Peaxi162Scf00179g00009	2.80333	7.88	1.49105	3.54667e-10	2.4585e-09	Up	Core-2/I-branching beta-1,6-N-acetylglucosaminyltransferase family protein
Peaxi162Scf00179g00126	7.16667	48.1133	2.74706	9.1235e-85	8.29135e-83	Up	F-box/FBD/LRR-repeat protein
Peaxi162Scf00179g00215	18.1533	37.1067	1.03144	2.53324e-12	2.12661e-11	Up	Mitochondrial folate transporter/carrier
Peaxi162Scf00179g00219	1.26667	19.4367	3.93967	3.46961e-76	2.76023e-74	Up	Wall-associated kinase family protein
Peaxi162Scf00179g00221	7.67333	25.2833	1.72026	4.7346e-37	1.38497e-35	Up	Protein kinase superfamily protein
Peaxi162Scf00179g00222	1.46	23.1667	3.98801	2.18424e-119	3.57558e-117	Up	Protein kinase superfamily protein
Peaxi162Scf00179g00536	5.99667	12.1067	1.01357	3.56438e-07	1.78513e-06	Up	Octicosapeptide/Phox/Bem1p family protein
Peaxi162Scf00179g00627	0.41	1.31667	1.68319	8.0907e-06	3.40607e-05	Up	F-box/FBD/LRR-repeat protein
Peaxi162Scf00180g00011	0.45	2.64333	2.55436	4.55564e-12	3.7504e-11	Up	C2 domain-containing protein / GRAM domain-containing protein
Peaxi162Scf00180g00116	24.26	125.077	2.36616	2.245e-69	1.53701e-67	Up	selenoprotein family protein [Arabidopsis thaliana] dbj|BAC43306.1| unknown protein [Arabidopsis thaliana] gb|AAO50498.1| unknown protein [Arabidopsis thaliana] gb|AEE27884.1| selenoprotein-like protein [Arabidopsis thaliana]
Peaxi162Scf00180g00117	44.03	88.43	1.00605	1.86605e-12	1.58002e-11	Up	Signal recognition particle 14 kDa protein
Peaxi162Scf00180g00710	21.8667	48.08	1.1367	3.20476e-17	3.82967e-16	Up	B-box zinc finger family protein
Peaxi162Scf00182g00014	1.24	2.74	1.14384	0.00921061	0.0224395	Up	FASCICLIN-like arabinogalactan-protein 12
Peaxi162Scf00182g00120	7.02667	20.6667	1.55639	4.48333e-23	7.52734e-22	Up	DnaJ homolog subfamily C member 3 homolog
Peaxi162Scf00183g00021	0.001	1.56333	10.6104	9.53099e-15	9.65461e-14	Up	E3 ubiquitin ligase PUB14, putative [Ricinus communis] gb|EEF28906.1| E3 ubiquitin ligase PUB14, putative [Ricinus communis]
Peaxi162Scf00183g00056	1.38667	7.45	2.42562	2.12876e-11	1.64784e-10	Up	methyl esterase 3
Peaxi162Scf00183g00067	0.0666667	1.46333	4.45615	4.59585e-07	2.26572e-06	Up	Geraniol 8-hydroxylase
Peaxi162Scf00183g00121	0.001	1.47667	10.5281	9.77588e-05	0.000346876	Up	Chaperone protein dnaJ 20 [Morus notabilis]
Peaxi162Scf00183g00923	15.6667	40.42	1.36737	1.86214e-13	1.71117e-12	Up	Inositol-3-phosphate synthase
Peaxi162Scf00183g01414	0.206667	0.586667	1.50524	0.0146999	0.0340274	Up	sulfate transporter 1
Peaxi162Scf00183g01415	1.24667	9.74667	2.96683	5.92657e-13	5.22426e-12	Up	sulfate transporter 1
Peaxi162Scf00184g00013	7.4	20.0333	1.43681	1.57339e-15	1.68186e-14	Up	conserved hypothetical protein [Ricinus communis] gb|EEF34723.1| conserved hypothetical protein [Ricinus communis]
Peaxi162Scf00185g01121	3.85333	18.42	2.25709	1.01874e-27	2.12719e-26	Up	GHMP kinase family protein
Peaxi162Scf00185g01122	8.40333	22.17	1.39958	1.43433e-07	7.56321e-07	Up	ATP-dependent RNA helicase Dbp73D isoform 1 [Theobroma cacao] ref|XP_007040745.1| ATP-dependent RNA helicase Dbp73D isoform 1 [Theobroma cacao] gb|EOY25245.1| ATP-dependent RNA helicase Dbp73D isoform 1 [Theobroma cacao] gb|EOY25246.1| ATP-dependent RNA helicase Dbp73D isoform 1 [Theobroma cacao]
Peaxi162Scf00186g01112	4.07667	9.64333	1.24214	2.72649e-08	1.5552e-07	Up	syntaxin of plants 71
Peaxi162Scf00186g01211	51.8633	118.797	1.19571	1.07041e-21	1.67186e-20	Up	Pyruvate kinase family protein
Peaxi162Scf00188g00064	51.7433	127.533	1.30143	6.69418e-24	1.17491e-22	Up	6-phosphogluconate dehydrogenase, decarboxylating 3
Peaxi162Scf00188g00071	0.001	1.73333	10.7593	5.38823e-07	2.63651e-06	Up	Unknown protein
Peaxi162Scf00188g00099	0.69	3.07333	2.15514	6.84551e-06	2.90823e-05	Up	UDP-Glycosyltransferase superfamily protein
Peaxi162Scf00188g00133	1.08	5.44	2.33258	2.29702e-09	1.46868e-08	Up	Ent-kaurenoic acid oxidase 2
Peaxi162Scf00188g00434	0.0233333	1.92667	6.36757	1.00499e-24	1.83712e-23	Up	Protein of unknown function (DUF1262)
Peaxi162Scf00188g00713	0.843333	1.93333	1.19692	0.00303939	0.00822038	Up	HXXXD-type acyl-transferase family protein
Peaxi162Scf00188g00924	0.836667	3.76	2.16801	9.88452e-20	1.38541e-18	Up	Armadillo/beta-catenin-like repeat family protein
Peaxi162Scf00188g00927	0.783333	2.38333	1.60528	0.000769314	0.00234551	Up	alpha/beta-Hydrolases superfamily protein
Peaxi162Scf00188g01219	1.26667	22.89	4.17561	3.18724e-17	3.8123e-16	Up	Cytochrome P450 superfamily protein
Peaxi162Scf00188g01225	1.21333	15.3833	3.66432	2.79507e-13	2.52754e-12	Up	Cytochrome P450 superfamily protein
Peaxi162Scf00188g01335	1.66	11.4167	2.78189	1.29496e-22	2.11847e-21	Up	Ent-kaurenoic acid oxidase 2
Peaxi162Scf00189g00003	7.45	110.913	3.89605	4.98691e-51	2.31547e-49	Up	Monothiol glutaredoxin-S5
Peaxi162Scf00189g00041	19.1367	67.6767	1.82232	5.73721e-14	5.4791e-13	Up	Peptidase S41 family protein
Peaxi162Scf00189g00119	21.4133	61.3933	1.51957	9.17191e-11	6.70358e-10	Up	thioredoxin H-type 1
Peaxi162Scf00189g00129	4.1	8.69333	1.08429	0.000462177	0.00146744	Up	Glucan endo-1,3-beta-glucosidase-like protein 1
Peaxi162Scf00189g00313	1.30667	3.45667	1.40349	3.83785e-05	0.000145996	Up	C2H2-like zinc finger protein
Peaxi162Scf00189g00812	4.27	9.27667	1.11937	8.83115e-05	0.000315502	Up	TRAM, LAG1 and CLN8 (TLC) lipid-sensing domain containing protein
Peaxi162Scf00189g00922	1.26333	4.08	1.69133	3.46178e-06	1.52762e-05	Up	Cytokinin dehydrogenase 5
Peaxi162Scf00189g01212	16.89	43.2033	1.35497	3.30013e-26	6.46285e-25	Up	Cysteine proteinases superfamily protein
Peaxi162Scf00190g00036	1.89667	4.78333	1.33455	0.00340459	0.00911448	Up	senescence-associated family protein [Populus trichocarpa] gb|ERP63191.1| senescence-associated family protein [Populus trichocarpa]
Peaxi162Scf00190g00088	15.9233	36.1533	1.18299	7.06778e-13	6.18964e-12	Up	conserved hypothetical protein [Ricinus communis] gb|EEF30606.1| conserved hypothetical protein [Ricinus communis]
Peaxi162Scf00190g00715	0.136667	2.47333	4.17772	1.63018e-10	1.16709e-09	Up	Serine/threonine-protein kinase SAPK3
Peaxi162Scf00190g00719	0.516667	1.74	1.75178	0.00334195	0.00896105	Up	expansin-like B1
Peaxi162Scf00190g00910	0.24	1.70333	2.82725	3.57306e-09	2.24135e-08	Up	Sugar phosphate exchanger 2
Peaxi162Scf00190g01011	35.1367	109.937	1.64562	3.79521e-40	1.23306e-38	Up	Ras-related protein Rab-1A
Peaxi162Scf00191g00113	0.863333	2.52667	1.54925	8.98441e-05	0.000320395	Up	Unknown protein
Peaxi162Scf00191g01019	0.503333	1.23667	1.29687	0.00794588	0.0196679	Up	flavin-dependent monooxygenase 1
Peaxi162Scf00191g01212	0.336667	1.57	2.22137	2.35619e-06	1.06345e-05	Up	CBL-interacting protein kinase 9
Peaxi162Scf00192g00005	12.95	29.39	1.18237	4.60302e-07	2.26881e-06	Up	non-race specific disease resistance protein 1-like protein b [Coffea arabica]
Peaxi162Scf00192g00025	32.09	631.67	4.29898	3.29597e-107	4.42996e-105	Up	peroxidase 2
Peaxi162Scf00192g00031	0.07	25.17	8.49013	2.69296e-47	1.11459e-45	Up	peptidoglycan-binding LysM domain-containing protein
Peaxi162Scf00192g00036	0.13	4.33667	5.06	1.05444e-10	7.65629e-10	Up	peptidoglycan-binding LysM domain-containing protein
Peaxi162Scf00192g00519	2.63667	5.86	1.15219	0.000235683	0.000782962	Up	2-oxoglutarate (2OG) and Fe(II)-dependent oxygenase superfamily protein
Peaxi162Scf00192g00521	5.09	11.1833	1.13561	3.13219e-08	1.77236e-07	Up	Fructokinase-1
Peaxi162Scf00192g00522	0.0833333	0.6	2.848	0.00343215	0.00917766	Up	Peroxidase superfamily protein
Peaxi162Scf00192g00617	0.001	2.41667	11.2388	1.64721e-18	2.1418e-17	Up	Protein kinase superfamily protein
Peaxi162Scf00192g00921	0.41	1.05333	1.36127	0.0105097	0.0252408	Up	Cell cycle regulated microtubule associated protein
Peaxi162Scf00193g00117	0.001	2.54	11.3106	1.49055e-39	4.78795e-38	Up	terpene synthase 21
Peaxi162Scf00193g00615	135.25	592.967	2.13232	3.54152e-61	2.10325e-59	Up	Unknown protein
Peaxi162Scf00193g00721	0.25	2.03667	3.02621	6.47011e-05	0.000236783	Up	SWIB/MDM2 domain superfamily protein
Peaxi162Scf00194g00424	0.3	7.33667	4.61209	3.23923e-19	4.393e-18	Up	germin-like protein 5
Peaxi162Scf00194g00426	0.33	2.22333	2.75219	1.17936e-15	1.26971e-14	Up	germin-like protein 5
Peaxi162Scf00194g00518	1.97	33.4667	4.08646	1.07315e-80	9.25848e-79	Up	germin-like protein 5
Peaxi162Scf00194g00630	5.93	20.5767	1.79491	5.43575e-28	1.14249e-26	Up	conserved hypothetical protein [Ricinus communis] gb|EEF40820.1| conserved hypothetical protein [Ricinus communis]
Peaxi162Scf00194g00722	4.20667	12.95	1.6222	7.69079e-12	6.20928e-11	Up	SNARE associated Golgi protein family
Peaxi162Scf00194g00817	4.24333	9.17667	1.11277	5.56484e-07	2.71408e-06	Up	ferric reduction oxidase 6
Peaxi162Scf00194g00818	0.833333	1.76333	1.08134	0.00141142	0.00408563	Up	ferric reduction oxidase 6
Peaxi162Scf00194g01013	0.123333	1.04	3.07595	0.000183146	0.000619797	Up	RmlC-like cupins superfamily protein
Peaxi162Scf00194g01043	4.95333	15.5667	1.65199	4.19002e-12	3.46056e-11	Up	Disease resistance protein (TIR-NBS-LRR class) family
Peaxi162Scf00195g00027	0.0666667	0.476667	2.83794	0.000296911	0.000971582	Up	Zinc finger (C3HC4-type RING finger) family protein
Peaxi162Scf00195g00617	0.58	3.02333	2.38202	4.76434e-12	3.91716e-11	Up	Subtilase family protein
Peaxi162Scf00195g00910	0.0366667	0.546667	3.89812	0.00125244	0.00366238	Up	TRAF-like superfamily protein
Peaxi162Scf00196g00211	3.02333	7.17	1.24583	0.00259538	0.00711139	Up	Unknown protein
Peaxi162Scf00196g00224	0.001	0.776667	9.60115	0.00178558	0.00505637	Up	Unknown protein
Peaxi162Scf00196g00225	12.2967	34.7	1.49667	5.23019e-18	6.63174e-17	Up	Very-long-chain (3R)-3-hydroxyacyl-[acyl-carrier protein] dehydratase 1
Peaxi162Scf00196g00613	0.0133333	0.173333	3.70044	0.000302878	0.000989205	Up	xyloglucan-specific endoglucanase inhibitor protein 2 [Solanum tuberosum]
Peaxi162Scf00196g00724	0.846667	7.34333	3.11657	1.04474e-40	3.46488e-39	Up	xyloglucan specific endoglucanase inhibitor [Solanum melongena]
Peaxi162Scf00198g00014	7.33667	15.64	1.09204	1.49518e-11	1.17376e-10	Up	spermidine synthase 3
Peaxi162Scf00198g00015	0.0433333	0.99	4.51388	9.39095e-08	5.04482e-07	Up	Protein phosphatase 2C family protein
Peaxi162Scf00198g00036	8.94	34.4067	1.94434	9.21575e-50	4.1072e-48	Up	ATPase E1-E2 type family protein / haloacid dehalogenase-like hydrolase family protein
Peaxi162Scf00198g00104	2.52333	103.503	5.3582	2.76866e-165	8.94978e-163	Up	Unknown protein
Peaxi162Scf00198g00137	5.14	34.8833	2.7627	4.8164e-43	1.72023e-41	Up	Zinc transporter 5
Peaxi162Scf00198g00148	9.28	26.2367	1.49939	2.67258e-13	2.42192e-12	Up	MLP-like protein 28
Peaxi162Scf00198g00212	0.001	0.69	9.43045	1.01966e-09	6.7934e-09	Up	Raffinose synthase family protein
Peaxi162Scf00198g00213	7.76333	20.6333	1.41023	3.4667e-14	3.36485e-13	Up	HD domain-containing protein 2
Peaxi162Scf00198g00217	12.1733	42.4033	1.80045	2.27789e-42	7.91435e-41	Up	proline-rich extensin-like receptor kinase 10
Peaxi162Scf00198g00411	3.09	7.59333	1.29713	4.71233e-06	2.04588e-05	Up	-
Peaxi162Scf00198g00514	0.0233333	2.46667	6.72403	3.69635e-19	4.99438e-18	Up	Protein of unknown function (DUF1262)
Peaxi162Scf00198g00515	0.0666667	6.70333	6.65177	1.41436e-42	4.94772e-41	Up	Protein of unknown function (DUF1262)
Peaxi162Scf00198g01017	32.86	80.17	1.28673	7.26327e-23	1.20993e-21	Up	V-type proton ATPase subunit F
Peaxi162Scf00198g01026	2.59667	6.87667	1.40505	4.31786e-08	2.40649e-07	Up	urease accessory protein D
Peaxi162Scf00198g01121	0.001	0.273333	8.09452	0.00936197	0.0227627	Up	Disease resistance-responsive (dirigent-like protein) family protein
Peaxi162Scf00199g00006	4.52	11.1433	1.30179	8.125e-14	7.67906e-13	Up	Potassium transporter family protein
Peaxi162Scf00199g00052	0.376667	5.29667	3.81372	2.17523e-36	6.19964e-35	Up	receptor like protein 34
Peaxi162Scf00199g00093	4.37333	35.9367	3.03865	1.30979e-42	4.60083e-41	Up	Unknown protein
Peaxi162Scf00199g00915	0.393333	3.52	3.16175	5.84892e-12	4.76288e-11	Up	V-type proton ATPase subunit F
Peaxi162Scf00199g00925	46.8367	129.253	1.46449	2.17261e-32	5.3866e-31	Up	V-type proton ATPase subunit F
Peaxi162Scf00200g00121	0.001	7.15333	12.8044	2.00749e-56	1.06359e-54	Up	conserved hypothetical protein [Ricinus communis] gb|EEF39849.1| conserved hypothetical protein [Ricinus communis]
Peaxi162Scf00201g00004	0.473333	5.44667	3.52445	8.45618e-18	1.05494e-16	Up	phytochrome interacting factor 3
Peaxi162Scf00201g00007	0.713333	3.10667	2.12272	1.40335e-10	1.01007e-09	Up	C2H2-like zinc finger protein
Peaxi162Scf00201g00023	14.3667	50.44	1.81184	1.32139e-29	2.94453e-28	Up	SNAP25 homologous protein SNAP33
Peaxi162Scf00201g00034	2.03667	8.60333	2.07869	8.11198e-23	1.34517e-21	Up	exocyst subunit exo70 family protein E2
Peaxi162Scf00201g00232	0.413333	7.54333	4.18982	2.4302e-46	9.74255e-45	Up	Chaperone protein ClpB
Peaxi162Scf00201g00240	3.66333	35.68	3.28389	1.40816e-73	1.06706e-71	Up	Chaperone protein ClpB
Peaxi162Scf00201g00342	0.09	4.32667	5.58719	1.83529e-31	4.40073e-30	Up	Eukaryotic aspartyl protease family protein
Peaxi162Scf00202g00001	4.26667	28.0167	2.7151	8.60863e-19	1.1367e-17	Up	NAD(P)H dehydrogenase (quinone)
Peaxi162Scf00202g00057	0.0266667	0.743333	4.8009	0.000135059	0.000467346	Up	WRKY DNA-binding protein 69
Peaxi162Scf00202g00111	0.0933333	1.14	3.6105	2.29936e-09	1.46981e-08	Up	G-type lectin S-receptor-like serine/threonine-protein kinase
Peaxi162Scf00203g01320	78.4267	165.32	1.07585	7.29771e-20	1.03019e-18	Up	TPA: hypothetical protein ZEAMMB73_782543 [Zea mays]
Peaxi162Scf00204g00116	0.383333	5.51	3.84538	2.67511e-25	5.04165e-24	Up	LAG1 longevity assurance homolog 3
Peaxi162Scf00204g01521	0.0266667	1.82	6.09276	9.04974e-10	6.05617e-09	Up	Unknown protein
Peaxi162Scf00204g01613	1.66333	41.9833	4.65767	1.10639e-101	1.385e-99	Up	L-ascorbate oxidase
Peaxi162Scf00205g00032	0.001	15.1933	13.8912	2.39884e-23	4.0785e-22	Up	conserved hypothetical protein [Ricinus communis] gb|EEF35759.1| conserved hypothetical protein [Ricinus communis]
Peaxi162Scf00205g00119	25.1133	145.697	2.53644	2.13328e-88	2.06355e-86	Up	Cupredoxin superfamily protein isoform 2 [Theobroma cacao] gb|EOY00929.1| Cupredoxin superfamily protein isoform 2 [Theobroma cacao]
Peaxi162Scf00205g00818	7.30333	17.9033	1.2936	9.17219e-14	8.63761e-13	Up	Heat stress transcription factor A-8
Peaxi162Scf00205g00919	107.19	222.49	1.05357	5.93982e-18	7.50917e-17	Up	ATP synthase subunit beta, mitochondrial
Peaxi162Scf00205g00929	0.106667	3.32333	4.96145	1.08993e-38	3.3902e-37	Up	receptor like protein 46
Peaxi162Scf00205g00930	1.42	3.91	1.46128	0.000856074	0.00258686	Up	ASF1 like histone chaperone
Peaxi162Scf00205g01128	57.3633	214.12	1.90022	8.35447e-47	3.39186e-45	Up	fructose-bisphosphate aldolase 2
Peaxi162Scf00205g01130	1.36333	3.59667	1.39952	1.99356e-05	7.93232e-05	Up	origin recognition complex subunit 4
Peaxi162Scf00205g01422	20.5067	45.0133	1.13426	1.13471e-14	1.14128e-13	Up	bidirectional amino acid transporter 1
Peaxi162Scf00205g01428	0.001	0.383333	8.58246	0.00223898	0.00620678	Up	Unknown protein
Peaxi162Scf00206g00078	1.74667	9.01667	2.36799	4.23118e-11	3.19963e-10	Up	RING membrane-anchor 3
Peaxi162Scf00206g01011	15.8467	45.21	1.51246	9.71921e-13	8.40784e-12	Up	Unknown protein
Peaxi162Scf00207g00018	0.0933333	0.75	3.00643	0.00121994	0.00357677	Up	Pollen Ole e 1 allergen and extensin family protein
Peaxi162Scf00207g00030	4.20333	30.5867	2.8633	1.5679e-42	5.46988e-41	Up	Protein of unknown function (DUF1295)
Peaxi162Scf00207g00113	0.15	5.84	5.28293	1.63202e-27	3.38012e-26	Up	-
Peaxi162Scf00207g00130	1.79667	5.13	1.51364	0.000131481	0.000456076	Up	serine carboxypeptidase-like 45
Peaxi162Scf00207g00143	11.5133	41.4467	1.84795	1.42742e-33	3.69697e-32	Up	Copine-3
Peaxi162Scf00207g00144	0.001	1.66333	10.6999	2.05568e-05	8.16929e-05	Up	Unknown protein
Peaxi162Scf00207g00250	0.001	0.83	9.69697	2.18775e-08	1.26314e-07	Up	calnexin 1
Peaxi162Scf00207g00253	0.001	0.57	9.15482	5.42779e-05	0.000200767	Up	protein sec fourteen-like protein-20 [Arabidopsis thaliana] Strong similarity to polyph -20 [Arabidopsis thaliana]
Peaxi162Scf00207g00334	5.31333	16.6967	1.65187	7.30322e-25	1.34756e-23	Up	4-coumarate:CoA ligase 2
Peaxi162Scf00207g00438	4.64667	23.1567	2.31716	6.55053e-25	1.21482e-23	Up	Chaperone DnaJ-domain superfamily protein
Peaxi162Scf00207g00444	1.76667	5.82	1.71999	8.22915e-11	6.0509e-10	Up	cinnamoyl coa reductase 1
Peaxi162Scf00207g00635	44.11	122.223	1.47034	2.20195e-31	5.25525e-30	Up	phospholipase D alpha 1
Peaxi162Scf00207g00735	27.4467	65.2033	1.24831	2.69412e-19	3.67324e-18	Up	-
Peaxi162Scf00207g00743	6.39	12.9433	1.01832	6.9698e-05	0.0002534	Up	Trafficking protein particle complex subunit 2
Peaxi162Scf00207g00839	0.17	0.976667	2.52233	0.00125821	0.00367716	Up	auxin-induced protein 13
Peaxi162Scf00207g01129	1.70667	5.55333	1.70217	5.03607e-10	3.45159e-09	Up	Actin binding family protein, putative isoform 1 [Theobroma cacao] gb|EOY26970.1| Actin binding family protein, putative isoform 1 [Theobroma cacao]
Peaxi162Scf00207g01134	1.85667	4.47	1.26756	0.0100954	0.0243534	Up	Unknown protein
Peaxi162Scf00207g01137	21.3267	52.3267	1.29489	5.37596e-19	7.18775e-18	Up	Ribosomal L28e protein family
Peaxi162Scf00207g01313	2.78667	18.8667	2.75923	1.28177e-17	1.57823e-16	Up	Unknown protein
Peaxi162Scf00207g01343	17.3833	36.65	1.07611	8.98732e-11	6.58185e-10	Up	50S ribosomal protein L34 [Morus notabilis]
Peaxi162Scf00207g01412	1.29	30.4033	4.55879	3.94939e-99	4.69096e-97	Up	Protein kinase superfamily protein
Peaxi162Scf00207g01421	4.23333	10.5	1.31052	0.00292054	0.00791991	Up	Protein of unknown function (DUF1677)
Peaxi162Scf00207g01514	0.21	1.37	2.70571	0.000214993	0.000719186	Up	RING-H2 finger protein ATL3
Peaxi162Scf00207g01543	63.0233	145.197	1.20405	2.124e-17	2.56943e-16	Up	alanine aminotransferase 2
Peaxi162Scf00207g01550	2.03333	4.89333	1.26697	2.00167e-09	1.29115e-08	Up	glutamate receptor 2.8
Peaxi162Scf00207g01558	0.0333333	2.39667	6.16792	2.04279e-31	4.88453e-30	Up	STRUBBELIG-receptor family 6
Peaxi162Scf00208g00078	61.6433	137.033	1.15251	2.34683e-20	3.41098e-19	Up	Protein of unknown function (DUF155)
Peaxi162Scf00208g00179	0.2	0.583333	1.54432	0.00104939	0.00311788	Up	ATPase E1-E2 type family protein / haloacid dehalogenase-like hydrolase family protein
Peaxi162Scf00209g00016	0.001	0.243333	7.92679	0.0157677	0.0362075	Up	tonoplast intrinsic protein 2
Peaxi162Scf00209g00022	3.26333	8.43667	1.37033	6.40138e-12	5.19784e-11	Up	receptor like protein 43
Peaxi162Scf00209g00095	0.14	0.506667	1.85561	0.00587193	0.0149354	Up	Leucine-rich repeat receptor-like protein kinase family protein
Peaxi162Scf00209g00122	38.3967	116.257	1.59826	1.31854e-05	5.37991e-05	Up	Oxidoreductase family protein
Peaxi162Scf00209g00232	0.001	2.14667	11.0679	6.49666e-17	7.58945e-16	Up	WRKY family transcription factor
Peaxi162Scf00209g00324	29.8733	70.39	1.23651	2.45997e-23	4.17967e-22	Up	Mitochondrial outer membrane protein porin 1
Peaxi162Scf00209g00833	9.06667	24.2	1.41636	3.68972e-20	5.30543e-19	Up	Protein of unknown function (DUF569)
Peaxi162Scf00209g00838	0.0933333	7.30667	6.29068	6.70161e-39	2.10244e-37	Up	thioredoxin 2
Peaxi162Scf00209g00844	4.44667	16.1233	1.85835	3.8878e-16	4.32982e-15	Up	glutathione S-transferase TAU 18
Peaxi162Scf00210g00018	0.303333	1.08667	1.84093	0.00287	0.0077986	Up	SPX (SYG1/Pho81/XPR1) domain-containing protein / zinc finger (C3HC4-type RING finger) protein-related
Peaxi162Scf00211g00072	0.24	11.28	5.55459	2.17218e-47	9.03436e-46	Up	Kidney mitochondrial carrier protein 1
Peaxi162Scf00211g00113	1.73667	17.93	3.36798	7.25226e-11	5.36814e-10	Up	Unknown protein
Peaxi162Scf00211g00128	0.816667	44.28	5.76076	5.05753e-110	7.25586e-108	Up	hin1 [Nicotiana tabacum]
Peaxi162Scf00211g00310	21.5167	61.5933	1.51732	4.67632e-22	7.42656e-21	Up	syntaxin of plants 121
Peaxi162Scf00212g00073	14.45	132.373	3.19547	8.57008e-82	7.54669e-80	Up	annexin 2
Peaxi162Scf00212g00617	0.47	1.83333	1.96374	9.62137e-09	5.77305e-08	Up	mRNA capping enzyme family protein
Peaxi162Scf00213g00102	0.001	0.663333	9.37359	1.95135e-05	7.77284e-05	Up	cytochrome P450, family 71, subfamily B, polypeptide 34
Peaxi162Scf00213g00132	1.07333	3.8	1.8239	0.00466596	0.0120957	Up	Keratin-associated protein 10-6 isoform 1 [Theobroma cacao] ref|XP_007011486.1| Keratin-associated protein 10-6 isoform 1 [Theobroma cacao] gb|EOY29104.1| Keratin-associated protein 10-6 isoform 1 [Theobroma cacao] gb|EOY29105.1| Keratin-associated protein 10-6 isoform 1 [Theobroma cacao]
Peaxi162Scf00213g00153	128.883	279.963	1.11917	3.69088e-09	2.31015e-08	Up	Bifunctional inhibitor/lipid-transfer protein/seed storage 2S albumin superfamily protein
Peaxi162Scf00213g00934	11.53	25.9767	1.17182	5.22779e-12	4.27892e-11	Up	Protein phosphatase 2C family protein
Peaxi162Scf00213g01727	0.001	9.96667	13.2829	5.69746e-40	1.8464e-38	Up	Nucleotide-diphospho-sugar transferase family protein
Peaxi162Scf00214g00048	55.97	112.69	1.00963	1.07324e-18	1.40623e-17	Up	Peroxisomal acyl-coenzyme A oxidase 1
Peaxi162Scf00217g00008	2.52667	6.20667	1.29658	0.000300084	0.00098058	Up	UDP-Glycosyltransferase superfamily protein
Peaxi162Scf00217g00057	0.00666667	0.14	4.39232	0.000498166	0.00157194	Up	aldehyde oxidase 4
Peaxi162Scf00217g00621	0.866667	3.08667	1.8325	7.82506e-06	3.30077e-05	Up	Glutamyl-tRNA(Gln) amidotransferase subunit A
Peaxi162Scf00218g00073	0.0166667	18.3867	10.1075	1.65989e-109	2.34192e-107	Up	FAD-binding Berberine family protein
Peaxi162Scf00218g00096	0.001	0.48	8.90689	3.53463e-08	1.98907e-07	Up	O-acyltransferase (WSD1-like) family protein
Peaxi162Scf00218g00126	0.543333	3.20667	2.56116	6.20101e-08	3.38873e-07	Up	Eukaryotic aspartyl protease family protein
Peaxi162Scf00218g00415	17.4033	82.2433	2.24054	3.40764e-39	1.08235e-37	Up	NAD(P)-binding Rossmann-fold superfamily protein
Peaxi162Scf00219g00158	50.85	104	1.03226	1.60358e-18	2.08719e-17	Up	DNA damage-inducible protein 1
Peaxi162Scf00220g00091	9.12667	20.3333	1.15569	5.69649e-17	6.67605e-16	Up	hydroxyproline-rich glycoprotein family protein
Peaxi162Scf00220g00110	13.7533	117.18	3.09087	2.17619e-95	2.42679e-93	Up	Argonaute family protein
Peaxi162Scf00220g00118	0.98	120.13	6.9376	7.79735e-175	2.76557e-172	Up	somatic embryogenesis receptor-like kinase 1
Peaxi162Scf00220g00119	43.8933	229.437	2.38602	5.72066e-76	4.5089e-74	Up	GSH-induced LITAF domain protein [Arabidopsis thaliana] gb|AAK59452.1| unknown protein [Arabidopsis thaliana] gb|AAL34162.1| unknown protein [Arabidopsis thaliana] gb|AAM65841.1| unknown [Arabidopsis thaliana] gb|AED91862.1| GSH-induced LITAF domain protein [Arabidopsis thaliana]
Peaxi162Scf00220g00313	0.643333	2.24667	1.80415	0.000489671	0.00154666	Up	MATH and LRR domain-containing protein PFE0570w, putative isoform 2 [Theobroma cacao] gb|EOY19635.1| MATH and LRR domain-containing protein PFE0570w, putative isoform 2 [Theobroma cacao]
Peaxi162Scf00220g01015	0.776667	432.633	9.12163	0	0	Up	somatic embryogenesis receptor-like kinase 1
Peaxi162Scf00222g00034	0.14	9.52667	6.08847	4.56883e-80	3.85063e-78	Up	ribonuclease 1
Peaxi162Scf00222g00056	0.0533333	2.19	5.35975	1.50073e-08	8.79598e-08	Up	Calcium-binding EF-hand family protein
Peaxi162Scf00222g00121	0.376667	1.16	1.62276	0.00120613	0.00354033	Up	Protein of unknown function (DUF1336)
Peaxi162Scf00222g00125	0.06	1.58667	4.72489	2.95949e-15	3.09613e-14	Up	Unknown protein
Peaxi162Scf00222g00246	29.4633	72.4367	1.2978	4.04924e-22	6.47485e-21	Up	Protein kinase superfamily protein
Peaxi162Scf00222g00624	9.47333	23.1733	1.29052	2.08759e-13	1.91078e-12	Up	NAC domain protein,
Peaxi162Scf00223g00031	0.81	14.4167	4.15367	5.20124e-16	5.73259e-15	Up	truncated NRG1 [Nicotiana benthamiana]
Peaxi162Scf00223g00810	6.18667	15.7533	1.34842	5.68136e-11	4.25594e-10	Up	TRICHOME BIREFRINGENCE-LIKE 37
Peaxi162Scf00223g01011	0.0966667	0.673333	2.80023	0.000190338	0.000641756	Up	alpha/beta-Hydrolases superfamily protein
Peaxi162Scf00223g01424	4.90333	11.5633	1.23772	8.50669e-07	4.05214e-06	Up	Integral membrane protein-like isoform 3 [Theobroma cacao] gb|EOY30905.1| Integral membrane protein-like isoform 3 [Theobroma cacao]
Peaxi162Scf00223g01425	17.52	54.0433	1.62511	7.66398e-25	1.4131e-23	Up	Integral membrane protein-like isoform 3 [Theobroma cacao] gb|EOY30905.1| Integral membrane protein-like isoform 3 [Theobroma cacao]
Peaxi162Scf00223g01515	0.663333	2.14667	1.69429	8.14963e-07	3.89441e-06	Up	LisH dimerisation motif
Peaxi162Scf00224g00073	12.6433	27.3833	1.11492	3.66719e-12	3.05045e-11	Up	CCR4-NOT transcription complex subunit 7
Peaxi162Scf00224g00119	14.75	30.8933	1.06658	8.15438e-17	9.45249e-16	Up	Protein of unknown function (DUF1022)
Peaxi162Scf00225g00034	0.06	7.47333	6.96065	2.82997e-38	8.64462e-37	Up	alpha/beta-Hydrolases superfamily protein
Peaxi162Scf00225g00130	0.156667	1.02667	2.7122	0.00108034	0.00320231	Up	Seed maturation protein
Peaxi162Scf00225g00131	3.98	12.3667	1.63562	1.61762e-08	9.4464e-08	Up	Acyl-CoA N-acyltransferases (NAT) superfamily protein
Peaxi162Scf00225g00521	0.1	0.326667	1.70782	0.00122122	0.0035801	Up	FRIGIDA-like protein
Peaxi162Scf00225g00527	1.32667	3.70667	1.48232	2.1894e-06	9.93083e-06	Up	Mitochondrial import inner membrane translocase subunit TIM44-2
Peaxi162Scf00226g00320	10.35	36.74	1.82772	1.19157e-25	2.27934e-24	Up	HSP20-like chaperones superfamily protein
Peaxi162Scf00226g00820	0.001	0.656667	9.35902	2.65701e-05	0.000103544	Up	Ankyrin repeat family protein
Peaxi162Scf00226g00821	0.31	7.04333	4.50592	2.21088e-22	3.56434e-21	Up	Ankyrin repeat family protein
Peaxi162Scf00226g10014	3.82	97.0133	4.66654	8.51065e-101	1.06018e-98	Up	Unknown protein
Peaxi162Scf00228g00020	0.153333	8.23333	5.74673	6.56202e-34	1.72224e-32	Up	Glucan endo-1,3-beta-glucosidase, basic isoform 2
Peaxi162Scf00228g00041	25.8433	66.36	1.36052	1.45971e-16	1.66488e-15	Up	Ca2+-binding protein 1
Peaxi162Scf00228g00056	0.001	1.73333	10.7593	7.81439e-12	6.30708e-11	Up	WRKY DNA-binding protein 48, putative isoform 2 [Theobroma cacao] gb|EOY06769.1| WRKY DNA-binding protein 48, putative isoform 2 [Theobroma cacao]
Peaxi162Scf00228g00225	177.88	384.887	1.11353	1.42408e-20	2.09969e-19	Up	Adenine nucleotide alpha hydrolases-like superfamily protein
Peaxi162Scf00228g00327	8.27333	18.49	1.1602	2.28736e-10	1.61494e-09	Up	ATP-citrate synthase
Peaxi162Scf00228g00332	19.74	46.84	1.24662	1.21364e-19	1.69175e-18	Up	Enoyl-CoA hydratase, mitochondrial
Peaxi162Scf00229g00076	0.001	0.296667	8.2127	0.00690068	0.0172818	Up	O-methyltransferase family protein
Peaxi162Scf00229g00123	0.0966667	0.826667	3.09622	0.011979	0.0283642	Up	RNase H family protein [Solanum demissum]
Peaxi162Scf00230g00089	0.22	0.84	1.93289	0.000401747	0.0012879	Up	sulfate transporter 3
Peaxi162Scf00231g00011	0.0366667	0.646667	4.14048	0.00150482	0.00432948	Up	Unknown protein
Peaxi162Scf00231g00252	0.001	1.27	10.3106	0.0100719	0.024309	Up	Dynein light chain type 1 family protein
Peaxi162Scf00231g00332	11.81	106.707	3.17557	2.73256e-116	4.28107e-114	Up	aspartate aminotransferase 3
Peaxi162Scf00231g00432	0.001	0.62	9.27612	2.99256e-05	0.000115684	Up	Transducin/WD40 repeat-like superfamily protein [Theobroma cacao] gb|EOY30732.1| Transducin/WD40 repeat-like superfamily protein [Theobroma cacao]
Peaxi162Scf00231g00433	0.423333	7.08333	4.06456	3.11327e-50	1.41214e-48	Up	Transducin/WD40 repeat-like superfamily protein [Theobroma cacao] gb|EOY30732.1| Transducin/WD40 repeat-like superfamily protein [Theobroma cacao]
Peaxi162Scf00231g00616	7.4	17	1.19994	4.52566e-08	2.51352e-07	Up	glycerol-3-phosphatase 1
Peaxi162Scf00231g00617	46.3933	99.1533	1.09574	2.23242e-19	3.07163e-18	Up	NADPH--cytochrome P450 reductase
Peaxi162Scf00231g00728	1.33	5.04333	1.92295	3.19241e-08	1.80444e-07	Up	Replication protein A 32 kDa subunit A
Peaxi162Scf00232g00083	1.24333	4.10333	1.72258	7.04805e-16	7.69829e-15	Up	Leucine-rich receptor-like protein kinase family protein
Peaxi162Scf00232g00418	20.8033	45.2367	1.12068	6.02835e-19	8.04316e-18	Up	amino acid permease 7
Peaxi162Scf00232g00517	21.32	112.2	2.39579	5.87315e-46	2.32171e-44	Up	ubiquitin-conjugating enzyme 28
Peaxi162Scf00232g00530	12.9	31.24	1.27602	1.03154e-26	2.06445e-25	Up	Proteasome activator subunit 4
Peaxi162Scf00232g01012	13.28	29.1333	1.13342	3.21248e-13	2.89168e-12	Up	Protein phosphatase 2C family protein
Peaxi162Scf00232g01124	0.001	4.04	11.9801	2.4394e-13	2.21769e-12	Up	cis-prenyl transferase 9 [Solanum habrochaites]
Peaxi162Scf00234g00713	0.773333	3.38	2.12786	7.97639e-09	4.83716e-08	Up	SPFH/Band 7/PHB domain-containing membrane-associated protein family
Peaxi162Scf00235g00317	4.80333	10.5067	1.1292	1.92683e-08	1.11754e-07	Up	Galactosyltransferase family protein
Peaxi162Scf00235g00325	7.56333	56.49	2.9009	1.68479e-45	6.56863e-44	Up	GDSL esterase/lipase
Peaxi162Scf00235g00427	35.5833	104.647	1.55625	1.88506e-35	5.20418e-34	Up	Dihydrolipoyllysine-residue succinyltransferase component of 2-oxoglutarate dehydrogenase complex
Peaxi162Scf00235g00517	0.08	1.22333	3.93467	6.09586e-10	4.15009e-09	Up	Endoglucanase 11
Peaxi162Scf00235g00518	42.1067	95.6133	1.18316	1.57172e-20	2.31337e-19	Up	small ubiquitin-like modifier 2
Peaxi162Scf00235g00521	14.9467	32.1633	1.10559	1.89344e-15	2.01134e-14	Up	Adenylyltransferase and sulfurtransferase MOCS3
Peaxi162Scf00235g00615	0.29	1.32667	2.19368	0.0203636	0.0454805	Up	SWIB/MDM2 domain superfamily protein
Peaxi162Scf00235g00623	30.9133	68.6267	1.15054	1.85258e-19	2.55865e-18	Up	Protein GrpE
Peaxi162Scf00235g00821	1.90333	5.37	1.49639	4.27514e-05	0.000161214	Up	MBOAT (membrane bound O-acyl transferase) family protein
Peaxi162Scf00236g00042	0.001	1.18667	10.2127	4.05863e-08	2.26646e-07	Up	RING/U-box superfamily protein
Peaxi162Scf00236g00216	1.44333	3.77	1.38516	0.00293129	0.00794738	Up	Tetraspanin family protein
Peaxi162Scf00236g01011	17.5133	43.75	1.32083	8.47478e-18	1.05663e-16	Up	Protein NRT1/ PTR FAMILY 1.2
Peaxi162Scf00237g00041	2.61333	7.01667	1.42489	7.13026e-10	4.82346e-09	Up	ENTH/ANTH/VHS superfamily protein
Peaxi162Scf00237g00201	2.32	13.22	2.51053	9.80086e-15	9.91618e-14	Up	Avr9/Cf-9 rapidly elicited protein 75 [Nicotiana tabacum]
Peaxi162Scf00237g02221	5.55333	13.98	1.33194	1.07758e-13	1.0091e-12	Up	Protein of unknown function (DUF3550/UPF0682)
Peaxi162Scf00238g00046	6.5	15.59	1.26211	1.93357e-07	1.00259e-06	Up	RING/U-box superfamily protein
Peaxi162Scf00238g00062	0.001	0.353333	8.46489	0.0141647	0.0329109	Up	Plant invertase/pectin methylesterase inhibitor superfamily protein
Peaxi162Scf00238g01311	1.99667	5.96667	1.57933	1.11144e-11	8.82001e-11	Up	NAD(P)-binding Rossmann-fold superfamily protein
Peaxi162Scf00241g00027	0.001	13.7167	13.7436	4.04578e-38	1.22559e-36	Up	Bifunctional inhibitor/lipid-transfer protein/seed storage 2S albumin superfamily protein
Peaxi162Scf00241g00032	0.0833333	247.617	11.5369	4.60167e-306	1.46891e-302	Up	Bifunctional inhibitor/lipid-transfer protein/seed storage 2S albumin superfamily protein
Peaxi162Scf00241g00066	0.256667	39.2067	7.25506	3.61465e-74	2.7637e-72	Up	18.1 kDa class I heat shock protein
Peaxi162Scf00241g00628	0.001	92.7867	16.5016	6.56784e-182	2.54126e-179	Up	18.2 kDa class I heat shock protein
Peaxi162Scf00241g01212	7.09333	28.4233	2.00254	2.14056e-23	3.65154e-22	Up	Glucosidase 2 subunit beta
Peaxi162Scf00241g10024	0.186667	153.793	9.68631	1.53802e-221	1.06153e-218	Up	Bifunctional inhibitor/lipid-transfer protein/seed storage 2S albumin superfamily protein
Peaxi162Scf00242g00092	43.3867	117.18	1.4334	4.88767e-08	2.70166e-07	Up	Chlorophyll a-b binding protein 13, chloroplastic
Peaxi162Scf00244g00074	0.001	1.65667	10.6941	4.23898e-06	1.85297e-05	Up	Unknown protein
Peaxi162Scf00244g00139	0.001	0.603333	9.23681	0.000365232	0.00117809	Up	Replication protein A 70 kDa DNA-binding subunit B
Peaxi162Scf00244g01120	0.643333	2.24333	1.80201	0.000325543	0.00105741	Up	Family of unknown function (DUF662)
Peaxi162Scf00245g00320	13.9	32.08	1.20659	7.97866e-18	9.96825e-17	Up	Unknown protein
Peaxi162Scf00245g00322	40.9867	88.5733	1.11172	4.16835e-18	5.31704e-17	Up	Calcium-binding EF hand family protein
Peaxi162Scf00245g00914	22.28	53.7367	1.27016	7.65885e-20	1.07998e-18	Up	Proteasome subunit beta type-2-B
Peaxi162Scf00246g00007	0.87	1.99333	1.1961	0.00116987	0.00344143	Up	BREVIS RADIX-like 4
Peaxi162Scf00248g00009	3.46667	8.61333	1.31302	1.68375e-05	6.75961e-05	Up	Optic atrophy 3 protein (OPA3)
Peaxi162Scf00248g00013	12.06	25.9833	1.10736	1.21517e-07	6.45285e-07	Up	-
Peaxi162Scf00248g01414	0.09	0.5	2.47393	0.00350766	0.00935705	Up	NAC domain containing protein 73
Peaxi162Scf00249g01220	0.37	11.0633	4.90212	3.87876e-38	1.17639e-36	Up	E3 ubiquitin-protein ligase sina
Peaxi162Scf00251g00071	0.00666667	4.93667	9.53236	9.63704e-91	9.88357e-89	Up	pleiotropic drug resistance 6
Peaxi162Scf00251g00081	95.8967	791.327	3.04472	1.1014e-21	1.71817e-20	Up	Non-specific lipid-transfer protein
Peaxi162Scf00251g00101	0.12	0.706667	2.558	0.00451423	0.0117429	Up	sulfotransferase 2A
Peaxi162Scf00251g00123	0.973333	2.18667	1.16773	0.00204383	0.00572609	Up	3-ketoacyl-CoA synthase 11
Peaxi162Scf00252g00012	4.60667	10.5	1.18859	1.32174e-07	6.99696e-07	Up	BTB/POZ domain-containing protein
Peaxi162Scf00252g00068	0.976667	2.05	1.06969	0.00111093	0.00328201	Up	Abscisic acid 8'-hydroxylase 4
Peaxi162Scf00252g00081	0.0733333	1.03	3.81203	1.64823e-07	8.63579e-07	Up	alpha amylase
Peaxi162Scf00252g00310	0.363333	2.93	3.01154	6.95329e-17	8.10065e-16	Up	glutamate receptor 2.9
Peaxi162Scf00252g00711	4.68667	14.74	1.6531	8.10992e-09	4.91348e-08	Up	sterol carrier protein 2
Peaxi162Scf00252g00712	0.41	4.81667	3.55434	3.53329e-24	6.29655e-23	Up	alpha amylase
Peaxi162Scf00253g00131	0.493333	3.76333	2.93138	2.53335e-16	2.85499e-15	Up	Transmembrane amino acid transporter family protein
Peaxi162Scf00253g00137	0.686667	1.39667	1.02431	0.0128945	0.0302375	Up	UDP-glucose:glucosyltransferase [Lycium barbarum]
Peaxi162Scf00253g00138	0.26	0.853333	1.7146	0.00426927	0.0111671	Up	UDP-glucose:glucosyltransferase [Lycium barbarum]
Peaxi162Scf00253g00321	25.57	56.5167	1.14422	9.65198e-19	1.26987e-17	Up	NAC domain protein,
Peaxi162Scf00253g00512	3.87667	9.23667	1.25256	0.000121178	0.000422575	Up	-
Peaxi162Scf00253g01313	0.02	0.406667	4.34577	0.00242799	0.00669368	Up	NHL domain-containing protein
Peaxi162Scf00254g00068	0.333333	1.31667	1.98185	0.0187049	0.0421892	Up	conserved hypothetical protein [Ricinus communis] gb|EEF47333.1| conserved hypothetical protein [Ricinus communis]
Peaxi162Scf00254g00123	0.001	1.37333	10.4235	2.55202e-13	2.31513e-12	Up	heat shock protein 70
Peaxi162Scf00254g00311	34.2867	73.59	1.10186	9.56562e-21	1.42685e-19	Up	LETM1 and EF-hand domain-containing protein 1, mitochondrial
Peaxi162Scf00255g00011	0.0133333	0.373333	4.80735	5.84894e-05	0.000215068	Up	exocyst subunit exo70 family protein C1
Peaxi162Scf00255g01119	2.31333	24.5033	3.40493	1.58273e-32	3.95094e-31	Up	Triose phosphate/phosphate translocator, chloroplastic
Peaxi162Scf00257g00081	4.15333	23.14	2.47805	3.36216e-27	6.86327e-26	Up	P-loop containing nucle isoform 1 [Theobroma cacao]
Peaxi162Scf00258g00009	0.001	1.36333	10.4129	4.49249e-16	4.97506e-15	Up	TGACG-sequence-specific DNA-binding protein TGA-2.1
Peaxi162Scf00258g00045	0.06	0.513333	3.09686	1.27344e-07	6.75526e-07	Up	phosphatidylinositol-4-phosphate 5-kinase family protein
Peaxi162Scf00258g00524	3.38	7.56333	1.162	0.00107572	0.00319054	Up	Replication factor C subunit 3
Peaxi162Scf00258g00527	0.001	1.77667	10.795	7.44327e-05	0.000269386	Up	Unknown protein
Peaxi162Scf00258g00621	2.18	6.02	1.46544	1.0319e-05	4.27854e-05	Up	2-oxoglutarate (2OG) and Fe(II)-dependent oxygenase superfamily protein
Peaxi162Scf00258g00724	5.28333	16.2733	1.62299	4.46993e-16	4.95221e-15	Up	Cation efflux family protein
Peaxi162Scf00258g00816	0.0266667	3.06333	6.84392	7.86362e-19	1.0421e-17	Up	peroxidase 2
Peaxi162Scf00258g00921	27.9033	59.99	1.10428	2.66292e-18	3.42411e-17	Up	Activator of 90 kDa heat shock protein ATPase homolog 1
Peaxi162Scf00259g00018	1.66	3.60667	1.11948	0.00497964	0.0128488	Up	Calcium-binding EF-hand family protein
Peaxi162Scf00260g00062	0.001	0.45	8.81378	0.00587685	0.0149464	Up	Ethylene-responsive transcription factor 2
Peaxi162Scf00260g00420	2.35	5.03333	1.09885	0.000156828	0.000536853	Up	Enoyl-CoA hydratase, mitochondrial
Peaxi162Scf00261g00127	0.62	5.41667	3.12707	3.40061e-19	4.60697e-18	Up	ARM repeat superfamily protein
Peaxi162Scf00261g00157	5.48333	12.9467	1.23946	5.51755e-07	2.69153e-06	Up	Cysteine proteinases superfamily protein
Peaxi162Scf00261g01114	0.256667	1.29667	2.33684	8.59646e-05	0.000308066	Up	Unknown protein
Peaxi162Scf00262g00035	30.5267	63.8533	1.06469	4.36496e-18	5.56227e-17	Up	beta glucosidase 46
Peaxi162Scf00263g00104	2.95	32.8933	3.47901	1.51723e-78	1.2539e-76	Up	U-box domain-containing protein 27
Peaxi162Scf00263g00161	0.136667	1.67333	3.61399	1.00109e-05	4.15417e-05	Up	Bidirectional sugar transporter SWEET1
Peaxi162Scf00263g00515	10.41	110.19	3.40395	4.82273e-64	3.0112e-62	Up	Pathogen-related protein isoform 2, partial [Theobroma cacao] gb|EOY16640.1| Pathogen-related protein isoform 2, partial [Theobroma cacao]
Peaxi162Scf00263g01017	1.27	2.74667	1.11285	0.000475756	0.00150681	Up	Unknown protein
Peaxi162Scf00263g01310	0.96	435.7	8.82608	0	0	Up	Unknown protein
Peaxi162Scf00263g01312	175.347	439.063	1.32422	2.53223e-22	4.06191e-21	Up	Unknown protein
Peaxi162Scf00263g10122	1.44667	269.99	7.54403	1.7317e-284	3.15875e-281	Up	Unknown protein
Peaxi162Scf00264g00072	0.91	3.24	1.83206	0.000412749	0.00132053	Up	Abscisic acid receptor PYR1
Peaxi162Scf00264g00083	5.46333	15.39	1.49414	7.08885e-17	8.25105e-16	Up	Xaa-Pro dipeptidase
Peaxi162Scf00264g00088	0.286667	1.51	2.3971	2.51249e-06	1.12881e-05	Up	Dehydration-responsive element-binding protein 2C
Peaxi162Scf00264g00328	5.79667	17.79	1.61777	2.57442e-08	1.47472e-07	Up	conserved hypothetical protein [Ricinus communis] gb|EEF29221.1| conserved hypothetical protein [Ricinus communis]
Peaxi162Scf00264g00414	2.60333	63.2467	4.60256	1.5048e-144	3.6253e-142	Up	Protein phosphatase 2C family protein
Peaxi162Scf00264g00415	0.0633333	17.3033	8.09387	4.48381e-69	3.05341e-67	Up	Sigma factor SigB regulation protein RsbQ
Peaxi162Scf00264g00513	1.14	3.43333	1.59058	0.00365135	0.00968874	Up	-
Peaxi162Scf00264g00625	0.0666667	0.43	2.6893	0.0011771	0.00346028	Up	Disease resistance protein (CC-NBS-LRR class) family
Peaxi162Scf00264g00629	6.82	22.87	1.74561	2.87944e-15	3.01485e-14	Up	Protein of unknown function, DUF538
Peaxi162Scf00264g00713	75.0167	233.52	1.63826	1.36547e-31	3.29583e-30	Up	Protein of unknown function, DUF538
Peaxi162Scf00264g00823	0.001	0.113333	6.82443	0.00976184	0.0236292	Up	Disease resistance protein (CC-NBS-LRR class) family
Peaxi162Scf00264g00861	0.0433333	0.23	2.40808	0.0172562	0.0392861	Up	Solute carrier family 40 member 2
Peaxi162Scf00265g00412	12.2267	26.4033	1.11069	2.47783e-07	1.26857e-06	Up	sterol 4-alpha-methyl-oxidase 2-2
Peaxi162Scf00267g00038	2.16667	4.71333	1.12127	5.41103e-05	0.000200234	Up	nuclear factor Y, subunit A7
Peaxi162Scf00267g00131	2.82667	31.3633	3.47191	6.89583e-57	3.70734e-55	Up	Unknown protein
Peaxi162Scf00267g00137	0.0566667	0.62	3.4517	0.0220134	0.0487307	Up	Unknown protein
Peaxi162Scf00267g00714	22.2533	48.26	1.11681	1.24628e-14	1.24662e-13	Up	LSD1 zinc finger family protein
Peaxi162Scf00268g00049	1.15	3.4	1.5639	0.000103107	0.000364184	Up	Unknown protein
Peaxi162Scf00268g00710	47.1767	313.853	2.73395	2.19332e-37	6.45285e-36	Up	PLANT CADMIUM RESISTANCE 2
Peaxi162Scf00268g01133	10.67	22.9867	1.10724	7.64555e-10	5.15837e-09	Up	Transmembrane protein 41B
Peaxi162Scf00268g01428	1.84667	6.32333	1.77576	1.63506e-10	1.17025e-09	Up	F-box and associated interaction domains-containing protein
Peaxi162Scf00269g01526	0.41	1.41667	1.7888	0.000501039	0.00157983	Up	methyl esterase 12
Peaxi162Scf00270g00009	0.486667	2.98667	2.61753	1.20554e-17	1.49084e-16	Up	Protein of unknown function (DUF1666)
Peaxi162Scf00270g00089	0.243333	1.33333	2.45403	0.00176769	0.00501182	Up	Unknown protein
Peaxi162Scf00270g00417	16.62	35.89	1.11066	6.30798e-11	4.69915e-10	Up	Homeobox-leucine zipper family protein / lipid-binding START domain-containing protein
Peaxi162Scf00270g00824	20.06	40.29	1.0061	5.44682e-16	5.99291e-15	Up	Protein disulfide isomerase-like 1-4
Peaxi162Scf00270g01119	0.97	3.91	2.01111	3.95193e-07	1.96305e-06	Up	FASCICLIN-like arabinogalactan-protein 11
Peaxi162Scf00271g00003	4.34667	9.42	1.11582	3.62398e-08	2.03621e-07	Up	UDP-D-glucuronate 4-epimerase 2
Peaxi162Scf00271g00022	1.16333	6.40333	2.46056	1.13594e-19	1.5869e-18	Up	Leucine-rich repeat protein kinase family protein
Peaxi162Scf00271g00043	2.55	7.60667	1.57677	4.70906e-11	3.55154e-10	Up	ACT domain repeat 8
Peaxi162Scf00271g00055	1.11	3.28333	1.5646	0.0089022	0.0217796	Up	Cytosolic sulfotransferase 5
Peaxi162Scf00271g00117	0.0333333	0.616667	4.20945	0.0206745	0.0460983	Up	Protein of unknown function (DUF1442)
Peaxi162Scf00271g00120	10.1133	26.5167	1.39064	6.66249e-24	1.17096e-22	Up	Syntaxin-binding protein 2
Peaxi162Scf00271g00219	0.81	1.99	1.29677	0.00492084	0.0127074	Up	conserved hypothetical protein [Ricinus communis] gb|EEF51012.1| conserved hypothetical protein [Ricinus communis]
Peaxi162Scf00271g00518	8.64333	18.2267	1.07639	1.77881e-07	9.27807e-07	Up	Cysteine protease ATG4A
Peaxi162Scf00271g00724	13.8533	37.9	1.45196	1.56838e-23	2.69708e-22	Up	purine permease 3
Peaxi162Scf00271g00728	1.13	5.13333	2.18357	1.13245e-08	6.73953e-08	Up	HAD superfamily, subfamily IIIB acid phosphatase
Peaxi162Scf00271g00837	8.75667	26.4133	1.59281	5.03573e-22	7.96762e-21	Up	small G protein family protein / RhoGAP family protein
Peaxi162Scf00271g00838	4.32667	15.26	1.81843	1.70504e-30	3.9333e-29	Up	Sugar transport protein 3
Peaxi162Scf00272g00224	24.9733	116.607	2.22319	3.93787e-71	2.80115e-69	Up	MLO-like protein 6
Peaxi162Scf00272g00225	0.283333	12.93	5.51208	2.32614e-67	1.55912e-65	Up	MLO-like protein 6
Peaxi162Scf00272g00826	35.87	116.933	1.70484	8.49988e-34	2.21944e-32	Up	Mitochondrial fission 1 protein A
Peaxi162Scf00272g00923	0.643333	7.90667	3.61943	4.8786e-31	1.15037e-29	Up	Protein of unknown function (DUF604)
Peaxi162Scf00273g00008	0.0233333	1.16	5.63559	5.0801e-09	3.13814e-08	Up	2-oxoglutarate (2OG) and Fe(II)-dependent oxygenase superfamily protein
Peaxi162Scf00273g00019	13.49	32.1367	1.25233	2.31775e-15	2.44681e-14	Up	Got1/Sft2-like vescicle transport protein family
Peaxi162Scf00273g00078	0.0733333	2.75667	5.23231	2.18224e-07	1.12559e-06	Up	P-loop containing nucleoside triphosphate hydrolases superfamily protein
Peaxi162Scf00273g00315	0.03	4.01333	7.06369	1.54329e-34	4.12681e-33	Up	calmodulin-binding family protein
Peaxi162Scf00273g01120	0.001	1.16333	10.184	1.79096e-05	7.1686e-05	Up	dicarboxylate/tricarboxylate carrier [Nicotiana tabacum]
Peaxi162Scf00274g00033	0.126667	0.466667	1.88136	0.00696402	0.0174199	Up	Malectin/receptor-like protein kinase family protein
Peaxi162Scf00274g00037	0.23	2.39	3.3773	8.95002e-24	1.55481e-22	Up	Pentatricopeptide repeat-containing protein
Peaxi162Scf00274g00052	16.07	37.17	1.20977	1.90504e-17	2.31331e-16	Up	malate dehydrogenase
Peaxi162Scf00274g00071	35.4567	91.1867	1.36277	5.76577e-22	9.09453e-21	Up	alpha/beta-Hydrolases superfamily protein
Peaxi162Scf00274g00082	2.45	5.08	1.05205	4.09664e-05	0.000154997	Up	TCP family transcription factor
Peaxi162Scf00274g00439	0.0666667	1.92667	4.853	4.48891e-08	2.49746e-07	Up	Unknown protein
Peaxi162Scf00274g00443	0.0233333	0.776667	5.05683	4.12408e-05	0.000155932	Up	NAC domain protein,
Peaxi162Scf00274g00446	0.403333	14.9233	5.20945	1.87446e-35	5.18053e-34	Up	RING/U-box superfamily protein
Peaxi162Scf00274g00627	14.87	66.79	2.16723	3.70762e-47	1.51977e-45	Up	RING/FYVE/PHD zinc finger superfamily protein
Peaxi162Scf00274g00849	0.613333	2.18333	1.83179	2.13556e-08	1.23412e-07	Up	Regulator of chromosome condensation (RCC1) family with FYVE zinc finger domain
Peaxi162Scf00274g10024	0.166667	1.33667	3.0036	3.70997e-06	1.63347e-05	Up	Protein of unknown function, DUF538
Peaxi162Scf00275g00021	10.2467	34.1733	1.73772	2.71761e-17	3.26432e-16	Up	Sec14p-like phosphatidylinositol transfer family protein
Peaxi162Scf00275g00036	0.001	0.38	8.56986	0.000793683	0.00241433	Up	S-adenosyl-L-methionine-dependent methyltransferases superfamily protein
Peaxi162Scf00275g00077	8.00667	26.17	1.70864	2.17021e-27	4.46941e-26	Up	MAC/Perforin domain-containing protein
Peaxi162Scf00276g00211	51.14	104.12	1.02572	9.32743e-15	9.45967e-14	Up	ubiquitin conjugating enzyme 9
Peaxi162Scf00276g01315	3.05667	6.11667	1.00079	0.000486434	0.00153757	Up	UDP-Glycosyltransferase superfamily protein
Peaxi162Scf00280g00065	0.583333	2.98	2.35292	1.20962e-11	9.55413e-11	Up	allene oxide synthase 1
Peaxi162Scf00280g00088	0.001	0.28	8.12928	0.0143198	0.033238	Up	conserved hypothetical protein [Ricinus communis] gb|EEF52510.1| conserved hypothetical protein [Ricinus communis]
Peaxi162Scf00280g00613	0.196667	4.6	4.54781	4.48402e-38	1.35513e-36	Up	Wall-associated receptor kinase-like 14
Peaxi162Scf00281g00028	12.3067	31.5233	1.35698	6.10197e-20	8.65219e-19	Up	alpha/beta-Hydrolases superfamily protein
Peaxi162Scf00281g00079	7.27667	107.27	3.88183	5.83444e-40	1.88839e-38	Up	conserved hypothetical protein [Ricinus communis] gb|EEF48594.1| conserved hypothetical protein [Ricinus communis]
Peaxi162Scf00282g00124	0.14	190.943	10.4135	1.36432e-232	1.16136e-229	Up	Unknown protein
Peaxi162Scf00282g00219	37.25	100.95	1.43833	1.14091e-28	2.46076e-27	Up	PITH domain-containing protein
Peaxi162Scf00282g00221	0.001	1.12667	10.1378	4.4162e-15	4.57511e-14	Up	ABC transporter G family member 16
Peaxi162Scf00282g00222	0.0633333	2.06667	5.0282	3.27815e-17	3.91005e-16	Up	Calcium-transporting ATPase 12, plasma membrane-type
Peaxi162Scf00282g00328	6.09	87.2633	3.84086	6.02628e-122	1.01245e-119	Up	calcium-binding EF hand family protein
Peaxi162Scf00282g00336	11.6233	27.42	1.2382	3.94998e-12	3.27715e-11	Up	Tetratricopeptide repeat (TPR)-like superfamily protein
Peaxi162Scf00282g00516	8.49333	21.6167	1.34774	1.87029e-05	7.47092e-05	Up	Wound-induced protein
Peaxi162Scf00282g00617	2.77667	1991.35	9.48618	0	0	Up	-
Peaxi162Scf00282g00713	24.4067	451.053	4.20795	3.0122e-141	6.92996e-139	Up	Cysteine proteinases superfamily protein
Peaxi162Scf00284g00022	0.001	2.46	11.2644	1.81505e-17	2.20929e-16	Up	Peroxidase superfamily protein
Peaxi162Scf00284g00067	0.46	1.85333	2.01042	3.59496e-08	2.02168e-07	Up	U-box domain-containing protein 13
Peaxi162Scf00284g00121	5.07333	14.6367	1.52858	5.00691e-09	3.09592e-08	Up	Protein of unknown function (DUF567)
Peaxi162Scf00284g00230	0.706667	2.08667	1.5621	0.00260556	0.00713777	Up	arogenate dehydrogenase
Peaxi162Scf00284g00524	0.416667	1.21	1.53804	0.00180262	0.00510068	Up	S-adenosyl-L-methionine-dependent methyltransferases superfamily protein
Peaxi162Scf00284g00526	8.39667	19.0333	1.18064	7.74771e-18	9.69394e-17	Up	Cytosolic endo-beta-N-acetylglucosaminidase
Peaxi162Scf00284g00532	2.28333	6.80667	1.57581	1.29613e-15	1.39131e-14	Up	Peptide-N4-(N-acetyl-beta-glucosaminyl)asparagine amidase A protein
Peaxi162Scf00284g01039	0.813333	1.88	1.20881	0.00171603	0.00488269	Up	TRICHOME BIREFRINGENCE-LIKE 28
Peaxi162Scf00284g01051	0.733333	1.90333	1.37599	0.0026943	0.0073619	Up	2-oxoglutarate and Fe(II)-dependent oxygenase domain-containing protein, putative [Theobroma cacao] gb|EOY17750.1| 2-oxoglutarate and Fe(II)-dependent oxygenase domain-containing protein, putative [Theobroma cacao]
Peaxi162Scf00285g00047	2.32	7.24333	1.64253	3.33074e-08	1.87722e-07	Up	Polygalacturonase inhibitor
Peaxi162Scf00285g00049	25.1933	88.7767	1.81714	1.39842e-29	3.11346e-28	Up	Polygalacturonase inhibitor
Peaxi162Scf00285g00422	0.873333	18.9967	4.44307	4.70328e-50	2.11086e-48	Up	Polygalacturonase inhibitor
Peaxi162Scf00285g00428	0.41	1.7	2.05184	1.9689e-06	8.99136e-06	Up	Cytochrome P450 superfamily protein
Peaxi162Scf00285g00432	0.393333	1.47333	1.90526	0.000661011	0.00204139	Up	squalene synthase 1
Peaxi162Scf00285g00717	8.42	21.6367	1.36159	1.40016e-16	1.5991e-15	Up	Protein of unknown function (DUF604)
Peaxi162Scf00285g00720	1.00333	7.66333	2.93317	3.37855e-18	4.32688e-17	Up	cytochrome P450, family 71, subfamily B, polypeptide 35
Peaxi162Scf00285g00819	0.001	0.206667	7.69116	4.72568e-05	0.000176665	Up	calcium-transporting ATPase, putative
Peaxi162Scf00285g00821	26.5367	54.7433	1.0447	8.10129e-17	9.39948e-16	Up	multidrug resistance-associated protein 3
Peaxi162Scf00285g00931	1.16667	18.1333	3.95818	7.52344e-46	2.95549e-44	Up	pirin
[truncated: 3,937 more rows]
