# Supplementary material for: Transcriptome Profiling Reveals a Petunia Transcription Factor, PhCOL4, Contributing to Antiviral RNA Silencing
Source: Front Plant Sci. 2022 Apr 14;13:876428. doi: 10.3389/fpls.2022.876428 (PMC9047179; doi:10.3389/fpls.2022.876428)
Supplement: Supplementary file 5 [file Table_5.XLSX]

## Sheet: Sheet1
Supplementary Table S5 Differentially expressed genes from S3 to S6 in TRV PPK20-inoculated petunia leaves.
Gene ID	S3_FPKM	S6_FPKM	log2(FC)	P-value	FDR	Up/Down	Description
Peaxi162Scf00000g00013	2.16	5.02	1.21666	0.00532769	0.0381227	Up	-
Peaxi162Scf00000g00062	0.001	1.88667	10.8816	5.48586e-08	1.72849e-06	Up	22.0 kDa class IV heat shock protein
Peaxi162Scf00000g00571	1.42	5.51	1.95616	2.44463e-06	5.27336e-05	Up	cationic amino acid transporter 8
Peaxi162Scf00000g00601	142.21	301.5	1.08414	2.15108e-07	5.97463e-06	Up	photosystem I light harvesting complex gene 3
Peaxi162Scf00000g05119	0.866667	3.5	2.01381	4.9915e-05	0.000773017	Up	Persulfide dioxygenase ETHE1 homolog, mitochondrial
Peaxi162Scf00000g51016	161.393	588.933	1.86752	3.87879e-20	5.50638e-18	Up	Chlorophyll a-b binding protein 13, chloroplastic
Peaxi162Scf00001g00023	9.24333	25.5133	1.46477	3.59156e-15	3.26602e-13	Up	Dentin sialoph -related, putative isoform 3 [Theobroma cacao]
Peaxi162Scf00001g00041	0.483333	2.10667	2.12387	2.53531e-07	6.90669e-06	Up	loricrin-related
Peaxi162Scf00001g00043	0.483333	2.10667	2.12387	2.52967e-07	6.89868e-06	Up	loricrin-related
Peaxi162Scf00001g00123	2.42667	5.16333	1.08933	0.00458212	0.0337718	Up	Dolichyl-diphosphooligosaccharide--protein glycosyltransferase subunit STT3A
Peaxi162Scf00001g00212	136.957	391.337	1.51469	1.10415e-17	1.3002e-15	Up	Chlorophyll a-b binding protein, chloroplastic
Peaxi162Scf00001g00471	1.26	3.11667	1.30658	0.000316777	0.0037475	Up	beta glucosidase 11
Peaxi162Scf00002g00015	4.15333	10.8633	1.38713	1.49433e-05	0.000264803	Up	cytochrome P450, family 706, subfamily A, polypeptide 6
Peaxi162Scf00002g00017	8.57	23.38	1.44791	8.69415e-15	7.40539e-13	Up	Copper amine oxidase family protein
Peaxi162Scf00002g00019	0.173333	0.686667	1.98606	0.00231984	0.0194996	Up	cytochrome P450, family 706, subfamily A, polypeptide 6
Peaxi162Scf00002g00064	0.246667	1.78667	2.85664	0.0011054	0.0105911	Up	Unknown protein
Peaxi162Scf00002g00122	0.873333	3.60333	2.04473	7.08887e-06	0.000136918	Up	Cation/H(+) antiporter 15
Peaxi162Scf00002g00191	10.4833	104.703	3.32014	9.11722e-47	6.29655e-44	Up	heat shock protein 21
Peaxi162Scf00002g00216	3.78	8.54667	1.17698	6.40478e-08	1.99344e-06	Up	cytochrome P450, family 706, subfamily A, polypeptide 6
Peaxi162Scf00002g00912	6.65667	15.1333	1.18486	4.93378e-06	9.84175e-05	Up	adenine phosphoribosyltransferase 5
Peaxi162Scf00002g01511	16.6067	80.6467	2.27985	1.48349e-26	3.23997e-24	Up	L-lactate dehydrogenase A chain
Peaxi162Scf00002g03214	0.353333	1.45	2.03695	0.00074139	0.00767304	Up	UDP-Glycosyltransferase superfamily protein
Peaxi162Scf00002g04713	5.13333	12.9867	1.33906	7.92408e-06	0.00015122	Up	-
Peaxi162Scf00002g10014	2.41333	13.6467	2.49945	1.45833e-09	6.07907e-08	Up	cytochrome P450, family 706, subfamily A, polypeptide 6
Peaxi162Scf00003g00267	0.176667	2.79	3.98116	3.66817e-09	1.42019e-07	Up	zinc-finger protein 2
Peaxi162Scf00003g00374	0.233333	1.06	2.1836	0.00305675	0.0244321	Up	sequence-specific DNA binding transcription factors
Peaxi162Scf00003g00611	1.71667	4.54333	1.40414	0.00212675	0.0181877	Up	MATE efflux family protein
Peaxi162Scf00003g01221	25.2033	127.817	2.34239	2.67022e-07	7.22034e-06	Up	Isoflavone reductase homolog
Peaxi162Scf00003g02218	0.61	4.90667	3.00786	7.67044e-10	3.33338e-08	Up	Family of unknown function (DUF716)
Peaxi162Scf00003g02441	8.33667	29.7033	1.83308	3.5015e-09	1.3681e-07	Up	-
Peaxi162Scf00003g02838	7.38333	30.2933	2.03666	3.5934e-09	1.39547e-07	Up	serine carboxypeptidase-like 19
Peaxi162Scf00003g02931	0.923333	7.6	3.04108	4.54953e-09	1.73514e-07	Up	Inorganic pyrophosphatase
Peaxi162Scf00003g03340	0.02	0.253333	3.66297	0.000156022	0.00206092	Up	NAD(P)-binding Rossmann-fold superfamily protein
Peaxi162Scf00003g03540	0.926667	3.38667	1.86974	0.0013847	0.0127691	Up	translocon at the outer membrane of chloroplasts 64-V
Peaxi162Scf00003g03547	4.05667	9.80667	1.27347	1.39432e-08	4.90759e-07	Up	translocon at the outer membrane of chloroplasts 64-V
Peaxi162Scf00003g03636	0.0866667	1.16667	3.75077	1.4336e-08	5.03554e-07	Up	beta-D-xylosidase 4
Peaxi162Scf00003g03637	0.386667	2.29333	2.56828	2.86412e-08	9.45567e-07	Up	Dentin sialoph -related, putative isoform 5 [Theobroma cacao]
Peaxi162Scf00003g05025	0.616667	2.42333	1.97443	0.000820123	0.0083559	Up	2-oxoglutarate (2OG) and Fe(II)-dependent oxygenase superfamily protein
Peaxi162Scf00003g05355	101.427	259.31	1.35424	9.64084e-15	8.15737e-13	Up	Magnesium-protoporphyrin IX monomethyl ester [oxidative] cyclase 3
Peaxi162Scf00004g04219	0.526667	1.55333	1.56041	0.00439315	0.0327188	Up	Ribosome production factor 1
Peaxi162Scf00005g00118	2.81	9.37333	1.73799	3.9173e-13	2.69879e-11	Up	cytochrome P450, family 716, subfamily A, polypeptide 1
Peaxi162Scf00005g04210	0.3	1.38667	2.20859	0.000255809	0.00313962	Up	secondary cell wall-related glycosyltransferase family 43 [Populus tremula x Populus tremuloides]
Peaxi162Scf00006g00149	5.21	21.3833	2.03713	2.83476e-11	1.56789e-09	Up	Unknown protein
Peaxi162Scf00007g00222	2.08667	4.34667	1.05871	7.70677e-05	0.00112244	Up	L-tyrosine decarboxylase
Peaxi162Scf00007g00932	0.3	5.06333	4.07705	2.86607e-28	6.84456e-26	Up	MATE efflux family protein
Peaxi162Scf00007g01016	3.00667	6.47333	1.10634	0.000923545	0.00916836	Up	conserved hypothetical protein [Ricinus communis] gb|EEF38184.1| conserved hypothetical protein [Ricinus communis]
Peaxi162Scf00007g01343	14.6667	37.8633	1.36826	1.04795e-20	1.57823e-18	Up	beta-amylase 6
Peaxi162Scf00007g10129	0.001	2.04667	10.9991	4.31457e-06	8.74307e-05	Up	B-box type zinc finger family protein
Peaxi162Scf00008g00441	54.9233	112.047	1.02861	1.50617e-08	5.2578e-07	Up	UDP-Glycosyltransferase superfamily protein
Peaxi162Scf00008g03420	24.9833	56.42	1.17524	1.32517e-15	1.26351e-13	Up	alpha/beta-Hydrolases superfamily protein
Peaxi162Scf00009g00042	0.001	0.51	8.99435	0.00496397	0.0359638	Up	Unknown protein
Peaxi162Scf00009g00422	10.3533	23.5	1.18257	3.77946e-07	9.79479e-06	Up	Homeobox-leucine zipper protein family
Peaxi162Scf00009g01232	3.75667	8.60333	1.19544	1.60868e-08	5.57754e-07	Up	MATE efflux family protein
Peaxi162Scf00009g01816	247.053	884.467	1.83999	1.04997e-20	1.57823e-18	Up	Chlorophyll a-b binding protein 6, chloroplastic
Peaxi162Scf00011g00203	0.001	1.85333	10.8559	1.7705e-07	4.98805e-06	Up	22.7 kDa class IV heat shock protein
Peaxi162Scf00011g02118	8.56667	17.1567	1.00196	6.085e-10	2.71836e-08	Up	Lycopene beta/epsilon cyclase protein isoform 2 [Theobroma cacao] gb|EOX93299.1| Lycopene beta/epsilon cyclase protein isoform 2 [Theobroma cacao]
Peaxi162Scf00013g00213	0.423333	1.40333	1.72899	0.00179105	0.0157762	Up	phytochrome kinase substrate-related
Peaxi162Scf00013g00429	1.52	3.33	1.13145	0.00254407	0.0210657	Up	Dof-type zinc finger DNA-binding family protein
Peaxi162Scf00013g00432	400.103	1190.95	1.57367	1.74387e-14	1.41016e-12	Up	Chlorophyll a-b binding protein 4, chloroplastic
Peaxi162Scf00013g02614	0.0366667	0.306667	3.06413	0.00495951	0.0359488	Up	terpene synthase 10
Peaxi162Scf00013g03437	0.106667	0.89	3.0607	0.00099128	0.00972741	Up	Flower, cultured cell, putative [Theobroma cacao] gb|EOX96225.1| Flower, cultured cell, putative [Theobroma cacao]
Peaxi162Scf00014g00192	0.476667	2.27	2.25164	0.00188212	0.0163975	Up	-
Peaxi162Scf00014g00219	0.73	15.3233	4.39169	2.77488e-34	9.58196e-32	Up	Lysine--tRNA ligase
Peaxi162Scf00014g00811	0.001	0.203333	7.6677	0.00444958	0.0330236	Up	laccase 10
Peaxi162Scf00014g01318	5.83333	12.47	1.09607	7.81034e-05	0.00113461	Up	PAR1 protein
Peaxi162Scf00014g01816	10.3867	29.3633	1.49928	5.42017e-06	0.000107366	Up	Protein of unknown function (DUF1350)
Peaxi162Scf00015g00091	0.893333	2.31333	1.3727	0.000609905	0.00654553	Up	Unknown protein
Peaxi162Scf00015g00308	6.25333	13.82	1.14406	6.07405e-07	1.49672e-05	Up	RNA-binding protein 42
Peaxi162Scf00015g00627	4.92	12.93	1.39399	1.38554e-07	3.99152e-06	Up	C3HC zinc finger-like
Peaxi162Scf00015g00720	12.8233	33.65	1.39184	1.78771e-14	1.44105e-12	Up	Duplicated homeodomain-like superfamily protein
Peaxi162Scf00015g00816	18.45	38.2	1.04995	2.07203e-07	5.76132e-06	Up	Eukaryotic aspartyl protease family protein
Peaxi162Scf00015g00833	2.19667	6.81667	1.63375	7.51041e-10	3.26939e-08	Up	Serine/threonine-protein phosphatase 2A 65 kDa regulatory subunit A beta isoform
Peaxi162Scf00015g01514	0.126667	0.756667	2.57862	0.00025235	0.00310312	Up	Cytochrome P450 superfamily protein
Peaxi162Scf00016g00073	8.15333	16.8967	1.05128	0.000619861	0.00662791	Up	[Oryza sativa Japonica Group] dbj|BAF13036.1| [Oryza sativa Japonica Group]
Peaxi162Scf00016g00515	6.08	16.2133	1.41504	3.51657e-09	1.37189e-07	Up	conserved hypothetical protein [Ricinus communis] gb|EEF49436.1| conserved hypothetical protein [Ricinus communis]
Peaxi162Scf00016g01732	2.13	5.45333	1.35628	0.000366174	0.00422812	Up	Unknown protein
Peaxi162Scf00016g01737	5.31667	13.6567	1.36101	4.6915e-06	9.42468e-05	Up	alpha/beta-Hydrolases superfamily protein
Peaxi162Scf00016g01738	4.91333	12.3967	1.33518	2.0381e-18	2.56549e-16	Up	alpha/beta-Hydrolases superfamily protein
Peaxi162Scf00016g02435	2.65667	5.73	1.10892	0.000608077	0.00653414	Up	conserved hypothetical protein [Ricinus communis] gb|EEF37662.1| conserved hypothetical protein [Ricinus communis]
Peaxi162Scf00016g02523	1.69667	4.70667	1.472	1.10867e-06	2.59908e-05	Up	Auxin-responsive GH3 family protein
Peaxi162Scf00016g03133	0.573333	7.22667	3.65588	3.73363e-22	6.44631e-20	Up	ethylene-dependent gravitropism-deficient and yellow-green-like 3
Peaxi162Scf00016g03335	0.263333	1.21667	2.20797	9.23375e-08	2.79231e-06	Up	conserved hypothetical protein [Ricinus communis] gb|EEF44100.1| conserved hypothetical protein [Ricinus communis]
Peaxi162Scf00017g01720	1.49667	3.98333	1.41222	3.15009e-05	0.000517981	Up	Tetratricopeptide repeat (TPR)-like superfamily protein
Peaxi162Scf00017g02838	3.50667	11.0133	1.65108	1.09185e-12	7.15386e-11	Up	interferon-related developmental regulator family protein / IFRD protein family
Peaxi162Scf00017g03211	0.403333	1.38333	1.7781	0.00413432	0.0311819	Up	Cytosolic sulfotransferase 16
Peaxi162Scf00017g03242	0.15	2.91667	4.28129	4.67429e-12	2.81703e-10	Up	Cytosolic sulfotransferase 16
Peaxi162Scf00020g00149	1.34333	4.82	1.84322	2.95832e-08	9.75407e-07	Up	1-aminocyclopropane-1-carboxylate synthase 2
Peaxi162Scf00020g00168	3.08	7.39	1.26264	0.000569178	0.00619166	Up	Late embryogenesis abundant (LEA) hydroxyproline-rich glycoprotein family
Peaxi162Scf00020g01714	8.83	43.6433	2.30528	1.10168e-06	2.58505e-05	Up	Bifunctional pinoresinol-lariciresinol reductase
Peaxi162Scf00023g01026	0.78	2.23333	1.51765	0.0039076	0.0297884	Up	receptor like protein 19
Peaxi162Scf00025g02313	0.243333	1.30667	2.42489	0.00403671	0.0305721	Up	Unknown protein
Peaxi162Scf00026g00083	5.14333	16.6067	1.69099	6.12254e-10	2.73035e-08	Up	Unknown protein
Peaxi162Scf00026g02513	3.64	7.35	1.01381	0.000472768	0.00528	Up	SNF1-related protein kinase regulatory subunit gamma 1
Peaxi162Scf00029g02710	3.14333	6.86333	1.12661	1.22166e-06	2.84308e-05	Up	Plant regulator RWP-RK family protein
Peaxi162Scf00030g00410	0.0833333	0.78	3.22651	0.00283088	0.0229993	Up	Ethylene-responsive transcription factor 2
Peaxi162Scf00032g00077	0.573333	2.66333	2.21579	7.29744e-08	2.263e-06	Up	Protein of unknown function (DUF3411)
Peaxi162Scf00032g00102	55.0233	139.39	1.34101	1.43659e-08	5.03554e-07	Up	Glucan endo-1,3-beta-glucosidase
Peaxi162Scf00033g02311	17.7067	130.363	2.88017	5.93041e-07	1.46699e-05	Up	C2H2-like zinc finger protein
Peaxi162Scf00033g02834	0.733333	1.72667	1.23545	0.00537782	0.0382997	Up	Unknown protein
Peaxi162Scf00033g02911	3.20333	14.5867	2.187	2.11217e-12	1.33927e-10	Up	proton gradient regulation 5
Peaxi162Scf00034g00513	121.45	337.197	1.47323	3.29421e-17	3.74119e-15	Up	ROP guanine nucleotide exchange factor 5
Peaxi162Scf00034g01310	0.17	1.85333	3.44652	7.56982e-06	0.00014511	Up	alpha/beta-Hydrolases superfamily protein
Peaxi162Scf00035g00149	1.62	6.07667	1.90729	6.94728e-06	0.000134692	Up	gibberellin 2-oxidase
Peaxi162Scf00035g00412	1.79	4.46	1.31708	1.3566e-05	0.000242584	Up	Nuclear pore complex protein Nup96 homolog
Peaxi162Scf00035g02214	647.89	1643.54	1.34299	3.6213e-16	3.73125e-14	Up	Chlorophyll a-b binding protein 8, chloroplastic
Peaxi162Scf00037g00092	0.893333	2.38667	1.41773	0.000465962	0.00521995	Up	C2H2-like zinc finger protein
Peaxi162Scf00037g00224	5.49333	13.4	1.28648	0.000348211	0.00405738	Up	Phototropic-responsive NPH3 family protein
Peaxi162Scf00037g01417	1.24667	5.54667	2.15355	2.59981e-08	8.62765e-07	Up	Nodulin MtN3 family protein
Peaxi162Scf00037g01718	0.17	0.696667	2.03493	0.000274651	0.00333562	Up	phospholipase D P1
Peaxi162Scf00038g00523	9.23667	34.0467	1.88207	5.06925e-10	2.2886e-08	Up	Class I glutamine amidotransferase-like superfamily protein
Peaxi162Scf00038g00837	0.253333	1.26	2.31431	0.00434331	0.0324232	Up	Unknown protein
Peaxi162Scf00038g01029	19.4567	63.3233	1.70247	1.19286e-08	4.25121e-07	Up	Clavaminate synthase-like protein
Peaxi162Scf00038g01325	1.12	5.33333	2.25154	1.74914e-07	4.93331e-06	Up	Pyridoxal phosphate phosphatase-related protein
Peaxi162Scf00038g02224	3.22667	17.54	2.44253	8.44194e-12	4.94763e-10	Up	17.4 kDa class III heat shock protein
Peaxi162Scf00038g02334	3.33333	45.5967	3.77389	9.99361e-33	3.15268e-30	Up	Unknown protein
Peaxi162Scf00039g00052	0.0533333	0.696667	3.70736	1.82565e-06	4.05659e-05	Up	exocyst subunit exo70 family protein H4
Peaxi162Scf00039g00814	0.716667	2.78333	1.95744	0.001687	0.0149889	Up	Unknown protein
Peaxi162Scf00039g01017	4.55667	11.0133	1.2732	3.45887e-07	9.06507e-06	Up	nodulin MtN21 /EamA-like transporter family protein
Peaxi162Scf00041g00165	0.81	2.53	1.64314	0.00636509	0.0439231	Up	E3 ubiquitin-protein ligase HUWE1, putative [Theobroma cacao] gb|EOY16011.1| E3 ubiquitin-protein ligase HUWE1, putative [Theobroma cacao]
Peaxi162Scf00041g01421	0.436667	2.15667	2.3042	0.00627105	0.0433561	Up	Leucine-rich repeat receptor-like protein kinase family protein
Peaxi162Scf00041g01739	0.493333	1.1	1.15687	0.0030983	0.0247127	Up	Myosin heavy chain-related protein
Peaxi162Scf00042g01313	0.11	1.68	3.93289	3.88569e-10	1.80529e-08	Up	Disease resistance protein (CC-NBS-LRR class) family
Peaxi162Scf00042g02413	2.31333	4.84667	1.06702	0.000950017	0.00939102	Up	Protein of unknown function (DUF1624)
Peaxi162Scf00043g00076	6.50667	16.8133	1.36962	9.04224e-08	2.74088e-06	Up	glutathione S-transferase tau 7
Peaxi162Scf00044g01820	4.08	10.3467	1.34252	0.000300855	0.00359914	Up	INVOLVED IN: 10-formyltetrahydrofolate biosynthetic process, folic acid and derivative biosynthetic process
Peaxi162Scf00045g00147	13.69	45.69	1.73876	8.36026e-10	3.61472e-08	Up	AIG2-like (avirulence induced gene) family protein
Peaxi162Scf00045g00628	0.17	2.83333	4.05889	3.96909e-12	2.42637e-10	Up	Alternative oxidase 3, mitochondrial
Peaxi162Scf00045g02027	2.87667	7.05	1.29323	0.00158973	0.0142785	Up	-
Peaxi162Scf00045g02528	4.86667	11.8233	1.28063	1.44356e-08	5.05306e-07	Up	purine permease 10
Peaxi162Scf00046g00226	59.49	124.7	1.06774	1.36593e-08	4.8143e-07	Up	purine permease 3
Peaxi162Scf00047g01225	6.30667	18.82	1.57732	4.17171e-10	1.92072e-08	Up	Chalcone synthase A
Peaxi162Scf00047g01633	27.8533	66.0933	1.24665	4.23857e-16	4.33232e-14	Up	60 kDa chaperonin 1
Peaxi162Scf00047g02035	0.826667	1.86667	1.17509	0.00675568	0.0460143	Up	conserved hypothetical protein [Ricinus communis] gb|EEF30177.1| conserved hypothetical protein [Ricinus communis]
Peaxi162Scf00047g02126	3.27667	7.12333	1.12032	0.000960644	0.00947773	Up	RING/U-box superfamily protein
Peaxi162Scf00047g02128	566.023	2181.26	1.94623	1.01133e-20	1.53825e-18	Up	Chlorophyll a-b binding protein 37, chloroplastic
Peaxi162Scf00047g02318	69.8933	280.887	2.00676	2.46055e-48	1.79641e-45	Up	2-oxoglutarate (2OG) and Fe(II)-dependent oxygenase superfamily protein
Peaxi162Scf00049g00019	0.236667	1.98333	3.067	4.29356e-05	0.000678269	Up	methyl esterase 1
Peaxi162Scf00051g00105	1.12667	5.07	2.16993	2.87695e-05	0.000476132	Up	conserved hypothetical protein [Ricinus communis] gb|EEF48339.1| conserved hypothetical protein [Ricinus communis]
Peaxi162Scf00051g00211	1.77667	6.87333	1.95184	2.41834e-05	0.000406017	Up	Bidirectional sugar transporter SWEET1b
Peaxi162Scf00052g00337	0.556667	1.53333	1.46179	0.0031433	0.0249754	Up	Unknown protein
Peaxi162Scf00052g01611	53.91	234.273	2.11957	2.79509e-16	2.91522e-14	Up	Unknown protein
Peaxi162Scf00053g00524	39.8433	150.143	1.91393	2.21521e-23	4.19299e-21	Up	Alternative oxidase 3, mitochondrial
Peaxi162Scf00053g00525	3.05667	21.4767	2.81274	4.50655e-05	0.000709524	Up	Urea active transporter
Peaxi162Scf00054g01111	5.49667	17.22	1.64746	1.83426e-11	1.0324e-09	Up	Protein kinase superfamily protein
Peaxi162Scf00056g00128	1.04	2.15333	1.04999	0.00255734	0.0211413	Up	Arabidopsis thaliana protein of unknown function (DUF821)
Peaxi162Scf00058g00821	0.286667	0.87	1.60164	0.00150923	0.0136805	Up	receptor-like protein kinase 1
Peaxi162Scf00058g01716	19.1133	58.41	1.61164	4.61049e-24	9.1327e-22	Up	ABC transporter B family member 21
Peaxi162Scf00059g00714	2.55333	7.68667	1.58998	1.70967e-08	5.89569e-07	Up	WRKY DNA-binding protein 72
Peaxi162Scf00062g00113	4.73667	17.0733	1.8498	2.06969e-17	2.39307e-15	Up	Glyc function (DUF1680), putative isoform 1 [Theobroma cacao]
Peaxi162Scf00062g00612	1.42	3.81	1.4239	6.81462e-05	0.00101202	Up	Cytochrome P450 superfamily protein
Peaxi162Scf00062g00928	1.77	5.34667	1.59489	3.81839e-06	7.81195e-05	Up	Receptor-like protein kinase 2
Peaxi162Scf00063g02418	0.786667	2.53667	1.68911	0.00161007	0.0143973	Up	zinc finger protein 4
Peaxi162Scf00064g00184	1.1	24.9867	4.50558	4.40859e-22	7.46044e-20	Up	17.3 kDa class II heat shock protein
Peaxi162Scf00064g01530	3.81333	13.8533	1.86111	3.59382e-13	2.4887e-11	Up	Protein NRT1/ PTR FAMILY 1.2
Peaxi162Scf00064g01635	1.09	2.56333	1.23369	0.00301592	0.0241813	Up	Calcium-binding EF-hand family protein
Peaxi162Scf00068g00110	0.943333	3.25667	1.78756	0.000613744	0.00657844	Up	-
Peaxi162Scf00069g00003	6.68333	20.5967	1.62377	4.10109e-13	2.80952e-11	Up	F-box family protein
Peaxi162Scf00069g00081	1.89667	9.61667	2.34207	4.68924e-10	2.12832e-08	Up	UDP-Glycosyltransferase superfamily protein
Peaxi162Scf00069g01724	0.813333	2.75667	1.76101	0.000277619	0.00336527	Up	Protein phosphatase 2C family protein
Peaxi162Scf00069g01736	5.24667	11.5333	1.13634	0.000288529	0.0034843	Up	Protein yippee-like
Peaxi162Scf00069g02237	18.5067	44.2133	1.25644	1.9804e-15	1.86049e-13	Up	Cytochrome P450 superfamily protein
Peaxi162Scf00071g00030	24.2833	49.3267	1.0224	3.60622e-12	2.23665e-10	Up	ferric reduction oxidase 6
Peaxi162Scf00072g00024	0.25	1.11667	2.1592	0.00135176	0.0125241	Up	Protein kinase superfamily protein
Peaxi162Scf00072g01013	86.9567	180.577	1.05424	7.23252e-13	4.86349e-11	Up	plasma membrane intrinsic protein 2
Peaxi162Scf00073g01827	2.76333	7.94667	1.52394	2.93522e-07	7.84557e-06	Up	Nucleotide-diphospho-sugar transferase family protein
Peaxi162Scf00074g00082	37.6633	93.1333	1.30614	4.78048e-11	2.53962e-09	Up	conserved hypothetical protein [Ricinus communis] gb|EEF51354.1| conserved hypothetical protein [Ricinus communis]
Peaxi162Scf00074g00108	235.64	608.203	1.36797	7.15309e-07	1.74245e-05	Up	Unknown protein
Peaxi162Scf00074g00131	10.2833	27.4033	1.41404	0.00523549	0.0375432	Up	-
Peaxi162Scf00074g00547	13.81	36.1567	1.38855	9.73567e-19	1.25644e-16	Up	cellulose synthase like G3
Peaxi162Scf00074g01524	0.001	0.636667	9.31439	0.00554066	0.0392625	Up	Disease resistance-responsive (dirigent-like protein) family protein
Peaxi162Scf00074g01615	6.55	26.4233	2.01225	0.000472302	0.0052771	Up	Unknown protein
Peaxi162Scf00074g10153	5.66667	21.6867	1.93624	5.18763e-08	1.64059e-06	Up	Disease resistance-responsive (dirigent-like protein) family protein
Peaxi162Scf00075g01225	7.67667	19.2067	1.32306	7.59497e-05	0.00110836	Up	HXXXD-type acyl-transferase family protein
Peaxi162Scf00075g01237	2.39	5.36333	1.16612	0.00209307	0.0179236	Up	HXXXD-type acyl-transferase family protein
Peaxi162Scf00075g01548	0.356667	1.40333	1.97621	8.96383e-05	0.00127935	Up	UDP-Glycosyltransferase superfamily protein
Peaxi162Scf00075g01551	2.12	8.23333	1.95741	3.51106e-10	1.64019e-08	Up	conserved hypothetical protein [Ricinus communis] gb|EEF28541.1| conserved hypothetical protein [Ricinus communis]
Peaxi162Scf00076g00414	8.17	42.5033	2.37917	7.29796e-05	0.00107114	Up	Alpha-glucosidase YihQ
Peaxi162Scf00077g00034	3.35	7.49667	1.16209	0.000229221	0.0028628	Up	2-oxoglutarate (2OG) and Fe(II)-dependent oxygenase superfamily protein
Peaxi162Scf00078g00023	0.276667	1.57667	2.51066	3.59618e-07	9.36729e-06	Up	Cytochrome P450 superfamily protein
Peaxi162Scf00078g00338	0.563333	2.21667	1.97633	0.000861684	0.00868974	Up	Protein of unknown function (DUF506)
Peaxi162Scf00078g00733	1.43	5.53333	1.95213	8.51498e-10	3.65686e-08	Up	Protein phosphatase 2C family protein
Peaxi162Scf00078g01227	0.246667	2.88	3.54543	2.78614e-10	1.31597e-08	Up	Protein kinase superfamily protein
Peaxi162Scf00078g01421	0.03	0.273333	3.18763	0.000355995	0.00413113	Up	ARM repeat superfamily protein
Peaxi162Scf00080g00811	0.0366667	0.543333	3.8893	0.00460922	0.0339226	Up	Cysteine-rich receptor-like protein kinase 2
Peaxi162Scf00082g01114	0.28	4.48333	4.00107	9.28379e-11	4.7351e-09	Up	Aldolase-type TIM barrel family protein
Peaxi162Scf00083g00033	1.09	2.76667	1.34382	0.000172834	0.0022509	Up	ABC transporter G family member 25
Peaxi162Scf00083g01217	0.573333	3.79	2.72475	2.61668e-06	5.59064e-05	Up	B-box zinc finger family protein
Peaxi162Scf00083g01812	5.29333	12.1633	1.20029	1.15978e-06	2.70647e-05	Up	MADS-box transcription factor 16
Peaxi162Scf00084g00028	15.4733	39.5867	1.35523	8.99325e-11	4.59609e-09	Up	senescence-associated family protein [Populus trichocarpa] gb|ERP63191.1| senescence-associated family protein [Populus trichocarpa]
Peaxi162Scf00084g00917	1.48333	4.69	1.66075	8.83969e-06	0.000166089	Up	UMP-CMP kinase
Peaxi162Scf00085g00530	2.13333	6.65	1.64024	1.25228e-05	0.00022561	Up	HVA22 homologue D
Peaxi162Scf00087g00093	0.866667	2.12667	1.29504	0.00175618	0.0154957	Up	basic helix-loop-helix (bHLH) DNA-binding superfamily protein
Peaxi162Scf00087g00149	0.32	3.21333	3.32793	4.8906e-08	1.55628e-06	Up	Homeobox-leucine zipper protein family
Peaxi162Scf00087g01610	9.56	26.16	1.45228	4.0283e-06	8.2021e-05	Up	cytochrome P450, family 78, subfamily A, polypeptide 6
Peaxi162Scf00088g00819	12.92	36.86	1.51245	7.16737e-23	1.32716e-20	Up	phosphate transporter 4
Peaxi162Scf00089g00121	18.7433	38.4867	1.03798	9.04621e-09	3.29285e-07	Up	thylakoid lumenal 17.9 kDa protein, chloroplast
Peaxi162Scf00089g00236	2.57333	6.74333	1.38982	1.18467e-07	3.45569e-06	Up	Major facilitator superfamily protein
Peaxi162Scf00089g00523	0.43	1.59667	1.89265	7.42822e-06	0.000142717	Up	cytochrome P450, family 94, subfamily B, polypeptide 3
Peaxi162Scf00089g00717	1.25333	3.13333	1.32193	0.00381823	0.0291942	Up	RING/U-box superfamily protein
Peaxi162Scf00089g00843	0.0533333	0.953333	4.15987	2.21888e-08	7.47024e-07	Up	18.2 kDa class I heat shock protein
Peaxi162Scf00089g01019	9.23333	20.3167	1.13774	3.56082e-07	9.29414e-06	Up	Pectate lyase family protein
Peaxi162Scf00089g01239	0.31	2.03	2.71114	1.20085e-10	5.95831e-09	Up	cytochrome P450, family 71, subfamily A, polypeptide 22
Peaxi162Scf00089g01521	0.0133333	0.263333	4.30378	0.000601959	0.00648203	Up	Raffinose synthase family protein
Peaxi162Scf00089g01623	4.11333	9.91	1.26858	1.32368e-05	0.000237028	Up	NAD(P)-binding Rossmann-fold superfamily protein
Peaxi162Scf00091g00713	500.573	1118.24	1.15958	3.93008e-13	2.69961e-11	Up	photosystem I subunit O
Peaxi162Scf00092g00025	3.11	9.48	1.60797	8.4466e-10	3.6336e-08	Up	homocysteine S-methyltransferase 3
Peaxi162Scf00092g00131	0.45	1.51333	1.74973	0.000685474	0.00721565	Up	Copper amine oxidase family protein
Peaxi162Scf00092g00324	3.11	11.3333	1.86559	2.39789e-06	5.17949e-05	Up	Acyl-CoA N-acyltransferases (NAT) superfamily protein
Peaxi162Scf00095g00217	1.57	3.82	1.28281	1.70872e-06	3.82338e-05	Up	inosine-uridine preferring nucleoside hydrolase family protein
Peaxi162Scf00095g00414	21.63	50.1933	1.21446	1.28941e-12	8.38378e-11	Up	Pyruvate, phosphate dikinase 2
Peaxi162Scf00095g00522	43.5233	277.63	2.6733	2.24787e-08	7.53804e-07	Up	Peptide methionine sulfoxide reductase B5
Peaxi162Scf00096g00412	5.44667	11.6867	1.10142	3.30374e-05	0.000539428	Up	Homeodomain-like superfamily protein
Peaxi162Scf00096g01718	0.196667	0.836667	2.0889	0.00438014	0.0326505	Up	myb domain protein 68
Peaxi162Scf00098g00814	0.38	2.07	2.44556	6.29314e-05	0.000947605	Up	Unknown protein
Peaxi162Scf00099g00061	0.643333	1.45667	1.17903	0.00302007	0.0241994	Up	Leucine-rich receptor-like protein kinase family protein
Peaxi162Scf00102g00119	0.0433333	0.37	3.09398	0.00230829	0.0194281	Up	Protein NRT1/ PTR FAMILY 6.3
Peaxi162Scf00102g00165	0.001	0.353333	8.46489	0.00144181	0.0132082	Up	heat shock protein 90.1
Peaxi162Scf00102g00932	12.0467	24.9333	1.04944	6.11408e-06	0.000120052	Up	nudix hydrolase homolog 8
Peaxi162Scf00102g01138	35.48	87.0167	1.29429	1.43883e-13	1.0386e-11	Up	stress-inducible protein, putative
Peaxi162Scf00102g01858	0.74	2.04333	1.46533	0.00553284	0.0392179	Up	myb domain protein 5
Peaxi162Scf00103g00031	3.71	22.9867	2.63131	5.58204e-14	4.22006e-12	Up	glutathione S-transferase tau 9
Peaxi162Scf00103g00032	0.873333	3.89667	2.15764	0.00467469	0.0343155	Up	-
Peaxi162Scf00103g00113	27.3367	58.6133	1.10039	4.42267e-13	3.02172e-11	Up	Ankyrin repeat family protein [Theobroma cacao] gb|EOX96534.1| Ankyrin repeat family protein [Theobroma cacao]
Peaxi162Scf00104g00017	2.95333	6.00667	1.02422	7.65473e-05	0.00111581	Up	ERD (early-responsive to dehydration stress) family protein
Peaxi162Scf00105g00026	7.20333	14.87	1.04567	0.000829631	0.0084259	Up	BURP domain-containing protein
Peaxi162Scf00105g01113	2.99	7.19	1.26585	4.0962e-06	8.33361e-05	Up	Pre-mRNA cleavage complex 2 protein Pcf11, putative isoform 2 [Theobroma cacao] gb|EOY26718.1| Pre-mRNA cleavage complex 2 protein Pcf11, putative isoform 2 [Theobroma cacao]
Peaxi162Scf00107g01115	8.90333	78.3533	3.13758	0.000879843	0.00882018	Up	Tetratricopeptide repeat (TPR)-like superfamily protein
Peaxi162Scf00111g00047	1.7	5.91333	1.79844	0.00102415	0.0099848	Up	Endochitinase 3
Peaxi162Scf00111g00077	0.413333	3.54	3.09837	1.69479e-11	9.60244e-10	Up	nine-cis-epoxycarotenoid dioxygenase 3
Peaxi162Scf00115g00115	4.42333	11.4367	1.37046	4.7616e-09	1.7999e-07	Up	allene oxide synthase
Peaxi162Scf00116g00003	0.06	0.653333	3.44478	0.00311874	0.0248111	Up	HGWP repeat containing protein-like protein [Medicago truncatula] gb|AES97036.1| HGWP repeat containing protein-like protein [Medicago truncatula]
Peaxi162Scf00116g00117	2.32333	5.24	1.17337	0.00481779	0.035184	Up	conserved hypothetical protein [Ricinus communis] gb|EEF30938.1| conserved hypothetical protein [Ricinus communis]
Peaxi162Scf00117g00172	1.19	2.43	1.02999	0.00217404	0.0185178	Up	FAD-binding Berberine family protein
Peaxi162Scf00117g01132	2.80667	6.19	1.14108	0.00281517	0.0228805	Up	Endoglucanase 6
Peaxi162Scf00118g01810	0.643333	1.92333	1.57997	0.00710404	0.0478339	Up	Amino-acid acetyltransferase
Peaxi162Scf00119g00510	0.273333	1.08333	1.98674	0.00222717	0.0189073	Up	Copper-exporting P-type ATPase A
Peaxi162Scf00120g00071	21.2967	66.69	1.64684	1.39375e-18	1.78073e-16	Up	NAD(P)-binding Rossmann-fold superfamily protein
Peaxi162Scf00120g00111	1.63	7.46667	2.19559	4.88787e-09	1.8449e-07	Up	Short-chain dehydrogenase reductase 2a
Peaxi162Scf00121g00414	9.23	25.9633	1.49207	4.06746e-10	1.88289e-08	Up	conserved hypothetical protein [Ricinus communis] gb|EEF52363.1| conserved hypothetical protein [Ricinus communis]
Peaxi162Scf00122g02121	3.12	18.11	2.53717	1.28039e-15	1.22538e-13	Up	Unknown protein
Peaxi162Scf00123g00057	0.71	1.58333	1.15707	0.00416236	0.0313497	Up	cyclic nucleotide-gated channel 15
Peaxi162Scf00123g00069	11.1867	22.54	1.01071	4.06688e-11	2.18781e-09	Up	Calcium-dependent lipid-binding (CaLB domain) family protein
Peaxi162Scf00126g00624	11.0633	25.3033	1.19354	8.66326e-10	3.70808e-08	Up	B-box zinc finger family protein
Peaxi162Scf00126g01615	0.136667	1.39	3.34635	1.93447e-05	0.000332201	Up	serpin 3
Peaxi162Scf00127g00166	143.737	352.547	1.29439	2.76376e-14	2.19324e-12	Up	Cysteine proteinases superfamily protein
Peaxi162Scf00128g00107	2.00667	5.30333	1.4021	0.000299513	0.00358635	Up	P-loop containing nucleoside triphosphate hydrolases superfamily protein
Peaxi162Scf00128g00133	0.02	0.286667	3.8413	0.00495558	0.0359336	Up	MATE efflux family protein
Peaxi162Scf00128g00166	6.95667	22.88	1.71762	1.14095e-15	1.10855e-13	Up	BAG family molecular chaperone regulator 5 [Morus notabilis]
Peaxi162Scf00128g00168	7.49	15.9	1.08599	8.72905e-06	0.000164131	Up	Pollen Ole e 1 allergen and extensin family protein
Peaxi162Scf00128g00741	0.001	1.01	9.98014	0.00046619	0.00522023	Up	Small heat shock protein, chloroplastic
Peaxi162Scf00128g01042	106.777	261.363	1.29146	8.23332e-23	1.51357e-20	Up	-
Peaxi162Scf00128g01053	1.47667	7.92667	2.42437	1.0024e-07	2.99584e-06	Up	P-loop containing nucleoside triphosphate hydrolases superfamily protein
Peaxi162Scf00128g01227	6.02333	16.1533	1.4232	1.70017e-07	4.81111e-06	Up	REF/SRPP-like protein
Peaxi162Scf00128g01327	877.36	1798.77	1.03577	2.19122e-11	1.22521e-09	Up	Chlorophyll a-b binding protein, chloroplastic
Peaxi162Scf00129g00321	2.21	5.89333	1.41504	0.00057947	0.00628755	Up	transcription factor style2.1 [Solanum lycopersicum] ref|XP_006338463.1| PREDICTED: transcription factor bHLH135-like [Solanum tuberosum] gb|ABX82930.1| transcription factor style2.1 [Solanum lycopersicum] gb|ABX82931.1| transcription factor style2.1 [Solanum pennellii] gb|ABX82932.1| transcription factor style2.1 [Solanum lycopersicum] gb|ABX82933.1| transcription factor style2.1 [Solanum pennel…
Peaxi162Scf00129g00942	5.11333	13.8733	1.43998	1.12606e-09	4.75605e-08	Up	alpha dioxygenase
Peaxi162Scf00129g01652	2.22667	5.71	1.35861	5.29052e-06	0.000105042	Up	F-box/LRR-repeat protein, putative [Ricinus communis] gb|EEF40956.1| F-box/LRR-repeat protein, putative [Ricinus communis]
Peaxi162Scf00129g01661	6.16	12.5633	1.02822	0.00147556	0.0134491	Up	Unknown protein
Peaxi162Scf00130g00022	41.5567	86.3733	1.05551	3.26902e-08	1.07231e-06	Up	Magnesium-chelatase subunit H
Peaxi162Scf00130g00619	3.5	9.61	1.45718	1.60662e-10	7.79013e-09	Up	UDP-Glycosyltransferase superfamily protein
Peaxi162Scf00131g00064	2.32	6.29	1.43894	0.000231812	0.00288669	Up	Protein of unknown function (DUF506)
Peaxi162Scf00131g00112	0.54	1.63	1.59384	0.00699911	0.0473018	Up	F-box family protein with a domain of unknown function (DUF295)
Peaxi162Scf00131g00415	0.24	1.3	2.43741	0.000105477	0.00146641	Up	Heat stress transcription factor A-6b
Peaxi162Scf00131g00417	5.18333	13.28	1.3573	0.000109556	0.00151377	Up	Calcium-binding EF-hand family protein
Peaxi162Scf00132g00057	0.05	0.583333	3.54432	0.000589636	0.00637621	Up	Integrase-type DNA-binding superfamily protein
Peaxi162Scf00132g00087	0.07	4.05333	5.85561	1.96973e-08	6.68728e-07	Up	17.6 kDa class I heat shock protein
Peaxi162Scf00132g00419	4.01	15.58	1.95802	4.27059e-12	2.58593e-10	Up	expansin B3
Peaxi162Scf00133g01416	0.12	1.60333	3.73997	6.28417e-08	1.96068e-06	Up	Developmentally-regulated GTP-binding protein 1
Peaxi162Scf00133g01713	2.99333	6.90333	1.20554	0.00608882	0.0423732	Up	prohibitin 1
Peaxi162Scf00135g00013	0.143333	0.973333	2.76356	2.63319e-05	0.000439778	Up	cytochrome P450, family 96, subfamily A, polypeptide 10
Peaxi162Scf00135g01413	0.0166667	0.38	4.51096	0.000589993	0.00637737	Up	JHL07K02.14 [Jatropha curcas]
Peaxi162Scf00136g01811	0.11	0.493333	2.16506	0.00655548	0.0450544	Up	sucrose phosphate synthase 2F
Peaxi162Scf00137g01812	1.79667	4.36	1.27901	0.000952712	0.00941401	Up	myb domain protein 74
Peaxi162Scf00138g00119	8.28333	64.8767	2.96942	1.00594e-34	3.62039e-32	Up	UDP-Glycosyltransferase superfamily protein
Peaxi162Scf00139g01113	1.35667	2.81667	1.05392	0.00547173	0.0389035	Up	HXXXD-type acyl-transferase family protein
Peaxi162Scf00140g01012	1.52667	3.75333	1.29779	0.000637999	0.00678932	Up	HXXXD-type acyl-transferase family protein
Peaxi162Scf00141g00720	0.573333	1.89667	1.72602	0.000743065	0.00768416	Up	laccase 10
Peaxi162Scf00146g01119	3.10667	7.74333	1.31759	3.70412e-05	0.000596417	Up	NAD(P)-binding Rossmann-fold superfamily protein
Peaxi162Scf00147g00136	0.183333	1.62333	3.14642	8.01722e-06	0.000152656	Up	myb domain protein 12
Peaxi162Scf00149g00920	0.383333	3.99333	3.38092	2.34211e-12	1.48138e-10	Up	P-loop containing nucleoside triphosphate hydrolases superfamily protein
Peaxi162Scf00152g00067	30.9667	84.65	1.45079	8.82273e-08	2.68709e-06	Up	CAP (Cysteine-rich secretory proteins, Antigen 5, and Pathogenesis-related 1 protein) superfamily protein
Peaxi162Scf00152g00085	0.216667	1.37	2.66063	5.37056e-05	0.000823733	Up	-
Peaxi162Scf00152g00532	2.02667	4.76667	1.23387	1.13624e-08	4.06073e-07	Up	serine carboxypeptidase-like 18
Peaxi162Scf00152g00930	0.001	0.25	7.96578	0.00144213	0.0132082	Up	Glycosyl hydrolase family 10 protein
Peaxi162Scf00152g00939	1.59	6.17	1.95624	7.16378e-05	0.00105752	Up	calmodulin, putative [Ricinus communis] gb|EEF41371.1| calmodulin, putative [Ricinus communis]
Peaxi162Scf00152g01016	0.753333	3.14333	2.06093	5.83793e-10	2.62173e-08	Up	Dentin sialoph -related, putative isoform 3 [Theobroma cacao]
Peaxi162Scf00152g01119	408.293	1369.89	1.74639	9.23474e-18	1.10269e-15	Up	photosystem I light harvesting complex gene 5
Peaxi162Scf00152g01120	0.413333	1.37	1.7288	0.000533505	0.00587615	Up	LL-diaminopimelate aminotransferase
Peaxi162Scf00152g01123	2.05333	4.19333	1.03013	0.000263305	0.00321771	Up	loricrin-related
Peaxi162Scf00152g01529	1.45667	3.41333	1.22851	0.000888188	0.00888988	Up	Kinetochore protein nuf2 [Morus notabilis]
Peaxi162Scf00153g00416	0.236667	1.02333	2.11235	0.000906883	0.00903454	Up	zinc induced facilitator-like 1
Peaxi162Scf00153g01841	45.1433	95.3833	1.07922	3.82217e-11	2.06051e-09	Up	Major pollen allergen Bet v 1-M/N
Peaxi162Scf00154g01024	23.6767	91.7767	1.95466	5.22181e-27	1.18082e-24	Up	alpha-crystallin domain 32.1
Peaxi162Scf00156g00139	1002.24	2606.61	1.37895	1.15812e-18	1.48711e-16	Up	photosystem I light harvesting complex gene 1
Peaxi162Scf00156g01213	2.09333	4.87333	1.21911	4.29475e-05	0.000678269	Up	PATATIN-like protein 6
Peaxi162Scf00157g01313	0.343333	1.75333	2.35242	1.6477e-06	3.7063e-05	Up	Major facilitator superfamily protein
Peaxi162Scf00158g10012	0.146667	0.873333	2.57399	0.000972048	0.00957529	Up	F-box family protein
Peaxi162Scf00160g00626	0.143333	0.693333	2.27417	0.00107158	0.010329	Up	serine carboxypeptidase-like 2
Peaxi162Scf00160g00840	7.66	17.3467	1.17924	7.45391e-12	4.39884e-10	Up	amino acid permease 1
Peaxi162Scf00160g01641	0.1	0.803333	3.006	5.61943e-06	0.000110969	Up	laccase 14
Peaxi162Scf00160g01744	5.37333	13.4133	1.31978	1.04999e-11	6.08397e-10	Up	gigantea protein (GI)
Peaxi162Scf00164g00055	0.236667	3.54667	3.90554	1.25285e-05	0.00022561	Up	S-adenosylmethionine synthase 2
Peaxi162Scf00165g00815	0.316667	1.45333	2.19833	0.0040908	0.0309267	Up	WRKY DNA-binding protein 49
Peaxi162Scf00166g00053	6.54667	13.3233	1.02512	5.32221e-09	1.99411e-07	Up	exocyst subunit exo70 family protein E1
Peaxi162Scf00167g01213	9.58667	28.2233	1.55779	0.000111896	0.00154056	Up	conserved hypothetical protein [Ricinus communis] gb|EEF41592.1| conserved hypothetical protein [Ricinus communis]
Peaxi162Scf00167g01221	2.03	6.47667	1.67377	0.000211212	0.00266523	Up	Chalcone-flavanone isomerase family protein
Peaxi162Scf00171g00251	5.36333	11.6267	1.11624	1.54667e-05	0.000272566	Up	Peroxisomal membrane 22 kDa family protein isoform 2 [Theobroma cacao] gb|EOY08717.1| Peroxisomal membrane 22 kDa family protein isoform 2 [Theobroma cacao]
Peaxi162Scf00171g00618	0.703333	2.17667	1.62984	8.94701e-06	0.000167858	Up	Homeobox-leucine zipper protein HDG11
Peaxi162Scf00173g01010	265.573	611.41	1.20303	3.72724e-16	3.82499e-14	Up	copper chaperone
Peaxi162Scf00174g00065	5.18	25.7	2.31074	1.69111e-25	3.60107e-23	Up	Nucleoredoxin
Peaxi162Scf00174g00141	2.92	22.3267	2.93473	9.30325e-29	2.30802e-26	Up	Prolyl oligopeptidase family protein
Peaxi162Scf00174g00154	2.66	9.66667	1.86159	1.11433e-11	6.42766e-10	Up	alcohol dehydrogenase 1
Peaxi162Scf00174g01117	7.07667	17.65	1.31853	2.47111e-09	9.89723e-08	Up	SEC14 cytosolic factor family protein / phosphoglyceride transfer family protein
Peaxi162Scf00175g00022	0.396667	2.80333	2.82114	2.4011e-08	8.00983e-07	Up	Unknown protein
Peaxi162Scf00175g00919	0.226667	1.11333	2.29624	0.00328205	0.0258065	Up	Adenine nucleotide alpha hydrolases-like superfamily protein
Peaxi162Scf00175g10117	6.01333	13.7067	1.18864	2.98893e-07	7.98078e-06	Up	sulfotransferase 17
Peaxi162Scf00182g00102	0.0166667	0.276667	4.05311	0.00160332	0.0143778	Up	receptor lectin kinase
Peaxi162Scf00183g00021	0.546667	1.56333	1.51589	0.00150988	0.0136816	Up	E3 ubiquitin ligase PUB14, putative [Ricinus communis] gb|EEF28906.1| E3 ubiquitin ligase PUB14, putative [Ricinus communis]
Peaxi162Scf00183g00923	11.28	40.42	1.8413	1.93791e-17	2.25088e-15	Up	Inositol-3-phosphate synthase
Peaxi162Scf00183g01414	0.113333	0.586667	2.37197	0.00279075	0.0227109	Up	sulfate transporter 1
Peaxi162Scf00183g01415	1.42	9.74667	2.77902	2.1162e-10	1.01265e-08	Up	sulfate transporter 1
Peaxi162Scf00185g00710	4.09	8.19667	1.00294	0.00265793	0.0218035	Up	Unknown protein
Peaxi162Scf00187g01112	0.59	2.82333	2.25861	0.000199453	0.00253942	Up	-
Peaxi162Scf00188g00428	2.74	5.83	1.08932	0.000867629	0.00872855	Up	conserved hypothetical protein [Ricinus communis] gb|EEF47637.1| conserved hypothetical protein [Ricinus communis]
Peaxi162Scf00188g01350	1.57333	3.31	1.07301	0.00593187	0.0414825	Up	2-oxoglutarate (2OG) and Fe(II)-dependent oxygenase superfamily protein
Peaxi162Scf00189g00041	24.3	67.6767	1.4777	6.95151e-22	1.14601e-19	Up	Peptidase S41 family protein
Peaxi162Scf00190g00036	1.97667	4.78333	1.27495	0.00445506	0.033045	Up	senescence-associated family protein [Populus trichocarpa] gb|ERP63191.1| senescence-associated family protein [Populus trichocarpa]
Peaxi162Scf00190g00715	0.956667	2.47333	1.37037	0.00482976	0.0352312	Up	Serine/threonine-protein kinase SAPK3
Peaxi162Scf00191g01212	0.54	1.57	1.53973	0.00180005	0.0158278	Up	CBL-interacting protein kinase 9
Peaxi162Scf00192g00019	43.1133	87.0133	1.0131	8.58531e-10	3.68088e-08	Up	Structural molecule, putative isoform 1 [Theobroma cacao] gb|EOY32416.1| Structural molecule, putative isoform 1 [Theobroma cacao]
Peaxi162Scf00192g00031	5.93333	25.17	2.08479	3.31031e-12	2.07324e-10	Up	peptidoglycan-binding LysM domain-containing protein
Peaxi162Scf00192g00522	0.0666667	0.6	3.16993	0.00235499	0.0197173	Up	Peroxidase superfamily protein
Peaxi162Scf00192g00617	0.516667	2.41667	2.22571	3.32395e-06	6.86637e-05	Up	Protein kinase superfamily protein
Peaxi162Scf00192g00822	7.52667	15.2033	1.0143	2.71474e-05	0.000451921	Up	alpha-L-fucosidase 1
Peaxi162Scf00192g00921	0.36	1.05333	1.54889	0.00100841	0.00987183	Up	Cell cycle regulated microtubule associated protein
Peaxi162Scf00193g00098	8.31667	27.5067	1.7257	3.51288e-24	7.01286e-22	Up	carotenoid cleavage dioxygenase 1
Peaxi162Scf00193g00615	269.25	592.967	1.139	0.00141824	0.0130314	Up	Unknown protein
Peaxi162Scf00194g00728	4.01333	12.4633	1.63482	4.57199e-14	3.51891e-12	Up	ferric reduction oxidase 6
Peaxi162Scf00194g00817	2.31333	9.17667	1.988	2.11645e-14	1.69005e-12	Up	ferric reduction oxidase 6
Peaxi162Scf00194g00818	0.483333	1.76333	1.86721	4.29485e-06	8.71002e-05	Up	ferric reduction oxidase 6
Peaxi162Scf00198g00015	0.26	0.99	1.92892	0.00199942	0.0172537	Up	Protein phosphatase 2C family protein
Peaxi162Scf00198g00043	0.646667	4.35333	2.75103	6.9736e-08	2.16521e-06	Up	Phosphate transporter PHO1 homolog 1
Peaxi162Scf00198g00104	46.1533	103.503	1.16517	4.29574e-08	1.37555e-06	Up	Unknown protein
Peaxi162Scf00198g00137	14.61	34.8833	1.25558	4.33758e-11	2.31395e-09	Up	Zinc transporter 5
Peaxi162Scf00198g00148	9.73667	26.2367	1.43008	5.4894e-10	2.47391e-08	Up	MLP-like protein 28
Peaxi162Scf00198g00411	3.64333	7.59333	1.05947	0.00012596	0.0017057	Up	-
Peaxi162Scf00201g00231	0.59	3.34	2.50106	0.00284641	0.0230537	Up	Chaperone protein ClpB
Peaxi162Scf00201g00232	0.386667	7.54333	4.28604	3.25515e-25	6.7625e-23	Up	Chaperone protein ClpB
Peaxi162Scf00201g00240	5.14667	35.68	2.79341	4.08798e-43	2.37409e-40	Up	Chaperone protein ClpB
Peaxi162Scf00201g00414	0.0366667	0.356667	3.28204	0.0048642	0.0354319	Up	cytochrome P450, family 78, subfamily A, polypeptide 10
Peaxi162Scf00202g00057	0.103333	0.743333	2.8467	0.00377391	0.0289594	Up	WRKY DNA-binding protein 69
Peaxi162Scf00206g00078	4.40333	9.01667	1.034	0.00367945	0.0283966	Up	RING membrane-anchor 3
Peaxi162Scf00206g01011	17.68	45.21	1.35452	1.5342e-11	8.71189e-10	Up	Unknown protein
Peaxi162Scf00207g00018	0.08	0.75	3.22882	0.00317308	0.0251338	Up	Pollen Ole e 1 allergen and extensin family protein
Peaxi162Scf00207g00032	2.77	6.61667	1.25622	0.000117843	0.00161467	Up	conserved hypothetical protein [Ricinus communis] gb|EEF29257.1| conserved hypothetical protein [Ricinus communis]
Peaxi162Scf00207g00113	2.76667	5.84	1.07782	0.000544864	0.00598063	Up	-
Peaxi162Scf00207g00444	1.81667	5.82	1.67973	6.31675e-10	2.80716e-08	Up	cinnamoyl coa reductase 1
Peaxi162Scf00207g00837	0.126667	0.893333	2.81816	0.0013046	0.0121532	Up	gibberellin 3-oxidase 1
Peaxi162Scf00207g01041	0.18	1.19	2.72489	0.000344217	0.00401633	Up	Pyridoxal phosphate phosphatase-related protein
Peaxi162Scf00209g00838	2.29	7.30667	1.67387	3.69825e-07	9.6038e-06	Up	thioredoxin 2
Peaxi162Scf00209g00844	7.89333	16.1233	1.03044	4.34115e-05	0.000685172	Up	glutathione S-transferase TAU 18
Peaxi162Scf00213g00947	0.54	3.10667	2.52434	0.0036598	0.0282841	Up	Unknown protein
Peaxi162Scf00216g00033	57.7633	185.96	1.68677	4.84266e-14	3.71605e-12	Up	Phosphomethylpyrimidine synthase
Peaxi162Scf00218g00073	3.43	18.3867	2.42238	4.43233e-18	5.44516e-16	Up	FAD-binding Berberine family protein
Peaxi162Scf00220g00313	0.76	2.24667	1.56371	0.00249261	0.0207336	Up	MATH and LRR domain-containing protein PFE0570w, putative isoform 2 [Theobroma cacao] gb|EOY19635.1| MATH and LRR domain-containing protein PFE0570w, putative isoform 2 [Theobroma cacao]
Peaxi162Scf00222g00058	13.1067	33.01	1.3326	4.14518e-10	1.91195e-08	Up	Unknown protein
Peaxi162Scf00222g00125	0.463333	1.58667	1.77588	5.06982e-05	0.000784195	Up	Unknown protein
Peaxi162Scf00223g01010	3.33	7.99333	1.26328	0.00015067	0.00200316	Up	alpha/beta-Hydrolases superfamily protein
Peaxi162Scf00226g00320	9.82	36.74	1.90356	2.29007e-22	4.03573e-20	Up	HSP20-like chaperones superfamily protein
Peaxi162Scf00226g00411	1.33333	4.97333	1.89918	0.000203582	0.00258427	Up	Oxidoreductase family protein
Peaxi162Scf00230g00089	0.196667	0.84	2.09464	0.000565138	0.00616608	Up	sulfate transporter 3
Peaxi162Scf00231g00332	43.7	106.707	1.28795	1.31901e-19	1.81208e-17	Up	aspartate aminotransferase 3
Peaxi162Scf00232g00416	0.65	2.14333	1.72134	0.000440065	0.00497345	Up	Raffinose synthase family protein
Peaxi162Scf00235g00625	4.19	10.8167	1.36823	8.0724e-08	2.48523e-06	Up	Protein of unknown function (DUF3537)
Peaxi162Scf00236g00005	15.3333	58.8433	1.94021	2.76961e-24	5.61681e-22	Up	Unknown protein
Peaxi162Scf00237g00041	3.26667	7.01667	1.10297	4.63849e-06	9.34759e-05	Up	ENTH/ANTH/VHS superfamily protein
Peaxi162Scf00238g00125	0.396667	1.61	2.02106	0.00708065	0.0477141	Up	NAD(P)-binding Rossmann-fold superfamily protein
Peaxi162Scf00238g01311	2.82333	5.96667	1.07953	3.2057e-05	0.000525097	Up	NAD(P)-binding Rossmann-fold superfamily protein
Peaxi162Scf00241g00066	2.34333	39.2067	4.06446	1.26718e-39	6.10947e-37	Up	18.1 kDa class I heat shock protein
Peaxi162Scf00241g00628	6.51333	92.7867	3.83245	3.1193e-48	2.2141e-45	Up	18.2 kDa class I heat shock protein
Peaxi162Scf00242g00092	6.66667	117.18	4.13562	5.25549e-22	8.77735e-20	Up	Chlorophyll a-b binding protein 13, chloroplastic
Peaxi162Scf00242g00093	220.85	1112.56	2.33274	7.53357e-34	2.50007e-31	Up	Chlorophyll a-b binding protein 50, chloroplastic
Peaxi162Scf00249g00111	1.53667	4.39	1.51442	0.00145952	0.0133346	Up	nucleic acid binding protein, putative [Ricinus communis] gb|EEF31219.1| nucleic acid binding protein, putative [Ricinus communis]
Peaxi162Scf00249g01220	3.6	11.0633	1.61972	1.69429e-09	6.9605e-08	Up	E3 ubiquitin-protein ligase sina
Peaxi162Scf00251g00071	1.51	4.93667	1.70899	1.16809e-15	1.13062e-13	Up	pleiotropic drug resistance 6
Peaxi162Scf00252g00068	0.473333	2.05	2.1147	8.06026e-06	0.000153247	Up	Abscisic acid 8'-hydroxylase 4
Peaxi162Scf00252g00711	7.33667	14.74	1.00654	0.00213911	0.018269	Up	sterol carrier protein 2
Peaxi162Scf00252g00712	0.9	4.81667	2.42004	1.10342e-10	5.50697e-09	Up	alpha amylase
Peaxi162Scf00253g00131	0.916667	3.76333	2.03754	2.03703e-07	5.67601e-06	Up	Transmembrane amino acid transporter family protein
Peaxi162Scf00253g00137	0.51	1.39667	1.45342	0.000892617	0.00892721	Up	UDP-glucose:glucosyltransferase [Lycium barbarum]
Peaxi162Scf00254g00123	0.426667	1.37333	1.6865	0.00122851	0.0115668	Up	heat shock protein 70
Peaxi162Scf00255g01119	10.9667	24.5033	1.15985	1.86763e-05	0.000321371	Up	Triose phosphate/phosphate translocator, chloroplastic
Peaxi162Scf00258g00009	0.4	1.36333	1.76907	0.000899056	0.00897756	Up	TGACG-sequence-specific DNA-binding protein TGA-2.1
Peaxi162Scf00258g00116	112.81	261.223	1.21139	7.36947e-12	4.35908e-10	Up	Rhodanese-like domain-containing protein 9, chloroplastic
Peaxi162Scf00258g00527	0.001	1.77667	10.795	0.00016577	0.00217115	Up	Unknown protein
Peaxi162Scf00260g00420	2.49333	5.03333	1.01344	0.00536685	0.0382536	Up	Enoyl-CoA hydratase, mitochondrial
Peaxi162Scf00261g00157	6.34333	12.9467	1.02927	1.70074e-05	0.000297257	Up	Cysteine proteinases superfamily protein
Peaxi162Scf00262g00123	1.77667	5.52667	1.63724	0.0050055	0.0361724	Up	Protein of unknown function, DUF584
Peaxi162Scf00263g01310	193.543	435.7	1.17068	4.31207e-12	2.60488e-10	Up	Unknown protein
Peaxi162Scf00264g00088	0.2	1.51	2.91648	1.29629e-06	2.99766e-05	Up	Dehydration-responsive element-binding protein 2C
Peaxi162Scf00269g00122	2.61	5.92667	1.18317	9.27713e-05	0.00131699	Up	HXXXD-type acyl-transferase family protein
Peaxi162Scf00270g00009	1.12667	2.98667	1.40648	3.19106e-07	8.46741e-06	Up	Protein of unknown function (DUF1666)
Peaxi162Scf00270g00024	0.706667	1.85	1.38842	0.00337746	0.026425	Up	Nucleotide/sugar transporter family protein
Peaxi162Scf00272g00225	4.70667	12.93	1.45794	1.22275e-10	6.04348e-09	Up	MLO-like protein 6
Peaxi162Scf00273g00008	0.126667	1.16	3.19502	5.3565e-05	0.000822564	Up	2-oxoglutarate (2OG) and Fe(II)-dependent oxygenase superfamily protein
Peaxi162Scf00273g01118	10.8333	29.7	1.45499	2.99738e-15	2.74523e-13	Up	Mitochondrial dicarboxylate carrier
Peaxi162Scf00274g00048	237.23	939.47	1.98556	4.83597e-23	9.01996e-21	Up	Chlorophyll a-b binding protein 4, chloroplastic
Peaxi162Scf00274g00051	101.913	212	1.05672	1.07879e-09	4.57911e-08	Up	Geranylgeranyl diphosphate reductase
Peaxi162Scf00280g00613	2.20667	4.6	1.05977	0.00108276	0.0104092	Up	Wall-associated receptor kinase-like 14
Peaxi162Scf00281g00079	33.15	107.27	1.69417	3.61229e-22	6.27924e-20	Up	conserved hypothetical protein [Ricinus communis] gb|EEF48594.1| conserved hypothetical protein [Ricinus communis]
Peaxi162Scf00282g00124	62.12	190.943	1.62001	2.2534e-09	9.09654e-08	Up	Unknown protein
Peaxi162Scf00285g00428	0.56	1.7	1.60204	0.000344123	0.00401633	Up	Cytochrome P450 superfamily protein
Peaxi162Scf00285g00717	5.56667	21.6367	1.95859	1.46433e-26	3.22569e-24	Up	Protein of unknown function (DUF604)
Peaxi162Scf00286g00327	1.28333	3.74	1.54314	0.000213197	0.00268762	Up	Transmembrane amino acid transporter family protein
Peaxi162Scf00286g00546	0.5	2.30667	2.20581	3.07871e-09	1.21218e-07	Up	UDP-Glycosyltransferase superfamily protein
Peaxi162Scf00286g00929	2.25333	10.7867	2.25912	1.65912e-20	2.43652e-18	Up	Peptidyl-prolyl cis-trans isomerase FKBP5
Peaxi162Scf00286g01042	0.07	0.38	2.44057	0.00147779	0.0134491	Up	terpene synthase 21
Peaxi162Scf00295g00510	3.07	16.0267	2.38416	9.87982e-27	2.1953e-24	Up	Haloacid dehalogenase-like hydrolase (HAD) superfamily protein
Peaxi162Scf00297g00033	4.17667	11.4033	1.44903	0.00057773	0.00627667	Up	conserved hypothetical protein [Ricinus communis] gb|EEF48085.1| conserved hypothetical protein [Ricinus communis]
Peaxi162Scf00299g00111	0.783333	2.05667	1.39261	4.87952e-05	0.000757972	Up	HXXXD-type acyl-transferase family protein
Peaxi162Scf00299g00915	9.32333	29.4567	1.65968	1.77846e-09	7.29453e-08	Up	Calcium-binding EF hand family protein
Peaxi162Scf00300g00829	0.0966667	1.16667	3.59323	0.000152332	0.00201919	Up	Small heat shock protein, chloroplastic
Peaxi162Scf00300g00848	3.60667	10.55	1.54851	3.16945e-05	0.000519493	Up	Subtilase family protein
Peaxi162Scf00301g00312	0.813333	4.00333	2.29928	0.000129287	0.00174797	Up	expansin-like B1
Peaxi162Scf00304g00829	4.95333	18.8367	1.92707	5.59911e-07	1.39246e-05	Up	Fe superoxide dismutase 2
Peaxi162Scf00304g01115	0.93	3.34667	1.84742	2.58135e-05	0.000431683	Up	HAD superfamily, subfamily IIIB acid phosphatase
Peaxi162Scf00305g01117	17.4767	37.4767	1.10056	2.64179e-07	7.1662e-06	Up	receptor like protein 14
Peaxi162Scf00306g00611	26.0333	58.7567	1.17439	8.86128e-06	0.000166372	Up	Phosphoadenosine phosphosulfate reductase
Peaxi162Scf00308g00051	4.86667	11.0867	1.18782	0.000457996	0.00514425	Up	Protein of unknown function, DUF584
Peaxi162Scf00309g00414	12.31	25.9833	1.07776	9.82471e-06	0.000182185	Up	-
Peaxi162Scf00309g00418	2.50667	6.37333	1.34628	9.8568e-05	0.00138695	Up	-
Peaxi162Scf00310g00018	1.3	6.68667	2.36278	0.000121445	0.00165774	Up	Unknown protein
Peaxi162Scf00311g01311	0.446667	1.57667	1.81961	0.00107559	0.010352	Up	Major facilitator superfamily protein
Peaxi162Scf00312g00310	1.42333	4.48	1.65423	2.1017e-05	0.00035708	Up	cytochrome P450, family 88, subfamily A, polypeptide 3
Peaxi162Scf00313g00210	0.663333	4.00667	2.5946	4.13109e-12	2.5074e-10	Up	Two-component response regulator-like APRR5
Peaxi162Scf00314g00028	0.001	0.48	8.90689	0.00105855	0.0102382	Up	LOB domain-containing protein 22
Peaxi162Scf00316g00001	3.17667	36.88	3.53725	1.11738e-48	8.65225e-46	Up	Uncharacterised conserved protein UCP015417, vWA
Peaxi162Scf00316g00055	0.0433333	1.35333	4.9649	3.80329e-05	0.000609696	Up	caffeoyl-CoA 3-O-methyltransferase
Peaxi162Scf00316g00059	4.20667	14.99	1.83325	1.85695e-05	0.000320397	Up	Early light-induced protein, chloroplastic
Peaxi162Scf00316g00328	16.6167	35.2133	1.08349	1.60471e-06	3.62877e-05	Up	Early light-induced protein, chloroplastic
Peaxi162Scf00316g00411	0.286667	1.93667	2.75613	0.000294591	0.00354078	Up	Early light-induced protein, chloroplastic
Peaxi162Scf00316g00521	10.56	32.8	1.63509	2.91918e-13	2.02701e-11	Up	Early light-induced protein, chloroplastic
Peaxi162Scf00316g00526	259.72	549.977	1.08241	8.77155e-10	3.74815e-08	Up	1,2-dihydroxy-3-keto-5-methylthiopentene dioxygenase 2
Peaxi162Scf00317g00019	1.27333	6.90333	2.43868	2.48005e-18	3.09135e-16	Up	inositol transporter 2
Peaxi162Scf00319g00015	0.001	0.386667	8.59495	0.000208548	0.00263683	Up	Protein NRT1/ PTR FAMILY 6.3
Peaxi162Scf00323g00924	44.3	99.6167	1.16908	8.1706e-12	4.79961e-10	Up	-
Peaxi162Scf00325g00711	46.1067	300.033	2.70208	1.12439e-46	7.36707e-44	Up	Unknown protein
Peaxi162Scf00326g00712	0.16	0.976667	2.60979	0.000959909	0.00947414	Up	Peroxidase superfamily protein
Peaxi162Scf00327g00049	1.58667	4.6	1.53563	2.25201e-05	0.000379839	Up	cytochrome P450, family 711, subfamily A, polypeptide 1
Peaxi162Scf00327g00413	4.72333	24.0033	2.34536	1.41998e-22	2.55527e-20	Up	heat shock transcription factor A2
Peaxi162Scf00327g00912	6.75	17.2933	1.35726	0.00027651	0.00335661	Up	nucleosome assembly protein 1
Peaxi162Scf00328g01214	1.25667	4.89333	1.96122	1.16575e-07	3.4044e-06	Up	Naringenin,2-oxoglutarate 3-dioxygenase
Peaxi162Scf00330g00031	1.45	6.54667	2.17471	1.52079e-06	3.46352e-05	Up	3-oxo-5-alpha-steroid 4-dehydrogenase family protein
Peaxi162Scf00332g00018	8.23667	23.1033	1.48797	1.66522e-06	3.73831e-05	Up	Sterile alpha motif (SAM) domain-containing protein
Peaxi162Scf00332g00058	0.223333	1.02333	2.19601	0.00513345	0.0369195	Up	CBL-interacting protein kinase 25
Peaxi162Scf00332g00071	20.0933	40.8767	1.02456	2.98223e-09	1.176e-07	Up	Protein LURP-one-related 12
Peaxi162Scf00332g00757	0.31	1.09667	1.82278	6.56876e-05	0.000980441	Up	phospholipase D alpha 1
Peaxi162Scf00332g00758	21.6067	50.5333	1.22576	1.46263e-13	1.0528e-11	Up	Thiol-disulfide oxidoreductase DCC isoform 2 [Theobroma cacao] gb|EOY26476.1| Thiol-disulfide oxidoreductase DCC isoform 2 [Theobroma cacao]
Peaxi162Scf00334g00325	68.2433	176.507	1.37096	9.17673e-24	1.77646e-21	Up	DNAJ heat shock N-terminal domain-containing protein
Peaxi162Scf00336g00172	0.3	0.93	1.63227	0.00504475	0.0363943	Up	Uncharacterised conserved protein UCP015417, vWA
Peaxi162Scf00337g00039	34.8233	83.9933	1.27022	1.75742e-20	2.55155e-18	Up	purple acid phosphatase 3
Peaxi162Scf00337g00062	2.43667	5.04667	1.05042	0.00237358	0.0198404	Up	U-box domain-containing protein 21
Peaxi162Scf00341g00015	0.736667	4.37	2.56855	5.88433e-07	1.45841e-05	Up	alpha/beta-Hydrolases superfamily protein
Peaxi162Scf00344g01718	1.25	5.08	2.0229	1.97299e-11	1.10804e-09	Up	ATP-dependent zinc metalloprotease FtsH
Peaxi162Scf00347g00420	8.44667	33.2567	1.97719	5.37419e-24	1.05636e-21	Up	Chitinase-3-like protein 2
Peaxi162Scf00349g00210	0.07	2.15667	4.9453	4.59611e-05	0.000722735	Up	Bifunctional inhibitor/lipid-transfer protein/seed storage 2S albumin superfamily protein
Peaxi162Scf00350g00091	0.356667	1.34333	1.91317	0.00321096	0.0253559	Up	C2H2-like zinc finger protein
Peaxi162Scf00351g01011	21.82	43.94	1.00988	9.11776e-09	3.31417e-07	Up	NAD(P)-linked oxidoreductase superfamily protein
Peaxi162Scf00357g00528	0.343333	2.08	2.5989	9.96276e-08	2.98101e-06	Up	nodulin MtN21 /EamA-like transporter family protein
Peaxi162Scf00357g00833	0.0766667	0.69	3.16993	0.00581569	0.0408299	Up	serpin 3
Peaxi162Scf00358g00058	1.17333	3.58333	1.61069	4.71124e-06	9.44206e-05	Up	Myb-like DNA-binding protein, putative [Solanum demissum]
Peaxi162Scf00359g00107	9.58333	25.81	1.42933	1.35131e-14	1.11029e-12	Up	TRAM, LAG1 and CLN8 (TLC) lipid-sensing domain containing protein
Peaxi162Scf00362g00133	0.4	3.69	3.20555	0.00347394	0.0270356	Up	metallothionein-like protein [Sesamum indicum] gb|AAR88997.1| seed-specific metallothionein-like protein [Sesamum indicum]
Peaxi162Scf00362g00836	32.6967	75.9833	1.21654	0.00316922	0.025111	Up	Proteasome subunit alpha type-7
Peaxi162Scf00363g00082	2.47333	7.35333	1.57194	0.00472884	0.0346235	Up	zinc finger protein 8
Peaxi162Scf00366g00813	0.0266667	0.476667	4.15987	0.00077351	0.00796684	Up	galactinol synthase 1
Peaxi162Scf00366g00815	1.94667	6.06	1.63831	1.8795e-06	4.15817e-05	Up	Phosphatidic acid phosphatase (PAP2) family protein
Peaxi162Scf00367g00519	1.23	4.82	1.97037	0.000197278	0.00251549	Up	nudix hydrolase 1
Peaxi162Scf00373g00510	0.05	0.726667	3.86129	0.00686525	0.0466687	Up	LOB domain-containing protein 1
Peaxi162Scf00376g00210	2.47333	15.48	2.64588	6.84579e-10	3.00568e-08	Up	Plant invertase/pectin methylesterase inhibitor superfamily protein
Peaxi162Scf00377g00087	1.95667	5.14	1.39337	0.000539326	0.00592748	Up	Integrase-type DNA-binding superfamily protein
Peaxi162Scf00380g00620	0.0133333	0.206667	3.9542	0.00232403	0.0195284	Up	Disease resistance protein (CC-NBS-LRR class) family
Peaxi162Scf00381g00038	20.09	42.6567	1.08629	2.93408e-11	1.61583e-09	Up	G-type lectin S-receptor-like serine/threonine-protein kinase
Peaxi162Scf00382g00052	5.05667	13.0167	1.3641	0.000364433	0.00420993	Up	Unknown protein
Peaxi162Scf00385g00096	1.01333	2.54667	1.3295	0.00515936	0.0370745	Up	Cysteine/Histidine-rich C1 domain family protein, putative isoform 2 [Theobroma cacao] gb|EOY09316.1| Cysteine/Histidine-rich C1 domain family protein, putative isoform 2 [Theobroma cacao]
Peaxi162Scf00389g00039	0.686667	2.89	2.07339	5.59802e-08	1.75949e-06	Up	Protein NRT1/ PTR FAMILY 2.7
Peaxi162Scf00389g00071	10.05	21.9567	1.12746	4.76503e-05	0.000742897	Up	LOB domain-containing protein 1
Peaxi162Scf00390g00226	0.71	2.03333	1.51796	0.000496934	0.00551375	Up	Cytochrome P450 superfamily protein
Peaxi162Scf00391g00042	0.001	0.95	9.89178	0.000229745	0.00286794	Up	22.0 kDa class IV heat shock protein
Peaxi162Scf00391g00619	0.29	0.89	1.61775	0.00461758	0.0339646	Up	bZIP family transcription factor
Peaxi162Scf00393g00718	0.663333	5.94333	3.16347	2.46294e-20	3.51595e-18	Up	UDP-Glycosyltransferase superfamily protein
Peaxi162Scf00394g00072	1.00667	3.5	1.79777	0.00127779	0.0119514	Up	Unknown protein
Peaxi162Scf00401g00034	0.246667	0.833333	1.75633	0.00457435	0.033734	Up	heat shock protein 70
Peaxi162Scf00402g00910	0.363333	1.90667	2.39169	1.20856e-05	0.000218404	Up	Plant protein of unknown function (DUF946)
Peaxi162Scf00406g00012	0.843333	2.14333	1.34568	0.0031791	0.0251659	Up	TOX high mobility group box family member 4-A, putative isoform 2, partial [Theobroma cacao] gb|EOY34150.1| TOX high mobility group box family member 4-A, putative isoform 2, partial [Theobroma cacao]
Peaxi162Scf00406g00042	5.25	106.96	4.34861	1.3759e-56	1.46493e-53	Up	heat shock protein 70
Peaxi162Scf00408g00018	1.11	2.57	1.21121	0.00257126	0.0212206	Up	4-coumarate--CoA ligase-like 6
Peaxi162Scf00408g00078	8.85	19.5533	1.14367	6.44182e-10	2.84789e-08	Up	receptor kinase 2
Peaxi162Scf00408g00418	0.546667	4.75667	3.12122	5.96104e-05	0.000903454	Up	Bifunctional pinoresinol-lariciresinol reductase
Peaxi162Scf00408g00521	24.0867	59.18	1.29687	1.0215e-11	5.93236e-10	Up	Unknown protein
Peaxi162Scf00408g00710	0.286667	2.57333	3.16619	4.97527e-06	9.90906e-05	Up	Growth-regulating factor 3
Peaxi162Scf00409g00520	55.69	129.813	1.22095	5.4818e-13	3.72544e-11	Up	RmlC-like cupins superfamily protein
Peaxi162Scf00412g00073	2.59667	10.71	2.04423	2.6506e-07	7.18184e-06	Up	Unknown protein
Peaxi162Scf00412g00097	7.57333	41.84	2.46588	4.08306e-49	3.47781e-46	Up	subtilase family protein
Peaxi162Scf00415g00078	1.53667	3.1	1.01246	0.0056991	0.0401846	Up	cellulose synthase A4
Peaxi162Scf00416g00517	0.156667	1.27333	3.02284	0.000625355	0.00667489	Up	-
Peaxi162Scf00418g00736	5.20333	16.3833	1.65472	3.54176e-09	1.37961e-07	Up	P-loop containing nucleoside triphosphate hydrolases superfamily protein
Peaxi162Scf00418g00810	3.79667	10.6067	1.48217	3.2672e-07	8.62466e-06	Up	Unknown protein
Peaxi162Scf00420g00141	0.05	0.736667	3.88101	0.00730377	0.0488313	Up	18.1 kDa class I heat shock protein
Peaxi162Scf00420g00143	3.44	8.21333	1.25556	0.00157422	0.0141591	Up	Binding protein, putative [Theobroma cacao] gb|EOY02617.1| Binding protein, putative [Theobroma cacao]
Peaxi162Scf00425g00036	0.33	3.58	3.43942	7.18575e-05	0.00105953	Up	UPF0184 protein AAEL002161, putative [Theobroma cacao] gb|EOY09649.1| UPF0184 protein AAEL002161, putative [Theobroma cacao]
Peaxi162Scf00429g00017	20.58	78.8133	1.9372	3.2595e-33	1.0543e-30	Up	DNAJ homologue 3
Peaxi162Scf00434g00422	16.9967	38.58	1.1826	2.66883e-06	5.6501e-05	Up	Phosphoglycerate mutase family protein
Peaxi162Scf00434g00741	2.62333	7.27	1.47055	2.3095e-07	6.37308e-06	Up	receptor like protein 50
Peaxi162Scf00434g00743	5.32333	16.94	1.67003	1.89831e-17	2.21496e-15	Up	receptor like protein 50
Peaxi162Scf00436g00515	80.66	258.767	1.68173	1.27519e-10	6.29051e-09	Up	Vacuolar-processing enzyme
Peaxi162Scf00439g00038	29.8333	66.6667	1.16004	4.62161e-05	0.000725851	Up	cytochrome P450, family 71, subfamily B, polypeptide 34
Peaxi162Scf00442g00526	5.71333	15.0267	1.39512	2.39268e-07	6.58128e-06	Up	Dehydrogenase/reductase SDR family member 4
Peaxi162Scf00444g00238	6.27667	13.3633	1.09021	4.66569e-08	1.49028e-06	Up	heat shock protein 83
Peaxi162Scf00444g00841	0.823333	1.71333	1.05726	0.000335227	0.00393119	Up	shortage in chiasmata 1
Peaxi162Scf00449g00512	47.3633	173.157	1.87024	1.50835e-39	7.13754e-37	Up	squalene monooxygenase 2
Peaxi162Scf00450g00007	74.5567	150.04	1.00894	9.45437e-07	2.23692e-05	Up	Protein kinase superfamily protein
Peaxi162Scf00450g00316	57.15	152.897	1.41973	1.64306e-16	1.74212e-14	Up	Zeaxanthin epoxidase, chloroplastic
Peaxi162Scf00451g00816	0.203333	1.32667	2.70589	0.00251495	0.0208719	Up	Unknown protein
Peaxi162Scf00451g00912	0.07	0.58	3.05063	1.80455e-05	0.000312409	Up	Plasma membrane ATPase 2
Peaxi162Scf00452g00233	0.03	0.383333	3.67557	0.00581937	0.0408299	Up	Zinc transporter 1
Peaxi162Scf00452g00412	0.41	1.86	2.18161	0.000333288	0.00391384	Up	myb domain protein 58
Peaxi162Scf00452g00720	7.80333	38.7567	2.31228	1.992e-35	7.59726e-33	Up	NAC domain protein,
Peaxi162Scf00459g00843	34.79	77.4	1.15366	1.60333e-05	0.000282161	Up	Cation transport regulator-like protein 2
Peaxi162Scf00460g00005	0.001	1.52333	10.573	0.000515889	0.00569685	Up	Unknown protein
Peaxi162Scf00460g00075	3.00667	6.31333	1.07024	0.00058796	0.00636597	Up	Cytochrome P450 superfamily protein
Peaxi162Scf00460g00093	1.06	2.48667	1.23015	0.00567305	0.0400564	Up	UDP-Glycosyltransferase superfamily protein
Peaxi162Scf00461g00017	1.15333	3.76333	1.7062	9.38762e-05	0.00133046	Up	Aluminium induced protein with YGL and LRDR motifs
Peaxi162Scf00463g00320	14.49	64.3167	2.15014	2.52353e-45	1.57278e-42	Up	Fatty acyl-CoA reductase 2
Peaxi162Scf00463g10017	0.643333	2.04	1.66493	0.000630583	0.0067197	Up	Ethylene-responsive transcription factor [Medicago truncatula] gb|AES80852.1| Ethylene-responsive transcription factor [Medicago truncatula]
Peaxi162Scf00467g00610	33.6067	104.91	1.64233	4.45876e-06	9.01381e-05	Up	Sulfate adenylyltransferase
Peaxi162Scf00469g00623	60.43	162.033	1.42295	6.70201e-12	4.01069e-10	Up	DNAJ heat shock N-terminal domain-containing protein
Peaxi162Scf00472g00069	2.27	5.11	1.17063	0.000245798	0.00303424	Up	AP2-like ethylene-responsive transcription factor
Peaxi162Scf00472g00711	6.21	51.55	3.05331	3.94966e-07	1.02048e-05	Up	Glutathione S-transferase family protein
Peaxi162Scf00479g00441	1.31667	4.29333	1.70521	0.00201669	0.0173744	Up	transposon protein, putative, CACTA, En/Spm sub-class [Oryza sativa Japonica Group]
Peaxi162Scf00480g00018	13.17	45.4133	1.78586	7.93196e-28	1.8595e-25	Up	Plastid-lipid associated protein PAP / fibrillin family protein
Peaxi162Scf00481g00028	2.91667	8.42333	1.53007	1.29674e-07	3.75688e-06	Up	Sucrose transport protein
Peaxi162Scf00481g00732	8.24	59.43	2.85048	3.40694e-27	7.773e-25	Up	17.5 kDa class I heat shock protein
Peaxi162Scf00483g00321	7.08333	37.3833	2.39989	4.9597e-28	1.17347e-25	Up	Cysteine proteinases superfamily protein
Peaxi162Scf00485g00032	0.166667	0.706667	2.08406	0.000201204	0.00255917	Up	H/ACA ribonucleoprotein complex non-core subunit NAF1 [Morus notabilis]
Peaxi162Scf00486g00315	4.33333	10.9567	1.33826	2.02457e-05	0.000345815	Up	Chalcone-flavanone isomerase family protein isoform 3 [Theobroma cacao] gb|EOY30062.1| Chalcone-flavanone isomerase family protein isoform 3 [Theobroma cacao]
Peaxi162Scf00490g00023	0.153333	0.853333	2.47644	0.00457143	0.033732	Up	Protein kinase superfamily protein
Peaxi162Scf00491g00089	0.76	3.04	2	0.00110972	0.0106245	Up	NOD26-like intrinsic protein 4
Peaxi162Scf00493g00434	1.42	4.45667	1.65007	2.20492e-08	7.43303e-07	Up	Raffinose synthase family protein
Peaxi162Scf00498g00029	4.95	10.9267	1.14235	0.000443455	0.00500071	Up	cinnamyl alcohol dehydrogenase 9
Peaxi162Scf00498g00042	3.73333	8.59333	1.20275	0.000192041	0.002461	Up	Cytokinin dehydrogenase 3
Peaxi162Scf00498g00054	2.86	7.17333	1.32663	0.000110695	0.00152732	Up	basic helix-loop-helix (bHLH) DNA-binding family protein
Peaxi162Scf00498g00218	15	31.2733	1.05997	9.92635e-11	5.0327e-09	Up	2-oxoglutarate (2OG) and Fe(II)-dependent oxygenase superfamily protein
Peaxi162Scf00504g00011	28.7	62.8033	1.12979	4.6311e-05	0.000726895	Up	HXXXD-type acyl-transferase family protein
Peaxi162Scf00515g00133	48.32	104.867	1.11786	1.10516e-15	1.07786e-13	Up	Alpha-glucan water dikinase, chloroplastic
Peaxi162Scf00515g00313	2.99333	6.33667	1.08197	0.00350589	0.0272547	Up	ovate family protein 7
Peaxi162Scf00516g00042	7.57667	38.8333	2.35766	8.13954e-24	1.58771e-21	Up	Eukaryotic translation initiation factor 2 subunit 3
Peaxi162Scf00517g00042	0.476667	1.76333	1.88725	0.00736265	0.0491606	Up	F-box/kelch-repeat protein
Peaxi162Scf00518g00423	0.0866667	2.70667	4.9649	5.37895e-11	2.83712e-09	Up	Pyridoxal ph [Theobroma cacao]
Peaxi162Scf00518g00429	3.70667	7.52333	1.02125	9.02311e-05	0.00128593	Up	Exostosin family protein
Peaxi162Scf00525g00623	4.95667	18.5533	1.90424	1.40224e-12	9.07126e-11	Up	conserved hypothetical protein [Ricinus communis] gb|EEF39261.1| conserved hypothetical protein [Ricinus communis]
Peaxi162Scf00527g00075	9.34667	19.71	1.0764	2.08467e-06	4.55684e-05	Up	Concanavalin A-like lectin protein kinase family protein
Peaxi162Scf00527g00215	1.69	5.47	1.69452	1.4943e-09	6.20874e-08	Up	External alternative NAD(P)H-ubiquinone oxidoreductase B1, mitochondrial
Peaxi162Scf00527g00735	23.1167	58.53	1.34024	8.05801e-18	9.66697e-16	Up	Fes1A
Peaxi162Scf00528g00078	6.05667	13.98	1.20677	6.88303e-10	3.01685e-08	Up	PATATIN-like protein 4
Peaxi162Scf00528g00515	16.8767	40.34	1.25718	4.7211e-09	1.78989e-07	Up	alpha/beta-Hydrolases superfamily protein
Peaxi162Scf00530g00817	6.57	17.26	1.39347	2.06929e-10	9.93918e-09	Up	alpha/beta-Hydrolases superfamily protein
Peaxi162Scf00533g00815	47	102.2	1.12066	8.37657e-17	9.06977e-15	Up	conserved hypothetical protein [Ricinus communis] gb|EEF46243.1| conserved hypothetical protein [Ricinus communis]
Peaxi162Scf00535g00036	1.8	5.16667	1.52124	0.00117398	0.0111312	Up	DA1
Peaxi162Scf00536g00035	14.01	40.6	1.53502	2.11868e-15	1.96154e-13	Up	brain protein 44-like protein [Zea mays]
Peaxi162Scf00536g00516	0.146667	0.726667	2.30875	0.00440899	0.032808	Up	CBS / octicosapeptide/Phox/Bemp1 (PB1) domains-containing protein
Peaxi162Scf00538g00071	1.4	6.18333	2.14296	1.28144e-09	5.36799e-08	Up	2-oxoglutarate (2OG) and Fe(II)-dependent oxygenase superfamily protein
Peaxi162Scf00538g00122	0.4	2.65	2.72792	0.000638423	0.00678932	Up	-
Peaxi162Scf00539g00023	0.001	1.35	10.3987	1.44087e-09	6.01608e-08	Up	RING/U-box superfamily protein
Peaxi162Scf00541g00061	0.453333	1.37667	1.60254	0.00659412	0.0452469	Up	TCP family transcription factor
Peaxi162Scf00541g00527	0.553333	1.56333	1.4984	0.00533829	0.0381325	Up	Origin recognition complex subunit 6
Peaxi162Scf00548g00028	3.10333	7.14333	1.20278	0.00147594	0.0134491	Up	Galactosyl transferase GMA12/MNN10 family protein
Peaxi162Scf00549g00311	0.2	7.39667	5.2088	5.75761e-06	0.000113434	Up	cysteine proteinase1
Peaxi162Scf00550g00428	1.18333	17.4667	3.88368	2.43239e-26	5.26736e-24	Up	Uncharacterised protein family (UPF0114)
Peaxi162Scf00550g00546	28.1967	79.3433	1.49258	0.000672084	0.00709366	Up	OBP3-responsive gene 1
Peaxi162Scf00553g00065	0.6	2.92667	2.28622	0.00124989	0.0116991	Up	VQ motif-containing protein
Peaxi162Scf00553g00533	1.7	58.4067	5.10253	2.23878e-103	1.90692e-99	Up	heat shock protein 70
Peaxi162Scf00554g00038	5.68	14.5867	1.36069	2.56796e-08	8.53302e-07	Up	Protein kinase superfamily protein
Peaxi162Scf00555g00211	1.21333	3.93333	1.69678	7.65756e-11	3.96101e-09	Up	G-type lectin S-receptor-like serine/threonine-protein kinase
Peaxi162Scf00558g00316	0.001	0.68	9.40939	0.00426066	0.0319462	Up	Protein of unknown function (DUF506)
Peaxi162Scf00559g00421	0.113333	0.48	2.08246	0.00355567	0.0276081	Up	Long-chain-fatty-acid--AMP ligase FadD28
Peaxi162Scf00560g00216	7.90667	86.95	3.45904	2.26004e-50	2.06253e-47	Up	multiprotein bridging factor 1C
Peaxi162Scf00560g00731	0.03	0.406667	3.76081	8.08732e-05	0.00116754	Up	S-locus lectin protein kinase family protein
Peaxi162Scf00560g00736	4.68333	12.6533	1.43391	2.997e-06	6.26697e-05	Up	pit2 [Nicotiana tabacum] prf||2106387C Al-induced protein
Peaxi162Scf00568g00016	0.903333	2.17667	1.26879	2.32775e-06	5.04076e-05	Up	tornado 1
Peaxi162Scf00569g00032	1.49667	3.94	1.39644	9.54712e-05	0.00134858	Up	RING/U-box superfamily protein
Peaxi162Scf00571g00523	1.85667	10.8633	2.54868	2.67024e-16	2.79642e-14	Up	S-adenosyl-L-methionine-dependent methyltransferases superfamily protein
Peaxi162Scf00575g00058	1.8	4.88667	1.44085	0.00565046	0.0399298	Up	-
Peaxi162Scf00579g00626	0.22	1.89	3.10281	0.00111978	0.0107007	Up	2-oxoglutarate (2OG) and Fe(II)-dependent oxygenase superfamily protein
Peaxi162Scf00580g00512	12.8633	38.1067	1.56678	4.13537e-08	1.32753e-06	Up	Chitinase family protein
Peaxi162Scf00583g00531	23.7033	58.9967	1.31554	5.69328e-17	6.32523e-15	Up	cinnamyl alcohol dehydrogenase 9
Peaxi162Scf00583g00541	0.316667	0.853333	1.43014	0.00370873	0.0285707	Up	UDP-Glycosyltransferase superfamily protein
Peaxi162Scf00584g00112	0.406667	3.23333	2.9911	3.78268e-12	2.32913e-10	Up	Regulator of chromosome condensation (RCC1) family protein
Peaxi162Scf00585g00014	0.226667	0.77	1.76429	0.000830924	0.00843568	Up	ferric reduction oxidase 2
Peaxi162Scf00585g01018	2.02	10.9	2.4319	2.03546e-10	9.8136e-09	Up	Eukaryotic translation initiation factor 1A
Peaxi162Scf00592g00452	21.51	43.17	1.00502	1.05895e-07	3.14279e-06	Up	Calcium-binding EF hand family protein
Peaxi162Scf00595g00427	2.14667	6.38	1.57146	2.62682e-06	5.59359e-05	Up	ovate family protein 4
Peaxi162Scf00597g00110	1.8	5.94667	1.72408	5.45242e-08	1.72007e-06	Up	Cytochrome P450 superfamily protein
Peaxi162Scf00597g00824	0.113333	1.02333	3.17463	0.00569907	0.0401846	Up	conserved hypothetical protein [Ricinus communis] gb|EEF37175.1| conserved hypothetical protein [Ricinus communis]
Peaxi162Scf00597g00827	0.49	1.33667	1.44779	0.00151255	0.0136946	Up	ATP binding microtubule motor family protein
Peaxi162Scf00601g00047	0.603333	2.46333	2.02958	0.000140287	0.00187881	Up	nodulin MtN21 /EamA-like transporter family protein
Peaxi162Scf00603g00005	724.863	2307	1.67024	2.13525e-20	3.06528e-18	Up	Chlorophyll a-b binding protein 50, chloroplastic
Peaxi162Scf00603g00011	296.89	864.82	1.54247	9.74577e-13	6.4184e-11	Up	Chlorophyll a-b binding protein 50, chloroplastic
Peaxi162Scf00603g00014	14.9933	68.0433	2.18213	2.57232e-07	7.00004e-06	Up	Chlorophyll a-b binding protein 7, chloroplastic
Peaxi162Scf00603g00016	133.207	405.117	1.60467	7.22835e-14	5.40076e-12	Up	light-harvesting chlorophyll B-binding protein 3
Peaxi162Scf00610g00011	0.73	15.0133	4.3622	5.39694e-05	0.000827282	Up	Protein of unknown function (DUF506)
Peaxi162Scf00610g00118	0.0966667	1.65333	4.09622	0.00351576	0.027323	Up	conserved hypothetical protein [Ricinus communis] gb|EEF43787.1| conserved hypothetical protein [Ricinus communis]
Peaxi162Scf00619g00117	2.38667	5.08	1.08983	0.000123588	0.00168143	Up	Cysteine proteinases superfamily protein
Peaxi162Scf00628g00019	10.2767	34.4467	1.74499	3.27799e-21	5.1388e-19	Up	Branched-chain-amino-acid aminotransferase 6
Peaxi162Scf00638g00210	19.4733	46.42	1.25325	8.77079e-14	6.49623e-12	Up	Heavy metal transport/detoxification superfamily protein
Peaxi162Scf00646g00009	1.63	3.78333	1.21479	0.000453841	0.00510656	Up	Unknown protein
Peaxi162Scf00646g00323	38.5567	84.9	1.13878	1.88575e-16	1.98299e-14	Up	alpha/beta-Hydrolases superfamily protein
Peaxi162Scf00667g00615	0.473333	1.57	1.72984	0.00305676	0.0244321	Up	Ninja-family protein 1
Peaxi162Scf00667g00619	0.0833333	1.24333	3.89918	6.66504e-06	0.000129811	Up	ureide permease 1
Peaxi162Scf00668g00317	0.703333	1.92667	1.45383	0.0057133	0.0402626	Up	Cytochrome P450 superfamily protein
Peaxi162Scf00672g00612	0.0133333	0.206667	3.9542	0.00293789	0.023682	Up	Subtilisin-like serine endopeptidase family protein
Peaxi162Scf00672g00810	6.38333	14.16	1.14944	1.77565e-07	4.99704e-06	Up	GDSL esterase/lipase
Peaxi162Scf00673g00042	1.58	6.91667	2.13015	9.50241e-05	0.00134375	Up	nicotianamine synthase 3
Peaxi162Scf00679g00032	2.17667	17.0667	2.97099	8.35511e-32	2.48254e-29	Up	heat shock protein 70
Peaxi162Scf00681g00116	7.78	15.79	1.02117	0.000226353	0.00283663	Up	Thioredoxin-like protein 4A
Peaxi162Scf00683g00019	4.81333	10.07	1.06496	0.000883074	0.00884562	Up	Ribosomal protein S24/S35, mitochondrial
Peaxi162Scf00683g00024	0.13	0.713333	2.45606	0.00203202	0.0174771	Up	Core-2/I-branching beta-1,6-N-acetylglucosaminyltransferase family protein
Peaxi162Scf00683g00459	8.92333	19.2767	1.1112	1.51305e-08	5.271e-07	Up	Phosphoethanolamine N-methyltransferase
Peaxi162Scf00683g00460	3.05667	7.24667	1.24536	7.01884e-11	3.63798e-09	Up	Leucine-rich receptor-like protein kinase family protein
Peaxi162Scf00684g00323	0.166667	0.776667	2.22033	0.000340586	0.00398488	Up	Protein kinase superfamily protein
Peaxi162Scf00684g00571	0.89	23.76	4.73859	3.60168e-09	1.39657e-07	Up	2-oxoglutarate (2OG) and Fe(II)-dependent oxygenase superfamily protein
Peaxi162Scf00685g00069	0.956667	2.65	1.4699	0.00694187	0.0470644	Up	-
Peaxi162Scf00685g10014	1.91	8.26	2.11257	0.00169982	0.0150923	Up	Unknown protein
Peaxi162Scf00688g00350	35.5333	72.8067	1.0349	9.64693e-06	0.000179409	Up	P-loop containing nucleoside triphosphate hydrolases superfamily protein
Peaxi162Scf00689g00420	3.86333	8.90667	1.20504	1.48252e-05	0.000263075	Up	Aldehyde dehydrogenase
Peaxi162Scf00691g00316	1.08667	3.3	1.60256	0.00588769	0.0412187	Up	Calcium-dependent phosphotriesterase superfamily protein
Peaxi162Scf00699g00004	1.32	6.29667	2.25405	0.000481819	0.00536936	Up	Polyketide cyclase/dehydrase and lipid transport superfamily protein
Peaxi162Scf00699g00417	5.30333	11.0467	1.05864	0.00248586	0.0206909	Up	Unknown protein
Peaxi162Scf00699g00648	2.85667	6.31	1.14331	0.000143158	0.00191524	Up	Aurora kinase A-B
Peaxi162Scf00700g00129	0.85	2.12667	1.32306	0.00122823	0.0115668	Up	COP9 signalosome complex subunit 3
Peaxi162Scf00710g00416	0.266667	0.886667	1.73335	0.00173923	0.0153833	Up	basic helix-loop-helix (bHLH) DNA-binding superfamily protein
Peaxi162Scf00714g00331	0.256667	1.29667	2.33684	0.00231715	0.0194899	Up	Heat stress transcription factor B-2b
Peaxi162Scf00714g00524	0.51	2.25667	2.14562	0.000459478	0.00515636	Up	cytochrome P450, family 76, subfamily C, polypeptide 4
Peaxi162Scf00715g00117	0.223333	0.656667	1.55596	0.00674732	0.0459839	Up	DNA repair and recombination protein RAD54-like
Peaxi162Scf00722g00019	2.27667	18.2133	3	1.47006e-16	1.56519e-14	Up	xyloglucan endotransglucosylase/hydrolase 32
Peaxi162Scf00723g00019	0.136667	1.48333	3.44011	0.000362695	0.00419554	Up	Kirola
Peaxi162Scf00723g00311	0.336667	3.57667	3.40922	5.86625e-06	0.000115486	Up	Calcium-dependent lipid-binding (CaLB domain) family protein
Peaxi162Scf00723g00515	0.686667	2.75333	2.0035	0.000617962	0.00661256	Up	multidrug resistance-associated protein 3
Peaxi162Scf00724g00072	0.62	2.65333	2.09747	5.10694e-07	1.27814e-05	Up	HXXXD-type acyl-transferase family protein
Peaxi162Scf00724g00710	1.81333	4.13	1.1875	0.00429612	0.0321616	Up	RNA polymerase III RPC4
Peaxi162Scf00740g00421	0.53	2.47333	2.22239	4.70793e-06	9.44206e-05	Up	YELLOW STRIPE like 3
Peaxi162Scf00744g00036	0.06	0.786667	3.71272	4.69488e-05	0.000733752	Up	Dehydration-responsive element-binding protein 2C
Peaxi162Scf00745g00865	0.846667	2.64667	1.64431	1.85083e-05	0.000319556	Up	4-coumarate:CoA ligase 3
Peaxi162Scf00746g00510	0.001	0.153333	7.26053	0.00299606	0.0240674	Up	Unknown protein
Peaxi162Scf00747g00310	143.967	404.507	1.49043	2.17666e-18	2.72648e-16	Up	Chlorophyll a-b binding protein 6A, chloroplastic
Peaxi162Scf00753g00052	6.19	19.2467	1.6366	9.06914e-16	8.98232e-14	Up	Cytochrome P450 superfamily protein
Peaxi162Scf00753g00333	0.176667	1.08333	2.61638	0.0030027	0.0241131	Up	ubiquitin-associated (UBA)/TS-N domain-containing protein
Peaxi162Scf00753g00440	3.12667	6.87667	1.13708	0.00138035	0.0127428	Up	endonuclease 2
Peaxi162Scf00758g00412	1.13333	8.64667	2.93157	8.30073e-08	2.54632e-06	Up	GRAM domain family protein
Peaxi162Scf00760g00015	9.25333	224.613	4.60133	7.56146e-59	1.01694e-55	Up	Heat shock 70 kDa protein 3
Peaxi162Scf00763g00043	3.6	8.37333	1.21781	1.98738e-07	5.55012e-06	Up	Transducin/WD40 repeat-like superfamily protein
Peaxi162Scf00767g00017	3.85333	7.96667	1.04787	4.25691e-07	1.09323e-05	Up	Calcium-transporting ATPase, endoplasmic reticulum-type
Peaxi162Scf00767g00033	0.14	1.15	3.03814	0.00594424	0.0415235	Up	SAUR-like auxin-responsive protein family
Peaxi162Scf00767g00212	1.12667	8.05333	2.83753	3.6998e-09	1.42896e-07	Up	Homeobox-leucine zipper protein family
Peaxi162Scf00770g00316	0.001	2.14667	11.0679	1.11173e-09	4.71111e-08	Up	galactinol synthase 1
Peaxi162Scf00772g00076	0.001	0.8	9.64386	0.000982342	0.00965824	Up	basic helix-loop-helix (bHLH) DNA-binding superfamily protein
Peaxi162Scf00774g00314	0.001	0.206667	7.69116	0.0039463	0.0300477	Up	laccase 17
Peaxi162Scf00776g00224	2111.27	5014.76	1.24807	8.25875e-14	6.15265e-12	Up	Chlorophyll a-b binding protein 37, chloroplastic
Peaxi162Scf00777g00522	0.11	0.536667	2.28652	0.0067053	0.0457801	Up	Protein of unknown function (DUF1666)
Peaxi162Scf00781g00031	0.886667	3.01333	1.7649	0.000848146	0.00857305	Up	Sulfite exporter TauE/SafE family protein
Peaxi162Scf00783g00014	0.813333	2.42667	1.57706	0.00123641	0.0116305	Up	Bifunctional inhibitor/lipid-transfer protein/seed storage 2S albumin superfamily protein
Peaxi162Scf00783g00036	1.92	5.67	1.56224	0.000293405	0.0035315	Up	Unknown protein
Peaxi162Scf00783g00131	0.001	0.923333	9.85071	0.00342308	0.0267084	Up	-
Peaxi162Scf00783g00342	0.293333	1.27333	2.118	0.00564073	0.0398721	Up	Unknown protein
Peaxi162Scf00797g00012	1.42667	3.43667	1.26836	0.00633041	0.0437308	Up	Small heat shock protein, chloroplastic
Peaxi162Scf00801g00061	18.8267	39.8633	1.08228	5.21115e-05	0.000803139	Up	cytochrome P450, family 71, subfamily A, polypeptide 22
Peaxi162Scf00801g00712	2.02333	4.90333	1.27703	0.00137034	0.0126642	Up	cytochrome P450, family 71, subfamily A, polypeptide 23
Peaxi162Scf00802g00238	1.97667	5.32	1.42836	0.00114127	0.0108776	Up	5'-AMP-activated protein kinase beta-2 subunit protein
Peaxi162Scf00803g00014	0.443333	2.76667	2.64169	1.88454e-08	6.43793e-07	Up	SPX domain gene 3
Peaxi162Scf00803g00019	0.296667	3.23333	3.44611	2.75917e-06	5.81725e-05	Up	Unknown protein
Peaxi162Scf00809g00432	2.03	9.99333	2.29949	7.7685e-15	6.70637e-13	Up	Tryptophan/tyrosine permease [Theobroma cacao] gb|EOY18632.1| Tryptophan/tyrosine permease [Theobroma cacao]
Peaxi162Scf00815g00116	0.173333	2.67333	3.94702	0.000135794	0.00182629	Up	UP-9A [Nicotiana tabacum]
Peaxi162Scf00815g00348	9.88333	30.85	1.6422	7.81325e-17	8.53214e-15	Up	Pentatricopeptide repeat-containing protein
Peaxi162Scf00817g00116	6.36667	14.8333	1.22023	4.37455e-07	1.11611e-05	Up	F-box protein PP2-B1
Peaxi162Scf00821g00315	5.24667	11.52	1.13467	7.72351e-06	0.000147834	Up	Rhamnogalacturonate lyase family protein
Peaxi162Scf00825g00003	10.51	60.86	2.53373	5.35925e-07	1.33735e-05	Up	Chlorophyll a-b binding protein 25, chloroplastic
Peaxi162Scf00825g00004	167.047	716.383	2.10048	1.97092e-05	0.000338233	Up	Chlorophyll a-b binding protein 25, chloroplastic
Peaxi162Scf00827g00412	2.50667	5.29	1.0775	0.00149015	0.0135364	Up	Adenine nucleotide alpha hydrolases-like superfamily protein
Peaxi162Scf00835g00334	0.94	2.12667	1.17786	6.31935e-05	0.000950431	Up	Staphylococcal nuclease domain-containing protein 1
Peaxi162Scf00845g00122	18.8767	38.29	1.02036	6.36053e-07	1.56279e-05	Up	arabinogalactan-protein [Nicotiana alata]
Peaxi162Scf00851g00012	0.856667	6.77667	2.98377	3.24108e-07	8.57987e-06	Up	Unknown protein
Peaxi162Scf00855g00013	6.38	14.84	1.21786	1.12053e-06	2.62207e-05	Up	PATELLIN 2
Peaxi162Scf00855g00233	3.26667	7.16333	1.13281	0.000267532	0.00326469	Up	Unknown protein
Peaxi162Scf00860g00429	0.0266667	0.423333	3.98868	9.89717e-05	0.00139187	Up	Subtilisin-like serine endopeptidase family protein
Peaxi162Scf00876g00116	0.11	1.25333	3.51019	3.1273e-06	6.50749e-05	Up	HXXXD-type acyl-transferase family protein
Peaxi162Scf00876g00315	23.45	50.1067	1.09541	6.97559e-13	4.71495e-11	Up	Uncharacterised protein family (UPF0114)
Peaxi162Scf00876g00316	2.75	5.54333	1.01132	0.000382152	0.00440664	Up	Tryptophan synthase beta chain 2
Peaxi162Scf00878g00026	7.16667	15.5133	1.11413	1.11555e-07	3.29544e-06	Up	Homeobox-leucine zipper protein family
Peaxi162Scf00889g00221	2.98	7.90333	1.40715	9.32767e-05	0.00132343	Up	EF-hand domain-containing protein 1, putative [Theobroma cacao] gb|EOY32080.1| EF-hand domain-containing protein 1, putative [Theobroma cacao]
Peaxi162Scf00890g00115	4.09	8.26333	1.01462	9.22565e-05	0.00131187	Up	Protein SCO1 homolog 1, mitochondrial
Peaxi162Scf00892g00114	1.83333	6.37667	1.79833	1.37479e-07	3.96949e-06	Up	conserved hypothetical protein [Ricinus communis] gb|EEF38646.1| conserved hypothetical protein [Ricinus communis]
Peaxi162Scf00893g00021	0.726667	1.86333	1.35852	0.00203188	0.0174771	Up	HXXXD-type acyl-transferase family protein
Peaxi162Scf00900g00110	0.88	2.87333	1.70715	1.77643e-05	0.000308377	Up	Eukaryotic aspartyl protease family protein
Peaxi162Scf00904g00212	1.78	4.85	1.44611	0.000178672	0.00231405	Up	WRKY family transcription factor
Peaxi162Scf00904g00476	0.0133333	0.2	3.90689	0.00608909	0.0423732	Up	G-type lectin S-receptor-like serine/threonine-protein kinase
Peaxi162Scf00906g00019	81.7167	439.113	2.42589	1.3173e-19	1.81208e-17	Up	light-harvesting chlorophyll B-binding protein 3
Peaxi162Scf00907g00025	2.66	7.24667	1.44589	0.000298981	0.00358342	Up	alpha/beta-Hydrolases superfamily protein
Peaxi162Scf00910g00211	5.80333	15.2167	1.3907	6.24813e-06	0.000122344	Up	plant U-box 24
Peaxi162Scf00912g00021	2.72667	14.81	2.44136	9.06368e-14	6.67447e-12	Up	Subtilase family protein
Peaxi162Scf00913g00019	2.74	10.08	1.87925	7.80651e-12	4.59631e-10	Up	cinnamyl alcohol dehydrogenase 6
Peaxi162Scf00914g00530	0.206667	0.693333	1.74624	0.00130096	0.0121238	Up	SHV3-like 4
Peaxi162Scf00917g00042	19.4767	52.6133	1.43368	6.29796e-10	2.80369e-08	Up	Calcium-binding EF-hand family protein
Peaxi162Scf00921g00023	7.41667	16.77	1.17704	3.03466e-06	6.34053e-05	Up	Coiled-coil domain-containing protein 21, putative isoform 2, partial [Theobroma cacao] gb|EOX93297.1| Coiled-coil domain-containing protein 21, putative isoform 2, partial [Theobroma cacao]
Peaxi162Scf00926g00007	10.51	30.9833	1.55973	8.96159e-15	7.60782e-13	Up	DnaJ homolog subfamily B member 5
Peaxi162Scf00927g00035	5.64	20.9367	1.89226	9.15956e-17	9.8757e-15	Up	flavonol synthase 1
Peaxi162Scf00928g00125	5.77667	14.38	1.31575	1.7738e-06	3.9586e-05	Up	Protein LURP-one-related 6
Peaxi162Scf00928g00232	1.13333	2.67667	1.23987	0.00148639	0.0135118	Up	sucrose synthase 4
Peaxi162Scf00939g00126	0.336667	1.01333	1.58972	0.00551906	0.0391747	Up	Rhamnogalacturonate lyase family protein
Peaxi162Scf00942g00122	4.99667	11.5933	1.21426	3.14394e-06	6.52616e-05	Up	Zinc finger protein CONSTANS-LIKE 5
Peaxi162Scf00943g00310	0.353333	1.53667	2.1207	0.00204342	0.0175633	Up	DNA binding protein, putative [Ricinus communis] gb|EEF33471.1| DNA binding protein, putative [Ricinus communis]
Peaxi162Scf00944g00026	0.0266667	0.376667	3.82018	0.00267958	0.021953	Up	Pectin lyase-like superfamily protein
Peaxi162Scf00946g00028	0.29	1.85	2.6734	0.00069187	0.0072635	Up	-
Peaxi162Scf00955g00005	1.78667	4.62333	1.37166	0.00289819	0.0234136	Up	Unknown protein
Peaxi162Scf00962g00002	0.72	2.46667	1.77649	0.000357571	0.00414753	Up	glycerophosphodiester phosphodiesterase, putative [Ricinus communis] gb|EEF47415.1| glycerophosphodiester phosphodiesterase, putative [Ricinus communis]
Peaxi162Scf00962g00311	0.706667	1.61333	1.19094	0.00257396	0.0212306	Up	Rhamnogalacturonate lyase family protein
Peaxi162Scf00973g00317	2.83	7.34667	1.37629	2.25342e-06	4.8964e-05	Up	Isovaleryl-CoA dehydrogenase, mitochondrial
Peaxi162Scf00977g00015	5.46	11.7233	1.10241	0.000267954	0.00326827	Up	GDSL esterase/lipase
Peaxi162Scf00986g00024	1.10667	2.68333	1.27781	0.00586813	0.0411268	Up	tonoplast intrinsic protein 1
Peaxi162Scf00990g00121	0.001	3.74333	11.8701	3.25228e-06	6.73464e-05	Up	Protein of unknown function (DUF506)
Peaxi162Scf00991g00013	0.26	1.94	2.89947	0.00309501	0.0246992	Up	conserved hypothetical protein [Ricinus communis] gb|EEF47748.1| conserved hypothetical protein [Ricinus communis]
Peaxi162Scf00993g00033	0.566667	1.66667	1.55639	0.00436325	0.032553	Up	myb-like transcription factor family protein
Peaxi162Scf00998g00012	0.001	0.583333	9.18818	0.00394889	0.0300583	Up	Toll-Interleukin-Resistance (TIR) domain family protein
Peaxi162Scf01010g00117	9.81333	108.337	3.46463	1.91955e-50	1.81668e-47	Up	17.6 kDa class I heat shock protein 3
Peaxi162Scf01011g00014	1.33667	3.02667	1.17909	3.84925e-05	0.000615904	Up	auxin response factor 16
Peaxi162Scf01012g00013	1.71333	6.25	1.86705	1.88745e-08	6.43926e-07	Up	Ethylene-responsive transcription factor 4
Peaxi162Scf01013g00027	0.496667	2.90333	2.54736	0.00190638	0.0165693	Up	-
Peaxi162Scf01013g00226	0.001	0.203333	7.6677	0.00155737	0.0140393	Up	heat shock protein 70
Peaxi162Scf01042g00028	3.23333	6.59333	1.02799	0.000279317	0.00338425	Up	2-oxoglutarate (2OG) and Fe(II)-dependent oxygenase superfamily protein
Peaxi162Scf01052g00115	0.0866667	0.763333	3.13876	0.000330296	0.00388405	Up	Unknown protein
Peaxi162Scf01056g00116	0.3	2.6	3.11548	0.000612419	0.00656699	Up	TRICHOME BIREFRINGENCE-LIKE 19
Peaxi162Scf01056g00247	0.113333	0.756667	2.73909	0.000858208	0.00866106	Up	NAD(P)-binding Rossmann-fold superfamily protein
Peaxi162Scf01062g00213	0.66	3.05333	2.20985	0.00356559	0.0276514	Up	Unknown protein
Peaxi162Scf01082g00111	106.557	473.33	2.15123	9.40771e-08	2.84155e-06	Up	Glutathione S-transferase family protein
Peaxi162Scf01089g00011	42.3467	149.213	1.81706	1.43807e-18	1.82821e-16	Up	Cactin
Peaxi162Scf01089g00016	0.263333	2.05	2.96066	5.72327e-14	4.31406e-12	Up	Casparian strip membrane protein 1
Peaxi162Scf01089g00032	0.563333	1.76	1.64351	0.00041079	0.00468194	Up	CBL-interacting protein kinase 25
Peaxi162Scf01094g00002	0.0433333	0.76	4.13245	0.00216714	0.0184775	Up	ethylene response factor 189 [Nicotiana tabacum]
Peaxi162Scf01105g00008	3.21333	6.95	1.11294	0.0008099	0.00827484	Up	Ras-related protein Rab-18-B
Peaxi162Scf01111g00016	23.7267	76.8267	1.6951	3.44633e-21	5.36976e-19	Up	Transmembrane protein 184C
Peaxi162Scf01114g00116	13.7767	28.7067	1.05916	7.42966e-10	3.23976e-08	Up	Protein kinase superfamily protein
Peaxi162Scf01141g00126	6.82	14.8467	1.1223	0.000429538	0.00487388	Up	Transducin/WD40 repeat-like superfamily protein
Peaxi162Scf01149g00020	14.3033	40.0167	1.48425	3.67889e-08	1.18996e-06	Up	Transmembrane amino acid transporter family protein
Peaxi162Scf01149g00223	0.05	0.68	3.76553	3.9657e-05	0.000631725	Up	laccase 12
Peaxi162Scf01158g00313	0.001	0.633333	9.30682	0.000588535	0.006367	Up	Bifunctional inhibitor/lipid-transfer protein/seed storage 2S albumin superfamily protein [Theobroma cacao] gb|EOX94707.1| Bifunctional inhibitor/lipid-transfer protein/seed storage 2S albumin superfamily protein [Theobroma cacao]
Peaxi162Scf01164g00036	0.336667	1.59667	2.24567	0.000750146	0.00774797	Up	Cytochrome c biogenesis protein CcsA
Peaxi162Scf01184g00017	0.523333	2.76333	2.40061	3.53369e-08	1.15174e-06	Up	RED family protein
Peaxi162Scf01205g00112	0.773333	1.98667	1.36119	0.000568286	0.00618986	Up	MLO-like protein 1
Peaxi162Scf01205g00183	11.2267	39.8267	1.82681	2.38659e-21	3.81153e-19	Up	receptor like protein 13
Peaxi162Scf01211g00117	10.1433	23.6333	1.22029	2.38336e-10	1.13201e-08	Up	Unknown protein
Peaxi162Scf01211g00135	9.89667	25.6433	1.37357	9.4881e-17	1.01869e-14	Up	Protein of unknown function (DUF616)
Peaxi162Scf01211g10016	1.29	4.67	1.85605	6.2517e-09	2.32194e-07	Up	nine-cis-epoxycarotenoid dioxygenase 5
Peaxi162Scf01216g00053	257.64	1524.37	2.56479	1.99819e-22	3.54582e-20	Up	Chlorophyll a-b binding protein 13, chloroplastic
Peaxi162Scf01238g00220	6.93667	26.42	1.92932	2.1612e-09	8.73817e-08	Up	Non-specific lipid-transfer protein 2
Peaxi162Scf01248g00004	7.03667	30.1567	2.09951	2.973e-17	3.40668e-15	Up	NAD(P)H-quinone oxidoreductase subunit H, putative isoform 1 [Theobroma cacao] ref|XP_007034794.1| NAD(P)H-quinone oxidoreductase subunit H, putative isoform 1 [Theobroma cacao] gb|EOY05719.1| NAD(P)H-quinone oxidoreductase subunit H, putative isoform 1 [Theobroma cacao] gb|EOY05720.1| NAD(P)H-quinone oxidoreductase subunit H, putative isoform 1 [Theobroma cacao]
Peaxi162Scf01253g00002	4.47667	38.6267	3.1091	2.3252e-25	4.9104e-23	Up	17.6 kDa class II heat shock protein
Peaxi162Scf01254g00022	2.85667	18.27	2.67707	9.47191e-44	5.62874e-41	Up	BAG family molecular chaperone regulator 6 [Morus notabilis]
Peaxi162Scf01258g00119	5.31333	15.9733	1.58798	4.35386e-14	3.36115e-12	Up	Auxin-responsive GH3 family protein
Peaxi162Scf01260g00001	1.43	6.29	2.13704	0.00395063	0.0300626	Up	Unknown protein
Peaxi162Scf01261g00011	510.667	1151.15	1.17262	2.84316e-18	3.52676e-16	Up	Chitinase family protein
Peaxi162Scf01261g00127	0.5	1.79667	1.84532	0.000172485	0.00224759	Up	AMP-dependent synthetase and ligase family protein
Peaxi162Scf01276g00036	44.78	91.5267	1.03134	9.90181e-12	5.76357e-10	Up	2-oxoglutarate (2OG) and Fe(II)-dependent oxygenase superfamily protein
Peaxi162Scf01276g00043	22.24	47.8	1.10385	2.09727e-15	1.94879e-13	Up	Cytochrome P450 superfamily protein
Peaxi162Scf01286g00119	0.45	2.32667	2.37027	9.92142e-07	2.34092e-05	Up	Calcium-dependent lipid-binding (CaLB domain) family protein
Peaxi162Scf01287g00012	1.50333	14.8133	3.30066	1.83e-30	5.08283e-28	Up	Remorin family protein
Peaxi162Scf01294g00118	9.20333	19.01	1.04653	7.29545e-05	0.00107114	Up	-
Peaxi162Scf01302g00034	57.4167	115.12	1.0036	2.85588e-09	1.12792e-07	Up	PAR1 protein
Peaxi162Scf01305g00030	0.001	0.303333	8.24476	0.000695885	0.00729965	Up	Histone-lysine N-methyltransferase, H3 lysine-9 specific SUVH6
Peaxi162Scf01312g00039	2.62667	7.84333	1.57823	4.79722e-06	9.58432e-05	Up	cytochrome P450, family 82, subfamily C, polypeptide 2
Peaxi162Scf01312g00069	3.38667	7.14667	1.0774	0.000257308	0.00315347	Up	P-loop containing nucleoside triphosphate hydrolases superfamily protein
Peaxi162Scf01333g00131	0.106667	0.6	2.49185	0.00097732	0.00961257	Up	laccase 7
Peaxi162Scf01342g00001	7.85333	19.5467	1.31555	0.00740918	0.049381	Up	Cysteine proteinases superfamily protein
Peaxi162Scf01342g00005	34.8867	167.513	2.26353	9.29582e-31	2.63929e-28	Up	Cysteine proteinases superfamily protein
Peaxi162Scf01347g00012	4.86	13.99	1.52537	9.3027e-07	2.20308e-05	Up	Leucine-rich repeat (LRR) family protein
Peaxi162Scf01347g00135	5.57667	12.6567	1.18242	1.91169e-07	5.35042e-06	Up	RHOMBOID-like protein 14
Peaxi162Scf01393g00017	0.813333	2.12	1.38215	0.00591017	0.0413421	Up	Mitochondrial phosphate carrier protein 1, mitochondrial
Peaxi162Scf01414g00014	4.65667	14.2333	1.6119	0.000711821	0.00742718	Up	HVA22 homologue E
Peaxi162Scf01419g00001	0.001	2.77333	11.4374	1.20578e-09	5.05934e-08	Up	aspartic proteinase nepenthesin-1 precursor [Oryza alta]
Peaxi162Scf01455g00005	0.323333	1.89	2.54729	3.64308e-05	0.000587699	Up	terpene synthase 04
Peaxi162Scf01517g00133	0.23	0.736667	1.67938	0.00533207	0.0381227	Up	Two-component response regulator-like PRR73
Peaxi162Scf01533g00025	0.26	1.54333	2.56947	8.27911e-05	0.00119187	Up	Galactose mutarotase-like superfamily protein
Peaxi162Scf01536g00004	50.1467	167.373	1.73884	3.23839e-11	1.7644e-09	Up	Chlorophyll a-b binding protein 50, chloroplastic
Peaxi162Scf01574g00018	0.843333	2.22667	1.40071	0.000246324	0.00303926	Up	G-type lectin S-receptor-like serine/threonine-protein kinase
Peaxi162Scf01604g00016	0.1	0.903333	3.17526	0.00111894	0.0106967	Up	NAD(P)-binding Rossmann-fold superfamily protein
Peaxi162Scf01607g00012	1.51	5.14667	1.76909	0.00315685	0.0250441	Up	conserved hypothetical protein [Ricinus communis] gb|EEF41712.1| conserved hypothetical protein [Ricinus communis]
Peaxi162Scf01650g00008	20.3467	71.4567	1.81228	6.54596e-09	2.42419e-07	Up	Unknown protein
Peaxi162Scf01725g00008	34.9867	191.527	2.45267	6.08064e-37	2.46633e-34	Up	Subtilase family protein
Peaxi162Scf01735g00010	0.123333	1.22333	3.31018	0.000314653	0.00372582	Up	Peroxidase superfamily protein
Peaxi162Scf02085g00005	5.46	11.15	1.03007	1.14714e-07	3.36157e-06	Up	DNAse I-like superfamily protein
Peaxi162Scf02295g00022	1.36333	7.78667	2.51387	7.74213e-06	0.00014808	Up	CYCLOPS [Medicago truncatula] gb|ABN45743.1| interacting protein of DMI3 [Medicago truncatula] gb|ABU63671.1| CYCLOPS [Medicago truncatula] gb|AES95561.1| CYCLOPS [Medicago truncatula]
Peaxi162Scf03648g00013	12.5533	48.7067	1.95605	0.000534258	0.00587684	Up	Chlorophyll a-b binding protein 25, chloroplastic
Peaxi162Scf20962g00002	53.39	265.607	2.31465	7.5965e-06	0.000145512	Up	Chlorophyll a-b binding protein 25, chloroplastic
Peaxi162Scf23003g00001	5.53667	11.3167	1.03136	8.65848e-05	0.00124017	Up	CBL-interacting protein kinase 12
Peaxi162Scf32442g00001	0.0366667	1.84	5.64909	6.38814e-05	0.000958521	Up	Heat shock 70 kDa protein 5
XLOC_000448	2.39333	5.91667	1.30576	0.000583152	0.00632482	Up	OIT08419.1 4-alpha-glucanotransferase dpe2 [Nicotiana attenuata]
XLOC_000449	0.996667	3.22	1.69188	1.72101e-07	4.85933e-06	Up	XP_016476667.1 PREDICTED: 4-alpha-glucanotransferase DPE2-like isoform X1 [Nicotiana tabacum]
XLOC_000500	2.94	5.9	1.0049	0.00147417	0.0134486	Up	XP_016482266.1 PREDICTED: uncharacterized protein LOC107803142 [Nicotiana tabacum]
XLOC_000848	0.0766667	1.92333	4.64887	1.74937e-05	0.000304299	Up	-
XLOC_001488	21.4267	55.4667	1.37221	8.62277e-06	0.000162491	Up	-
XLOC_001522	0.153333	1.64333	3.42188	2.03295e-05	0.000347014	Up	XP_009608133.1 PREDICTED: universal stress protein PHOS32-like [Nicotiana tomentosiformis]
XLOC_001800	0.001	0.936667	9.87139	0.00464132	0.0341047	Up	-
XLOC_002077	2.89333	7.62667	1.39832	0.0049047	0.0356557	Up	-
XLOC_002215	0.9	2.16667	1.26748	0.00235147	0.0196943	Up	XP_015168851.1 PREDICTED: uncharacterized protein LOC107062574 [Solanum tuberosum]
XLOC_003604	0.87	2.17333	1.32082	0.002263	0.0191288	Up	-
XLOC_004833	0.776667	6.19667	2.99612	2.34406e-08	7.85031e-07	Up	XP_009772382.1 PREDICTED: histidine-containing phosphotransfer protein 4 isoform X2 [Nicotiana sylvestris]
XLOC_005185	0.46	1.87667	2.02847	0.00165311	0.0147236	Up	-
XLOC_006961	0.723333	2.58333	1.8365	0.00134762	0.0124949	Up	OIT39571.1 hypothetical protein A4A49_28138 [Nicotiana attenuata]
XLOC_006980	5.43	38.2067	2.8148	2.55949e-08	8.51598e-07	Up	-
XLOC_007394	0.25	1.93	2.9486	6.48076e-05	0.00097014	Up	-
XLOC_007427	7.23667	20.2733	1.48619	1.69351e-12	1.08456e-10	Up	-
XLOC_007990	0.616667	2.79	2.1777	3.5969e-08	1.16936e-06	Up	XP_009799273.1 PREDICTED: probable LRR receptor-like serine/threonine-protein kinase At3g47570 isoform X1 [Nicotiana sylvestris]
XLOC_008316	8.09667	16.68	1.04272	0.000442176	0.00498849	Up	-
XLOC_008358	292.983	635.353	1.11674	1.33926e-16	1.43189e-14	Up	XP_009596689.1 PREDICTED: polyubiquitin-like [Nicotiana tomentosiformis]
XLOC_009390	0.266667	1.62333	2.60585	0.0039169	0.0298504	Up	XP_008369722.1 PREDICTED: cytochrome b-c1 complex subunit 9-like [Malus domestica]
XLOC_009635	0.393333	3.64	3.21011	1.98869e-15	1.86143e-13	Up	XP_019232587.1 PREDICTED: uncharacterized protein LOC109213261 [Nicotiana attenuata]
XLOC_009683	8.75333	22.3433	1.35194	0.00689852	0.0468403	Up	-
XLOC_010035	0.35	1.26	1.848	0.00533178	0.0381227	Up	XP_009590786.1 PREDICTED: WD-40 repeat-containing protein MSI4-like [Nicotiana tomentosiformis]
XLOC_010119	2.28667	5.38667	1.23615	0.000122076	0.00166458	Up	XP_019223871.1 PREDICTED: uncharacterized protein LOC109205611 [Nicotiana attenuata]
XLOC_010696	0.001	1.04333	10.027	0.00122818	0.0115668	Up	-
XLOC_012199	5.02333	13.11	1.38395	0.00529894	0.0379388	Up	-
XLOC_012611	4.96	10.97	1.14515	0.00132759	0.0123315	Up	XP_018623912.1 PREDICTED: uncharacterized protein LOC104088933 isoform X3 [Nicotiana tomentosiformis]
XLOC_013227	0.0533333	0.976667	4.19476	0.00139998	0.0128914	Up	XP_019227792.1 PREDICTED: uncharacterized protein LOC109209073 [Nicotiana attenuata]
XLOC_013261	0.163333	0.93	2.50941	0.00609461	0.0424001	Up	OIT19212.1 hypothetical protein A4A49_42428 [Nicotiana attenuata]
XLOC_013326	0.316667	2.01333	2.66855	0.000702577	0.00734873	Up	XP_009801879.1 PREDICTED: uncharacterized protein LOC104247536 [Nicotiana sylvestris]
XLOC_013953	0.303333	1.68333	2.47234	0.00250292	0.0208126	Up	-
XLOC_014003	4.43333	12.52	1.49777	2.39325e-09	9.61551e-08	Up	-
XLOC_014033	0.07	7.04333	6.65276	5.6568e-17	6.31215e-15	Up	-
XLOC_014357	2.19333	8.50333	1.9549	1.03716e-05	0.000191197	Up	-
XLOC_014940	0.001	1.11667	10.125	0.00635042	0.0438337	Up	XP_009618266.1 PREDICTED: late blight resistance protein R1-A-like isoform X1 [Nicotiana tomentosiformis]
XLOC_014941	0.001	2.05	11.0014	4.257e-05	0.000673972	Up	XP_009763533.1 PREDICTED: putative late blight resistance protein homolog R1B-12 [Nicotiana sylvestris]
XLOC_014975	0.0333333	0.866667	4.70044	0.00657147	0.0451279	Up	XP_009800104.1 PREDICTED: putative late blight resistance protein homolog R1B-16 isoform X1 [Nicotiana sylvestris]
XLOC_015348	5.49667	14.72	1.42115	5.08994e-15	4.48494e-13	Up	XP_006366710.1 PREDICTED: cytochrome P450 704B1 [Solanum tuberosum]
XLOC_016343	0.366667	1.72333	2.23266	1.10623e-05	0.000202344	Up	-
XLOC_016633	0.29	1.16667	2.00827	0.00161026	0.0143973	Up	XP_009624078.1 PREDICTED: uncharacterized protein LOC104115202 [Nicotiana tomentosiformis]
XLOC_017586	0.0566667	1.18	4.38014	0.000630605	0.0067197	Up	-
XLOC_017635	0.286667	1.22333	2.09337	0.00373437	0.0287336	Up	XP_019066950.1 PREDICTED: uncharacterized protein LOC101246516 [Solanum lycopersicum]
XLOC_017639	0.263333	1.51667	2.52594	0.00650773	0.0447744	Up	XP_015085758.1 PREDICTED: uncharacterized protein LOC107028999 [Solanum pennellii]
XLOC_017800	0.923333	2.62667	1.50831	0.0033529	0.026249	Up	-
XLOC_018102	0.02	0.73	5.18982	0.000684027	0.00720781	Up	-
XLOC_019172	0.656667	1.99	1.59954	0.00185378	0.0162003	Up	-
XLOC_019359	0.236667	6.25333	4.7237	5.62271e-08	1.76508e-06	Up	-
XLOC_019606	0.14	1.33333	3.25154	7.83717e-05	0.00113592	Up	OIT32508.1 hypothetical protein A4A49_49095 [Nicotiana attenuata]
XLOC_020682	0.12	0.916667	2.93336	0.000161567	0.00212372	Up	XP_009787010.1 PREDICTED: 26.5 kDa heat shock protein, mitochondrial-like [Nicotiana sylvestris]
XLOC_021232	0.813333	3.42667	2.07489	0.000450467	0.00507082	Up	-
XLOC_021976	3.71333	22.68	2.61063	0.0045866	0.0337756	Up	-
XLOC_022153	0.246667	0.973333	1.98037	0.00422891	0.0317547	Up	-
XLOC_022336	0.243333	26.45	6.76419	2.08583e-08	7.0595e-07	Up	XP_004252965.2 PREDICTED: V-type proton ATPase subunit e1 [Solanum lycopersicum]
XLOC_022999	1.73	5.28	1.60977	6.8293e-12	4.06781e-10	Up	-
XLOC_023181	0.43	1.21333	1.49657	0.0071366	0.0479646	Up	OIT20739.1 putative ribonuclease h protein, partial [Nicotiana attenuata]
XLOC_023440	0.0433333	0.746667	4.10692	0.00376585	0.0289149	Up	-
XLOC_023628	1.94667	7.14333	1.87559	1.64636e-05	0.000289137	Up	-
XLOC_024153	0.146667	2.10667	3.84435	0.000131421	0.00177291	Up	-
XLOC_025547	1.56	14.57	3.22338	1.55866e-08	5.41883e-07	Up	XP_016451072.1 PREDICTED: uncharacterized protein LOC107775806 [Nicotiana tabacum]
XLOC_025564	2.31333	4.84667	1.06702	0.00137702	0.0127213	Up	-
XLOC_026248	6.76667	15.3867	1.18516	0.0053254	0.0381177	Up	XP_019242047.1 PREDICTED: uncharacterized protein LOC109222100 [Nicotiana attenuata]
XLOC_026497	0.453333	5.26667	3.53825	0.000408947	0.0046651	Up	-
XLOC_026505	2.13333	5.89333	1.46597	0.000208937	0.00263913	Up	-
XLOC_027114	0.001	1.79667	10.8111	2.64727e-06	5.61842e-05	Up	XP_019228785.1 PREDICTED: uncharacterized protein LOC109209882 [Nicotiana attenuata]
XLOC_027172	0.113333	1.24667	3.45943	0.00261345	0.0215078	Up	XP_009593367.1 PREDICTED: putative F-box protein At1g47790 isoform X1 [Nicotiana tomentosiformis]
XLOC_027235	0.001	1.12667	10.1378	0.00111163	0.0106348	Up	XP_009618587.1 PREDICTED: subtilisin-like protease SBT4.1 [Nicotiana tomentosiformis]
XLOC_027544	1.24	3.06	1.30319	5.6406e-05	0.000859477	Up	XP_009771153.1 PREDICTED: uncharacterized protein LOC104221731 [Nicotiana sylvestris]
XLOC_027791	0.35	1.53	2.1281	1.12934e-10	5.62536e-09	Up	OIT39909.1 putative ribonuclease h protein, partial [Nicotiana attenuata]
XLOC_028090	1.3	12.5633	3.27264	0.000302093	0.00361056	Up	-
XLOC_028557	1.06333	2.98	1.48672	0.000191683	0.00245765	Up	XP_019227003.1 PREDICTED: uncharacterized protein LOC109208355 [Nicotiana attenuata]
XLOC_028868	2.46	5.09	1.04901	0.0061239	0.0425344	Up	-
XLOC_029104	0.0733333	8.2	6.80501	2.21985e-06	4.8358e-05	Up	-
XLOC_029626	0.383333	1.84333	2.26565	0.000640558	0.0067946	Up	XP_009610952.1 PREDICTED: E3 ubiquitin-protein ligase MBR2-like [Nicotiana tomentosiformis]
XLOC_029671	28.9533	67.4433	1.21995	1.36295e-13	9.88854e-12	Up	XP_019242980.1 PREDICTED: carboxymethylenebutenolidase homolog [Nicotiana attenuata]
XLOC_030109	0.626667	1.60667	1.3583	0.00633479	0.0437376	Up	XP_009620887.1 PREDICTED: putative F-box protein At1g49610 [Nicotiana tomentosiformis]
XLOC_031209	1.93333	4.43667	1.19839	1.16867e-06	2.72473e-05	Up	XP_019263106.1 PREDICTED: uncharacterized protein LOC109240879 [Nicotiana attenuata]
XLOC_031650	0.103333	1.76333	4.09293	0.00697526	0.0471897	Up	-
XLOC_031846	1	3.89	1.95977	0.00285466	0.0231058	Up	XP_019236642.1 PREDICTED: uncharacterized protein LOC109216876 [Nicotiana attenuata]
XLOC_031898	0.633333	2.56667	2.01886	0.00499217	0.0361169	Up	-
XLOC_031973	0.446667	1.13667	1.34754	0.000224795	0.00281854	Up	XP_019229861.1 PREDICTED: uncharacterized protein LOC109210846 [Nicotiana attenuata]
XLOC_032219	3	7.32333	1.28754	5.89627e-08	1.84416e-06	Up	-
XLOC_032296	1.26667	12.74	3.33026	1.10937e-05	0.000202628	Up	-
XLOC_032747	0.286667	3.58667	3.6452	1.03729e-07	3.08928e-06	Up	XP_016451638.1 PREDICTED: uncharacterized protein LOC107776276 [Nicotiana tabacum]
XLOC_033438	1.6	5.44333	1.76642	0.00105175	0.0101916	Up	-
XLOC_033705	3.80333	9.71333	1.3527	1.22891e-06	2.85736e-05	Up	XP_016503695.1 PREDICTED: uncharacterized protein LOC107821758, partial [Nicotiana tabacum]
XLOC_033750	0.0233333	1.31	5.81103	1.0816e-08	3.87631e-07	Up	XP_009608261.1 PREDICTED: putative late blight resistance protein homolog R1A-3 isoform X1 [Nicotiana tomentosiformis]
XLOC_033821	5.20667	11.19	1.10378	3.29528e-05	0.00053839	Up	-
XLOC_034477	0.116667	3.34333	4.84082	2.44754e-06	5.27336e-05	Up	-
XLOC_034548	1.7	4.07667	1.26186	0.000397528	0.00455722	Up	XP_009772944.1 PREDICTED: LOW QUALITY PROTEIN: uncharacterized protein LOC104223244 [Nicotiana sylvestris]
XLOC_035515	0.001	3.39	11.7271	0.00012076	0.00165103	Up	-
XLOC_036759	0.173333	1.60333	3.20945	2.06362e-05	0.000351679	Up	XP_018629149.1 PREDICTED: uncharacterized protein LOC104104714 [Nicotiana tomentosiformis]
XLOC_038070	1.17	5.02	2.10118	7.577e-05	0.00110637	Up	-
Peaxi162Scf00000g08412	16.2	6.05333	-1.42019	9.58384e-07	2.26546e-05	Down	early nodulin-like protein 9
Peaxi162Scf00001g00222	78.26	7.44667	-3.39361	3.24229e-81	1.38084e-77	Down	alpha/beta-Hydrolases superfamily protein
Peaxi162Scf00001g00306	14.7667	6.42667	-1.2002	9.87303e-08	2.9611e-06	Down	galacturonosyltransferase-like 7
Peaxi162Scf00001g00352	10.6433	2.31333	-2.2019	1.82686e-08	6.2576e-07	Down	Ethylene-responsive transcription factor 1
Peaxi162Scf00001g00433	22.98	4.25667	-2.43258	1.86785e-30	5.13218e-28	Down	alpha/beta-Hydrolases superfamily protein
Peaxi162Scf00001g00534	1.21	0.38	-1.67094	0.00613655	0.0426106	Down	squamosa promoter binding protein-like 10
Peaxi162Scf00002g00042	8.34333	2.26	-1.8843	2.68087e-05	0.000446573	Down	Plant invertase/pectin methylesterase inhibitor superfamily protein
Peaxi162Scf00002g00048	2.81333	0.146667	-4.26167	9.69298e-06	0.000180004	Down	P-rich protein EIG-I30 [Nicotiana tabacum]
Peaxi162Scf00002g00284	1.59	0.116667	-3.76856	3.65625e-05	0.00058908	Down	UDP-Glycosyltransferase superfamily protein
Peaxi162Scf00002g00813	24.97	10.73	-1.21855	4.6141e-06	9.30578e-05	Down	SKU5 similar 2
Peaxi162Scf00002g02218	11.5667	1.17	-3.30539	2.30837e-23	4.3372e-21	Down	Eukaryotic aspartyl protease family protein
Peaxi162Scf00002g03915	10.4767	4.55	-1.20324	5.01884e-08	1.59511e-06	Down	Patatin-like phospholipase domain-containing protein
Peaxi162Scf00003g00418	17.04	7.19	-1.24486	8.84484e-08	2.68898e-06	Down	Glucan endo-1,3-beta-glucosidase 14
Peaxi162Scf00003g00813	2.12667	0.703333	-1.59631	0.000187179	0.00240714	Down	F-box/FBD/LRR-repeat protein
Peaxi162Scf00003g01121	58.0033	11.53	-2.33074	1.89788e-46	1.21241e-43	Down	F-box family protein, putative isoform 1 [Theobroma cacao] ref|XP_007042149.1| F-box family protein, putative isoform 1 [Theobroma cacao] ref|XP_007042150.1| F-box family protein, putative isoform 1 [Theobroma cacao] gb|EOX97979.1| F-box family protein, putative isoform 1 [Theobroma cacao] gb|EOX97980.1| F-box family protein, putative isoform 1 [Theobroma cacao] gb|EOX97981.1| F-box family protei…
Peaxi162Scf00003g01820	3.81	1.23	-1.63113	0.00560877	0.0396901	Down	Unknown protein
Peaxi162Scf00003g01928	6.04	1.81	-1.73856	0.000683548	0.00720574	Down	Unknown protein
Peaxi162Scf00003g01940	2.74333	0.001	-11.4217	0.00106257	0.0102693	Down	Unknown protein
Peaxi162Scf00003g03749	5.74	2.62333	-1.12965	0.000484904	0.00539197	Down	Peroxidase superfamily protein
Peaxi162Scf00005g00318	91	41.53	-1.13171	5.83858e-11	3.04476e-09	Down	Peroxidase superfamily protein
Peaxi162Scf00007g01115	92.3633	8.47333	-3.44632	5.24778e-13	3.57591e-11	Down	isocitrate lyase
Peaxi162Scf00007g02541	2.01667	0.116667	-4.11151	7.75178e-09	2.84191e-07	Down	2-nonaprenyl-3-methyl-6-methoxy-1,4-benzoquinol hydroxylase [Theobroma cacao] gb|EOY12769.1| 2-nonaprenyl-3-methyl-6-methoxy-1,4-benzoquinol hydroxylase [Theobroma cacao]
Peaxi162Scf00008g03526	12.0067	4.6	-1.38413	4.90811e-10	2.21977e-08	Down	basic helix-loop-helix (bHLH) DNA-binding superfamily protein
Peaxi162Scf00009g00061	15.0767	7.45667	-1.01571	5.97467e-11	3.10938e-09	Down	hipl2 protein precursor
Peaxi162Scf00009g00812	150.943	61.6133	-1.29269	8.06091e-15	6.93537e-13	Down	Protein of unknown function (DUF567)
Peaxi162Scf00010g00283	11.8233	5.89667	-1.00367	0.000569106	0.00619166	Down	abscisic acid responsive elements-binding factor 2
Peaxi162Scf00011g00016	52.51	26.0733	-1.01002	2.24132e-06	4.87426e-05	Down	Basic blue protein
Peaxi162Scf00011g00627	40.7433	15.9733	-1.3509	3.99064e-15	3.60328e-13	Down	T-complex protein 11
Peaxi162Scf00011g01126	81.0367	11.8233	-2.77694	1.79324e-58	2.29114e-55	Down	Lactoylglutathione lyase / glyoxalase I family protein
Peaxi162Scf00011g01219	68.68	6.4	-3.42375	4.1435e-78	1.32348e-74	Down	Lactoylglutathione lyase / glyoxalase I family protein
Peaxi162Scf00011g01619	45.57	20.1167	-1.17969	8.11281e-13	5.39861e-11	Down	conserved hypothetical protein [Ricinus communis] gb|EEF33515.1| conserved hypothetical protein [Ricinus communis]
Peaxi162Scf00012g00206	7.17	2.73333	-1.39131	2.26934e-05	0.000382509	Down	Protein MKS1 [Medicago truncatula] gb|AET04719.1| Protein MKS1 [Medicago truncatula]
Peaxi162Scf00012g02722	0.92	0.223333	-2.04244	0.000302297	0.00361131	Down	Potassium transporter family protein
Peaxi162Scf00013g00106	78.3667	18.3867	-2.09158	5.23267e-32	1.59179e-29	Down	Unknown protein
Peaxi162Scf00013g00133	16.1933	6.86	-1.23912	2.44953e-07	6.71598e-06	Down	WRKY family transcription factor
Peaxi162Scf00013g01518	5.54333	1.57333	-1.81693	5.66693e-07	1.40726e-05	Down	AP2/B3-like transcriptional factor family protein
Peaxi162Scf00014g00715	17.88	8.88667	-1.00863	1.3112e-06	3.0212e-05	Down	Duplicated homeodomain-like superfamily protein
Peaxi162Scf00014g02735	40.3033	20.0333	-1.0085	0.00121371	0.0114654	Down	Disease resistance protein (CC-NBS-LRR class) family
Peaxi162Scf00015g00098	10.42	3.64333	-1.51602	2.00647e-06	4.39719e-05	Down	LOB domain-containing protein 41
Peaxi162Scf00015g00228	139.993	32.14	-2.12292	1.12584e-31	3.30673e-29	Down	Zinc phosphodiesterase ELAC protein 2
Peaxi162Scf00015g00245	5.67	2.32667	-1.28508	0.00019049	0.00244725	Down	exocyst subunit exo70 family protein H2
Peaxi162Scf00015g00416	15.52	1.10333	-3.81419	5.04466e-15	4.46042e-13	Down	Unknown protein
Peaxi162Scf00015g00523	5.37667	1.63333	-1.71889	2.70028e-11	1.50327e-09	Down	alpha/beta-Hydrolases superfamily protein
Peaxi162Scf00015g00624	4.27333	1.68667	-1.34119	0.000712146	0.00742754	Down	Adenine nucleotide alpha hydrolases-like superfamily protein, putative isoform 1 [Theobroma cacao] gb|EOY20916.1| Adenine nucleotide alpha hydrolases-like superfamily protein, putative isoform 1 [Theobroma cacao]
Peaxi162Scf00015g01036	8.9	3.69	-1.27018	0.000845223	0.00855027	Down	myb domain protein 62
Peaxi162Scf00016g00829	33.1067	13.0567	-1.34234	1.49774e-10	7.33176e-09	Down	BTB/POZ domain-containing protein isoform 1 [Theobroma cacao] gb|EOX98034.1| BTB/POZ domain-containing protein isoform 1 [Theobroma cacao]
Peaxi162Scf00016g00930	12.41	5.87667	-1.07843	0.00015738	0.00207509	Down	BURP domain-containing protein
Peaxi162Scf00016g00938	54.0467	22.6767	-1.253	5.60786e-09	2.09194e-07	Down	Unknown protein
Peaxi162Scf00016g01230	29.7533	7.62	-1.96519	1.8333e-10	8.8724e-09	Down	Unknown protein
Peaxi162Scf00016g02736	25.78	6.71333	-1.94115	1.62017e-06	3.6605e-05	Down	LOB domain-containing protein 37
Peaxi162Scf00016g03241	18.3333	1.60667	-3.51233	2.3814e-24	4.86815e-22	Down	Protein of unknown function (DUF1005)
Peaxi162Scf00016g03340	3.61667	0.37	-3.28906	9.488e-09	3.43896e-07	Down	xyloglucan endotransglucosylase/hydrolase 10
Peaxi162Scf00017g00256	1.10667	0.356667	-1.63357	0.00312791	0.0248763	Down	U-box domain-containing protein 38
Peaxi162Scf00017g02837	1.05	0.146667	-2.83978	0.00330557	0.025942	Down	basic helix-loop-helix (bHLH) DNA-binding superfamily protein
Peaxi162Scf00018g00027	106.427	34.4767	-1.62617	5.51247e-20	7.73957e-18	Down	conserved hypothetical protein [Ricinus communis] gb|EEF48392.1| conserved hypothetical protein [Ricinus communis]
Peaxi162Scf00020g00131	19.2367	6.93333	-1.47224	8.40804e-07	2.01738e-05	Down	Unknown protein
Peaxi162Scf00020g01119	66.8467	25.7133	-1.37834	4.52928e-19	5.93521e-17	Down	Protein kinase superfamily protein
Peaxi162Scf00020g01711	47.1067	16.62	-1.50301	3.91833e-13	2.69879e-11	Down	DNA polymerase epsilon catalytic subunit A, putative [Theobroma cacao] gb|EOY14796.1| DNA polymerase epsilon catalytic subunit A, putative [Theobroma cacao]
Peaxi162Scf00021g00112	14.0067	4.12667	-1.76306	2.17807e-08	7.35221e-07	Down	BON association protein 1 [Populus trichocarpa] gb|EEE81838.1| BON association protein 1 [Populus trichocarpa]
Peaxi162Scf00022g00217	21.7467	10.7667	-1.01422	7.38193e-07	1.79306e-05	Down	GDSL esterase/lipase
Peaxi162Scf00023g00721	0.463333	0.0333333	-3.79701	0.000333703	0.0039169	Down	S-type anion channel SLAH3
Peaxi162Scf00023g00723	13.6167	5.15333	-1.4018	6.42774e-10	2.84789e-08	Down	Leucine-rich repeat protein kinase family protein
Peaxi162Scf00025g00291	5.19333	2.17667	-1.25454	0.000270212	0.00328954	Down	leucine-rich repeat/extensin 2
Peaxi162Scf00026g00013	25.3567	6.69	-1.92229	1.07122e-14	9.03393e-13	Down	ACT domain repeat 4
Peaxi162Scf00026g00023	395.777	166.903	-1.24567	2.05273e-13	1.453e-11	Down	S-adenosylmethionine decarboxylase proenzyme
Peaxi162Scf00026g00055	8.89667	1.72	-2.37086	2.46312e-19	3.27813e-17	Down	ACT domain repeat 4
Peaxi162Scf00026g01919	2.98	1.24	-1.26497	0.0027782	0.0226231	Down	Unknown protein
Peaxi162Scf00026g02218	22.9667	7.79667	-1.55861	5.15303e-14	3.94238e-12	Down	Protein of unknown function (DUF569)
Peaxi162Scf00029g03213	25.48	9.75333	-1.3854	1.93623e-08	6.58808e-07	Down	Zinc finger A20 and AN1 domain-containing stress-associated protein 5
Peaxi162Scf00030g00132	168.973	7.72	-4.45205	2.69114e-35	1.01128e-32	Down	EXORDIUM like 2
Peaxi162Scf00030g00133	35.6467	1.38333	-4.68755	7.85508e-27	1.76071e-24	Down	EXORDIUM like 2
Peaxi162Scf00030g00151	80.47	8.45	-3.25143	1.80651e-21	2.92163e-19	Down	EXORDIUM like 2
Peaxi162Scf00030g00152	22.7633	0.666667	-5.0936	5.31075e-17	5.97822e-15	Down	conserved hypothetical protein [Ricinus communis] gb|EEF48526.1| conserved hypothetical protein [Ricinus communis]
Peaxi162Scf00030g00156	14.72	0.376667	-5.28835	4.38823e-17	4.96161e-15	Down	EXORDIUM like 2
Peaxi162Scf00030g00157	35.7333	3.31	-3.43237	6.7696e-12	4.04167e-10	Down	EXORDIUM like 2
Peaxi162Scf00030g00252	29.59	13.7267	-1.10813	0.00138943	0.0128075	Down	Unknown protein
Peaxi162Scf00030g01522	1.23667	0.001	-10.2722	7.45982e-05	0.00109113	Down	Phosphate-responsive 1 family protein
Peaxi162Scf00031g00042	22.05	5.92333	-1.8963	2.77742e-12	1.74807e-10	Down	Ethylene-responsive transcription factor 1A
Peaxi162Scf00032g00309	21.3167	9.21	-1.21071	3.96135e-08	1.27326e-06	Down	WRKY DNA-binding protein 15
Peaxi162Scf00033g00251	80.1	13.6033	-2.55784	3.62466e-58	4.41052e-55	Down	tuber-specific and sucrose-responsive element binding factor [Solanum tuberosum]
Peaxi162Scf00033g00275	23.08	8.84333	-1.38398	1.00504e-15	9.87766e-14	Down	Cyclopropane-fatty-acyl-phospholipid synthase
Peaxi162Scf00033g01315	5.08667	1.18667	-2.09981	0.00207633	0.0177862	Down	Monothiol glutaredoxin-S3
Peaxi162Scf00033g01722	3.31333	0.613333	-2.43354	0.00170829	0.0151569	Down	-
Peaxi162Scf00034g00315	35.9467	8.01	-2.16598	7.91134e-16	7.89682e-14	Down	tonoplast intrinsic protein 2
Peaxi162Scf00035g00414	55.3	26.5267	-1.05984	3.31576e-09	1.30061e-07	Down	germin-like protein 10
Peaxi162Scf00036g00215	13.8767	4.74	-1.5497	2.85637e-16	2.96703e-14	Down	cationic amino acid transporter 5
Peaxi162Scf00036g01013	34.5533	16.21	-1.09194	6.06338e-11	3.14914e-09	Down	Molybdenum cofactor sulfurase family protein
Peaxi162Scf00037g00018	16.3333	8.12	-1.00827	0.000124932	0.00169447	Down	Protein kinase superfamily protein
Peaxi162Scf00037g01716	316.597	73.2933	-2.11089	4.91895e-38	2.1304e-35	Down	phloem protein 2-B1
Peaxi162Scf00037g01721	28.7033	7.13333	-2.00857	2.24439e-19	3.03444e-17	Down	phloem protein 2-B1
Peaxi162Scf00038g00177	98.95	37.7833	-1.38895	1.88612e-20	2.72294e-18	Down	Mitochondrial substrate carrier family protein
Peaxi162Scf00038g00843	37.21	18.3133	-1.0228	1.97847e-05	0.000339301	Down	Unknown protein
Peaxi162Scf00038g01035	30.01	13.21	-1.18381	1.35421e-08	4.78619e-07	Down	pleiotropic drug resistance 7
Peaxi162Scf00038g01110	2.93333	0.516667	-2.50524	8.49327e-06	0.000160524	Down	basic helix-loop-helix (bHLH) DNA-binding superfamily protein
Peaxi162Scf00038g01118	47.09	10.3433	-2.18672	1.59357e-15	1.50888e-13	Down	Unknown protein
Peaxi162Scf00038g01132	4.99	1.39667	-1.83705	2.00201e-06	4.39449e-05	Down	HAD superfamily, subfamily IIIB acid phosphatase
Peaxi162Scf00038g01528	123.553	15.78	-2.96896	8.42821e-60	1.26686e-56	Down	beta galactosidase 1
Peaxi162Scf00038g01529	4.50333	1.66333	-1.43692	0.000196849	0.00251128	Down	conserved hypothetical protein [Ricinus communis] gb|EEF34974.1| conserved hypothetical protein [Ricinus communis]
Peaxi162Scf00038g01650	24.01	11.09	-1.11438	4.77499e-11	2.53962e-09	Down	C2H2-like zinc finger protein
Peaxi162Scf00040g03015	1.26667	0.206667	-2.61566	0.00102551	0.00999426	Down	Protein of unknown function (DUF506)
Peaxi162Scf00040g03133	87.9467	40.5367	-1.1174	6.93712e-12	4.12243e-10	Down	DIS3-like exonuclease 1
Peaxi162Scf00041g01015	3.15667	1.29667	-1.28359	0.000795697	0.00815908	Down	Unknown protein
Peaxi162Scf00041g01737	18.4667	8.81333	-1.06716	2.02497e-09	8.22638e-08	Down	BEST Arabidopsis thaliana protein match is: Mitochondrial import inner membrane translocase subunit Tim17/Tim22/Tim23 family protein
Peaxi162Scf00042g00119	5.01333	1.15333	-2.11996	1.69903e-06	3.80503e-05	Down	Peroxidase superfamily protein
Peaxi162Scf00042g00162	1.01	0.42	-1.26589	0.005049	0.0364044	Down	Disease resistance protein (CC-NBS-LRR class) family
Peaxi162Scf00042g02314	197.32	78.41	-1.33143	1.91447e-08	6.52271e-07	Down	plasma membrane intrinsic protein 3
Peaxi162Scf00042g02729	1.31667	0.353333	-1.89779	0.00377928	0.0289919	Down	Disease resistance-responsive (dirigent-like protein) family protein
Peaxi162Scf00045g00052	170.123	77.28	-1.13841	2.85823e-12	1.7945e-10	Down	nucleic acid binding protein, putative [Ricinus communis] gb|EEF29528.1| nucleic acid binding protein, putative [Ricinus communis]
Peaxi162Scf00045g00725	32.5033	5.51	-2.56046	1.05024e-41	5.70993e-39	Down	Abscisic acid 8'-hydroxylase 1
Peaxi162Scf00045g01323	2.76667	1.30667	-1.08226	0.00666877	0.0456005	Down	KAR-UP F-box 1
Peaxi162Scf00045g02026	5.43333	0.59	-3.20305	5.91826e-10	2.65314e-08	Down	2-oxoglutarate (2OG) and Fe(II)-dependent oxygenase superfamily protein
Peaxi162Scf00046g00119	6.6	1.65333	-1.99709	1.67766e-06	3.76046e-05	Down	purple acid phosphatase 27
Peaxi162Scf00046g00718	10.52	4.37667	-1.26523	3.44213e-08	1.12333e-06	Down	EIN3-binding F box protein 1
Peaxi162Scf00047g00429	0.83	0.0833333	-3.31615	0.00443548	0.0329668	Down	Carbohydrate-binding X8 domain superfamily protein
Peaxi162Scf00047g02034	5.19667	1.98333	-1.38966	2.06695e-05	0.000351679	Down	Protein NRT1/ PTR FAMILY 6.4
Peaxi162Scf00047g10224	30.2433	5.40667	-2.48381	8.27288e-17	8.99561e-15	Down	glycine rich protein-interacting protein [Nicotiana tabacum]
Peaxi162Scf00050g00131	7.19333	0.546667	-3.71793	2.77911e-05	0.000461134	Down	Unknown protein
Peaxi162Scf00050g00138	0.743333	0.15	-2.30905	0.00223517	0.0189503	Down	xyloglucan-specific endoglucanase inhibitor 11 [Solanum tuberosum]
Peaxi162Scf00051g01410	125.943	55.0967	-1.19274	7.42523e-15	6.43176e-13	Down	NAC domain protein,
Peaxi162Scf00052g00333	8.89	3.04	-1.54811	0.00423953	0.0318158	Down	Unknown protein
Peaxi162Scf00053g00910	6.03667	2.85333	-1.0811	0.000217107	0.00273287	Down	Replication protein A 70 kDa DNA-binding subunit B
Peaxi162Scf00057g00020	34.0467	14.9767	-1.1848	1.59432e-15	1.50888e-13	Down	P-loop containing nucleoside triphosphate hydrolases superfamily protein
Peaxi162Scf00057g10141	2.06333	0.243333	-3.08397	0.00465004	0.0341542	Down	transferase, transferring glycosyl groups, putative [Ricinus communis] gb|EEF52523.1| transferase, transferring glycosyl groups, putative [Ricinus communis]
Peaxi162Scf00058g00206	135.493	35.77	-1.9214	3.29438e-40	1.68362e-37	Down	tolB protein-related
Peaxi162Scf00058g00267	36.4567	14.1033	-1.37015	1.15157e-07	3.37067e-06	Down	bZIP transcription factor [Nicotiana benthamiana]
Peaxi162Scf00058g00294	5.87	2.17	-1.43567	3.77094e-06	7.72107e-05	Down	Heat shock protein DnaJ with tetratricopeptide repeat
Peaxi162Scf00060g00023	1.52	0.62	-1.29373	0.00356188	0.0276339	Down	Acyl-CoA N-acyltransferase with RING/FYVE/PHD-type zinc finger domain
Peaxi162Scf00062g00138	204.09	78.94	-1.37038	5.94755e-14	4.46993e-12	Down	stress-associated protein 10 [Solanum pennellii]
Peaxi162Scf00062g00921	131.74	47.1167	-1.48338	5.11512e-21	7.8739e-19	Down	5'-AMP-activated protein kinase beta-2 subunit protein
Peaxi162Scf00064g00423	1.01333	0.0533333	-4.24793	0.000248268	0.0030603	Down	DNA binding protein, putative [Ricinus communis] gb|EEF52579.1| DNA binding protein, putative [Ricinus communis]
Peaxi162Scf00064g01428	15.16	2.51333	-2.5926	2.82078e-17	3.24682e-15	Down	Auxin efflux carrier family protein
Peaxi162Scf00064g10131	23.94	10.0533	-1.25175	2.63812e-10	1.24837e-08	Down	Disease resistance protein (CC-NBS-LRR class) family
Peaxi162Scf00066g00191	275.407	99.2533	-1.47238	3.43675e-24	6.9149e-22	Down	SCARECROW-like 1
Peaxi162Scf00066g00614	4.3	1.56	-1.46279	0.0013816	0.0127455	Down	GTPase Obg
Peaxi162Scf00067g00232	9.45667	2.74333	-1.7854	0.000150353	0.00199999	Down	Monothiol glutaredoxin-S4
Peaxi162Scf00067g01120	43.8867	20.81	-1.07651	5.32421e-11	2.81676e-09	Down	CASP-like protein 6
Peaxi162Scf00069g00810	0.546667	0.153333	-1.83399	0.00134131	0.0124408	Down	beta-fructofuranosidase, insoluble isoenzyme 1-like [Solanum tuberosum] gb|AEV46310.1| apoplastic invertase [Solanum tuberosum]
Peaxi162Scf00069g02239	99.1367	31.1567	-1.66988	3.42941e-12	2.14258e-10	Down	Epidermis-specific secreted glycoprotein EP1
Peaxi162Scf00069g02248	412.667	126.887	-1.70144	6.22684e-18	7.5054e-16	Down	Epidermis-specific secreted glycoprotein EP1
Peaxi162Scf00071g00035	1.5	0.23	-2.70526	0.000994578	0.00975228	Down	transcription factor, putative [Ricinus communis] gb|EEF49976.1| transcription factor, putative [Ricinus communis]
Peaxi162Scf00071g00324	166.8	65.4567	-1.34951	1.11094e-14	9.30534e-13	Down	S-adenosylmethionine synthase 3
Peaxi162Scf00071g00650	50.58	22.6533	-1.15884	1.6244e-06	3.66389e-05	Down	Linoleate 9S-lipoxygenase 6
Peaxi162Scf00071g01213	42.4733	11.0633	-1.94077	5.28332e-20	7.45882e-18	Down	beta glucosidase 17
Peaxi162Scf00073g00003	53.9933	15.2667	-1.8224	4.58919e-34	1.54299e-31	Down	Protein phosphatase 2C family protein
Peaxi162Scf00073g00110	67.55	31.6767	-1.09254	4.74797e-15	4.24212e-13	Down	GRAS family transcription factor
Peaxi162Scf00073g01731	0.54	0.113333	-2.25239	0.0041118	0.0310457	Down	myb domain protein 17
Peaxi162Scf00073g02335	220.813	76.44	-1.53043	4.51728e-18	5.52297e-16	Down	WRKY DNA-binding protein 70
Peaxi162Scf00073g02339	24.2833	8.18	-1.56979	6.72386e-10	2.96232e-08	Down	WRKY DNA-binding protein 70
Peaxi162Scf00074g00005	9.45667	3.85	-1.29647	7.66365e-08	2.36795e-06	Down	AP2/B3 transcription factor family protein
Peaxi162Scf00074g00113	20.8633	1.17333	-4.15228	6.9287e-41	3.61325e-38	Down	UBX domain-containing protein
Peaxi162Scf00074g00120	0.676667	0.123333	-2.45588	0.00268922	0.0220178	Down	IQ-domain 18
Peaxi162Scf00074g00155	2.09333	0.423333	-2.30594	6.97182e-06	0.000134963	Down	growth-regulating factor 8
Peaxi162Scf00074g02027	49.8333	19.8967	-1.32458	1.82222e-11	1.02788e-09	Down	product [Oryza sativa Japonica Group]
Peaxi162Scf00075g01419	10.86	5.30333	-1.03405	9.33086e-06	0.000174547	Down	RING/FYVE/PHD zinc finger superfamily protein
Peaxi162Scf00076g01042	145.157	63.16	-1.20053	4.667e-09	1.772e-07	Down	glutamate dehydrogenase 1
Peaxi162Scf00076g01046	1.18333	0.483333	-1.29177	0.00556223	0.0393935	Down	ENHANCED DOWNY MILDEW 2
Peaxi162Scf00078g00032	2.96	1.32	-1.16506	0.00345161	0.0268981	Down	11-beta-hydroxysteroid dehydrogenase-like 5
Peaxi162Scf00078g00038	0.94	0.0733333	-3.68012	0.00589025	0.0412253	Down	Integrase-type DNA-binding superfamily protein
Peaxi162Scf00078g01140	2.58333	0.793333	-1.70323	7.61929e-05	0.00111128	Down	RING/U-box superfamily protein
Peaxi162Scf00079g02119	3.40333	0.55	-2.62944	9.57099e-08	2.88405e-06	Down	Unknown protein
Peaxi162Scf00081g00126	3.41	0.443333	-2.94331	1.19201e-07	3.47315e-06	Down	Unknown protein
Peaxi162Scf00081g00151	178.763	53.9833	-1.72746	6.70418e-31	1.92485e-28	Down	zinc-finger protein 2
Peaxi162Scf00081g01230	16.3467	6.96333	-1.23115	3.72828e-08	1.20441e-06	Down	acyl-CoA-binding domain 3
Peaxi162Scf00081g02111	4.47667	1.2	-1.89939	3.59523e-11	1.94382e-09	Down	no pollen germination related 1
Peaxi162Scf00084g00024	10.14	4.51333	-1.16779	0.00104696	0.0101607	Down	Reticulon family protein
Peaxi162Scf00085g00166	2.47667	0.603333	-2.03737	0.00157886	0.0141959	Down	UDP-Glycosyltransferase superfamily protein
Peaxi162Scf00086g01318	30.4633	5.5	-2.46957	2.05498e-31	5.96715e-29	Down	Exostosin family protein
Peaxi162Scf00088g01111	178.627	73.5733	-1.27969	2.05945e-14	1.64969e-12	Down	Defensin-like protein
Peaxi162Scf00088g01328	94.31	8.46667	-3.47754	3.43109e-85	1.75349e-81	Down	Raffinose synthase family protein
Peaxi162Scf00089g00175	2.5	0.793333	-1.65593	3.45097e-06	7.10006e-05	Down	Leucine-rich receptor-like protein kinase family protein
Peaxi162Scf00089g00419	4.19333	0.396667	-3.4021	2.6797e-12	1.69073e-10	Down	Malate synthase, glyoxysomal
Peaxi162Scf00089g00622	61.0267	24.02	-1.3452	8.09122e-15	6.93808e-13	Down	SNF1-related protein kinase regulatory subunit gamma 1
Peaxi162Scf00089g00936	63.7067	25.25	-1.33516	4.22991e-22	7.20579e-20	Down	MA3 domain-containing protein
Peaxi162Scf00089g01020	318.5	67.54	-2.23748	2.263e-19	3.0435e-17	Down	BTB and TAZ domain protein 2
Peaxi162Scf00089g01126	23.82	11.3233	-1.07287	0.00253837	0.0210316	Down	conserved hypothetical protein [Ricinus communis] gb|EEF47605.1| conserved hypothetical protein [Ricinus communis]
Peaxi162Scf00089g01128	8.96	1.4	-2.67807	1.75383e-16	1.85189e-14	Down	Raffinose synthase family protein
Peaxi162Scf00089g01211	1.68333	0.38	-2.14725	0.000691636	0.0072635	Down	Plant protein of unknown function (DUF868)
Peaxi162Scf00091g00063	22.9533	7.77667	-1.56148	8.69655e-11	4.47128e-09	Down	Unknown protein
Peaxi162Scf00091g00176	0.666667	0.0466667	-3.8365	0.000304998	0.0036376	Down	Cytochrome P450 superfamily protein
Peaxi162Scf00093g00026	6.01	2.37667	-1.33843	0.00333148	0.0261213	Down	Pathogenesis-related thaumatin superfamily protein
Peaxi162Scf00095g00120	44.9967	4.5	-3.32182	1.82553e-57	2.02817e-54	Down	Sugar transporter ERD6-like 16
Peaxi162Scf00099g01816	18.9433	5.81333	-1.70425	3.9095e-05	0.000624371	Down	Unknown protein
Peaxi162Scf00102g00077	66.8433	31.84	-1.06994	2.26184e-07	6.25506e-06	Down	beta-amylase 1
Peaxi162Scf00102g00124	12.1633	0.843333	-3.85029	1.71812e-19	2.33528e-17	Down	Protein of unknown function (DUF1442)
Peaxi162Scf00102g01353	0.21	0.03	-2.80735	7.23851e-05	0.00106547	Down	subtilisin-like serine protease 2
Peaxi162Scf00102g01713	14.19	3.45333	-2.03881	3.83981e-14	3.00977e-12	Down	Ethylene-responsive transcription factor ERF061
Peaxi162Scf00102g01743	0.44	0.0733333	-2.58496	0.000864442	0.0087042	Down	long-chain acyl-CoA synthetase 2
Peaxi162Scf00108g00003	13.5267	0.996667	-3.76255	1.56168e-13	1.12094e-11	Down	Unknown protein
Peaxi162Scf00109g00131	2.10333	0.206667	-3.3473	1.06456e-05	0.000195646	Down	Protein of unknown function, DUF617
Peaxi162Scf00110g00122	250.793	32.2067	-2.96107	1.30189e-30	3.65574e-28	Down	tonoplast intrinsic protein 1
Peaxi162Scf00110g00153	2.51	0.666667	-1.91265	4.268e-05	0.000675296	Down	cytochrome P450, family 76, subfamily G, polypeptide 1
Peaxi162Scf00111g00013	10.83	4.7	-1.2043	0.000455067	0.0051136	Down	xyloglucan endotransglucosylase/hydrolase 16
Peaxi162Scf00111g00022	1.86667	0.686667	-1.44278	0.00454094	0.0335748	Down	Xyloglucan endotransglucosylase/hydrolase family protein
Peaxi162Scf00111g00032	13.76	2.07	-2.73278	1.0612e-11	6.13506e-10	Down	xyloglucan endotransglucosylase/hydrolase 15
Peaxi162Scf00111g00053	9.51	3.7	-1.36192	0.00245953	0.0205052	Down	Unknown protein
Peaxi162Scf00111g01221	18.14	7.66	-1.24376	8.43427e-10	3.6336e-08	Down	pfkB-like carbohydrate kinase family protein
Peaxi162Scf00114g00061	10.02	2.66	-1.91338	1.57489e-09	6.50132e-08	Down	C2H2-type zinc finger family protein
Peaxi162Scf00118g00084	16.8167	8.00333	-1.07122	0.000205397	0.00260342	Down	hydroxyproline-rich glycoprotein family protein
Peaxi162Scf00118g00085	44.31	13.5333	-1.71112	2.08318e-10	9.98716e-09	Down	hydroxyproline-rich glycoprotein family protein
Peaxi162Scf00118g01926	18.86	5.11	-1.88393	4.56316e-18	5.5525e-16	Down	Glyc 43 isoform 2 [Theobroma cacao]
Peaxi162Scf00120g00037	12.1	4.52	-1.42061	5.18183e-12	3.11556e-10	Down	UDP-Glycosyltransferase superfamily protein
Peaxi162Scf00120g00067	12.71	1.45667	-3.12522	1.3603e-10	6.69746e-09	Down	GRF1-INTERACTING FACTOR 1 family protein [Populus trichocarpa] gb|ERP48776.1| GRF1-INTERACTING FACTOR 1 family protein [Populus trichocarpa]
Peaxi162Scf00120g00213	97.9467	48.9433	-1.00088	4.59088e-10	2.0911e-08	Down	Unknown protein
Peaxi162Scf00120g01114	4.79333	1.75333	-1.45093	0.00438629	0.0326867	Down	8.4 kDa sulfur-rich protein precursor, putative [Ricinus communis] gb|EEF49129.1| 8.4 kDa sulfur-rich protein precursor, putative [Ricinus communis]
Peaxi162Scf00121g00315	3.22333	1.35333	-1.25204	0.00434232	0.0324232	Down	Leucine-rich repeat protein kinase family protein
Peaxi162Scf00124g01740	3.18667	1.18667	-1.42513	0.00133956	0.0124291	Down	SAUR-like auxin-responsive protein family
Peaxi162Scf00125g00064	13.4367	4.92667	-1.44749	2.45399e-13	1.72746e-11	Down	cationic amino acid transporter 7
Peaxi162Scf00126g00232	20.72	9.00667	-1.20196	5.70662e-07	1.41574e-05	Down	beta-xylosidase 1
Peaxi162Scf00127g01910	49.5667	23.57	-1.07242	2.13164e-10	1.01813e-08	Down	MTD1 family protein [Populus trichocarpa] gb|EEF02766.2| MTD1 family protein [Populus trichocarpa]
Peaxi162Scf00128g00445	1.24333	0.21	-2.56575	0.000719069	0.00747838	Down	Protein WEAK CHLOROPLAST MOVEMENT UNDER BLUE LIGHT 1
Peaxi162Scf00128g00510	21.22	5.67	-1.904	1.63381e-08	5.65701e-07	Down	Transducin/WD40 repeat-like superfamily protein
Peaxi162Scf00128g01330	38.84	15.8767	-1.29064	7.59531e-08	2.35252e-06	Down	glycosylphosphatidylinositol-anchored lipid protein transfer 1
Peaxi162Scf00128g01527	52.43	25.2267	-1.05544	9.80178e-11	4.97942e-09	Down	ACT domain repeat 4
Peaxi162Scf00128g01753	104.01	38.1567	-1.44672	0.00296468	0.0238528	Down	Light-regulated protein
Peaxi162Scf00129g00234	2.81333	1.11667	-1.33308	0.00261918	0.021548	Down	tubulin alpha-4 chain
Peaxi162Scf00129g00430	10.6967	3.73667	-1.51734	8.676e-08	2.64616e-06	Down	Protein of unknown function (DUF1637)
Peaxi162Scf00129g01126	10.04	4.68	-1.10118	1.86308e-09	7.60501e-08	Down	Tetratricopeptide repeat (TPR)-like superfamily protein
Peaxi162Scf00129g01541	17.72	8.29667	-1.09477	2.15032e-14	1.71175e-12	Down	Unknown protein
Peaxi162Scf00129g01640	18.6433	8.98333	-1.05334	3.6852e-07	9.57964e-06	Down	beta-1,4-N-acetylglucosaminyltransferase family protein
Peaxi162Scf00130g00829	8.10667	3.62	-1.16312	1.04625e-05	0.000192475	Down	S-formylglutathione hydrolase YeiG
Peaxi162Scf00131g00192	9.90333	1.26667	-2.96688	7.28141e-15	6.32864e-13	Down	CBL-interacting protein kinase 12
Peaxi162Scf00133g00111	69.2167	27.3933	-1.33729	3.31857e-09	1.30061e-07	Down	hydrogen peroxide-induced 1 [Nicotiana tabacum]
Peaxi162Scf00138g00057	7.03667	1.39333	-2.33635	5.47137e-11	2.87477e-09	Down	2-oxoglutarate (2OG) and Fe(II)-dependent oxygenase superfamily protein
Peaxi162Scf00140g01338	4.82667	1.86333	-1.37314	7.23073e-05	0.00106494	Down	Pectin lyase-like superfamily protein
Peaxi162Scf00141g00210	4.97333	0.893333	-2.47694	7.97139e-05	0.00115423	Down	Transducin/WD40 repeat-like superfamily protein isoform 1 [Theobroma cacao] gb|EOY20764.1| Transducin/WD40 repeat-like superfamily protein isoform 1 [Theobroma cacao]
Peaxi162Scf00141g10027	12.23	3.97	-1.62321	0.000837362	0.00848419	Down	Transducin/WD40 repeat-like superfamily protein
Peaxi162Scf00152g00245	6.11	2.77667	-1.13782	0.000123642	0.00168143	Down	cinnamyl alcohol dehydrogenase 5
Peaxi162Scf00152g01526	66.3433	13.6433	-2.28176	4.86294e-33	1.55328e-30	Down	Lactoylglutathione lyase / glyoxalase I family protein
Peaxi162Scf00155g01111	22.21	10.1	-1.13685	7.99678e-13	5.33529e-11	Down	Phototropic-responsive NPH3 family protein
Peaxi162Scf00156g01113	7.16667	1.05	-2.77091	3.84126e-09	1.47825e-07	Down	ankyrin repeat family protein
Peaxi162Scf00157g00117	46.5667	16.4533	-1.50092	8.80246e-09	3.20869e-07	Down	Pectinacetylesterase family protein
Peaxi162Scf00160g00105	24.68	7.82667	-1.65687	1.03877e-10	5.22443e-09	Down	Eukaryotic aspartyl protease family protein
Peaxi162Scf00160g00106	24.68	7.82667	-1.65687	1.04067e-10	5.22443e-09	Down	Eukaryotic aspartyl protease family protein
Peaxi162Scf00160g00148	13.5067	6.56	-1.0419	0.00239905	0.0200206	Down	Ethylene-responsive transcription factor RAP2-4
Peaxi162Scf00161g00119	12.4867	5.2	-1.2638	0.000218512	0.00274921	Down	Stellacyanin, putative isoform 1 [Theobroma cacao] gb|EOY23922.1| Stellacyanin, putative isoform 1 [Theobroma cacao]
Peaxi162Scf00161g00126	108.067	52.8133	-1.03295	2.03946e-10	9.81436e-09	Down	Ankyrin repeat family protein
Peaxi162Scf00164g00073	4.22333	1.90667	-1.14733	0.00272228	0.02226	Down	myb domain protein 78
Peaxi162Scf00164g00613	39.6433	0.603333	-6.03798	1.95296e-12	1.24449e-10	Down	pop3 peptide [Arabidopsis thaliana]
Peaxi162Scf00922g00317	1.55333	0.12	-3.69426	0.00666039	0.0455915	Down	dicer-like 3
Peaxi162Scf00165g00015	10.0033	4.29333	-1.22031	1.62454e-06	3.66389e-05	Down	Protein of unknown function (DUF506)
Peaxi162Scf00165g00818	64.9733	26.51	-1.29331	4.31896e-16	4.39691e-14	Down	Haloacid dehalogenase-like hydrolase (HAD) superfamily protein
Peaxi162Scf00166g00932	22.4033	10.5133	-1.09149	0.000131076	0.00176935	Down	early nodulin-like protein 17
Peaxi162Scf00166g01027	4.17667	1.4	-1.57693	7.99923e-07	1.92652e-05	Down	WRKY family transcription factor family protein
Peaxi162Scf00167g00082	171.537	44.4367	-1.94869	8.01532e-28	1.86196e-25	Down	Ethylene-responsive transcription factor 1
Peaxi162Scf00167g00083	50.9267	18.9767	-1.42419	1.78193e-13	1.26482e-11	Down	Ethylene-responsive transcription factor 5
Peaxi162Scf00167g00084	210.51	48.7667	-2.10992	2.95174e-49	2.60089e-46	Down	Ethylene-responsive transcription factor 5
Peaxi162Scf00167g00138	22.8333	10.7533	-1.08636	2.32164e-09	9.34248e-08	Down	CBL-interacting protein kinase 20
Peaxi162Scf00169g00009	5.23333	2.2	-1.25023	0.000871271	0.00875485	Down	Unknown protein
Peaxi162Scf00171g00045	5.72333	2.75667	-1.05393	0.00500142	0.0361532	Down	sucrose synthase 6
Peaxi162Scf00171g00086	2.7	0.506667	-2.41385	0.000359505	0.00416204	Down	zinc finger homeodomain protein SZF-HD1 [Glycine max] gb|AAW22594.1| zinc finger homeodomain protein SZF-HD1 [Glycine max]
Peaxi162Scf00171g00106	57.4633	12.8867	-2.15676	1.08955e-14	9.15834e-13	Down	mitogen-activated protein kinase kinase 4
Peaxi162Scf00171g00619	2.42667	0.673333	-1.84958	0.000703759	0.00735507	Down	NAC domain containing protein 57
Peaxi162Scf00175g00112	31.1	5.2	-2.58033	3.90313e-35	1.42481e-32	Down	HXXXD-type acyl-transferase family protein
Peaxi162Scf00175g01023	11.1533	1.44333	-2.95	2.89585e-19	3.83408e-17	Down	HXXXD-type acyl-transferase family protein
Peaxi162Scf00175g01123	2.11	0.75	-1.49228	0.000699316	0.00732662	Down	Cytochrome P450 superfamily protein
Peaxi162Scf00176g00036	174.463	5.20667	-5.06642	8.20816e-107	1.06775e-102	Down	Protein of unknown function (DUF506)
Peaxi162Scf00179g00536	35.4767	12.1067	-1.55107	4.7173e-19	6.15005e-17	Down	Octicosapeptide/Phox/Bem1p family protein
Peaxi162Scf00183g00925	1.64667	0.676667	-1.28303	1.09916e-05	0.000201196	Down	Wall-associated receptor kinase 2
Peaxi162Scf00186g00093	4.38333	1.79667	-1.28671	0.00199738	0.017243	Down	HXXXD-type acyl-transferase family protein
Peaxi162Scf00188g00106	179.787	39.94	-2.17038	6.83564e-30	1.81949e-27	Down	Phosphatidylinositol 4-kinase gamma 7
Peaxi162Scf00188g00719	1.69	0.473333	-1.83609	0.00730091	0.0488283	Down	cytochrome P450, family 718
Peaxi162Scf00188g01219	60.0433	22.89	-1.39129	0.0011682	0.0110878	Down	Cytochrome P450 superfamily protein
Peaxi162Scf00188g01225	53.78	15.3833	-1.8057	2.2395e-06	4.87426e-05	Down	Cytochrome P450 superfamily protein
Peaxi162Scf00188g01337	11.4967	5.33333	-1.10811	0.000178911	0.00231597	Down	Plant basic secretory protein (BSP) family protein
Peaxi162Scf00189g00005	307.417	73.1633	-2.071	5.8015e-40	2.90678e-37	Down	FASCICLIN-like arabinogalactan 6
Peaxi162Scf00189g00124	2.75333	0.573333	-2.26373	0.000588191	0.00636597	Down	Basic-leucine zipper (bZIP) transcription factor family protein
Peaxi162Scf00192g00005	77.8967	29.39	-1.40624	1.60358e-13	1.14311e-11	Down	non-race specific disease resistance protein 1-like protein b [Coffea arabica]
Peaxi162Scf00192g00085	2.67333	0.57	-2.22961	1.63025e-06	3.67351e-05	Down	3-ketoacyl-CoA synthase 4
Peaxi162Scf00194g00005	0.763333	0.001	-9.57617	0.00074125	0.00767304	Down	MADS-box transcription factor family protein
Peaxi162Scf00194g00635	1.25	0.306667	-2.02718	0.00198515	0.0171547	Down	Pentatricopeptide repeat-containing protein
Peaxi162Scf00196g00053	3.05667	1.03333	-1.56465	0.000305459	0.00364057	Down	xyloglucan-specific endoglucanase inhibitor protein 2 [Solanum tuberosum]
Peaxi162Scf00196g00078	22.4233	1.33	-4.0755	8.78497e-54	8.63394e-51	Down	Eukaryotic aspartyl protease family protein
Peaxi162Scf00196g00723	0.556667	0.02	-4.79874	2.00162e-10	9.6687e-09	Down	Eukaryotic aspartyl protease family protein
Peaxi162Scf00198g00155	1.28667	0.436667	-1.55903	0.00233402	0.0195738	Down	acyl-transferase [Capsicum annuum]
Peaxi162Scf00199g00915	7.39333	3.52	-1.07065	0.000230776	0.002878	Down	V-type proton ATPase subunit F
Peaxi162Scf00200g00710	543.353	254.837	-1.09232	4.30083e-14	3.33028e-12	Down	evolutionarily conserved C-terminal region 2
Peaxi162Scf00201g00342	15.06	4.32667	-1.79939	9.68072e-16	9.55102e-14	Down	Eukaryotic aspartyl protease family protein
Peaxi162Scf00202g00187	24.92	7.35	-1.76149	4.93456e-30	1.34141e-27	Down	trehalose phosphate synthase
Peaxi162Scf00204g00033	10.35	1.63333	-2.66374	2.80717e-07	7.5319e-06	Down	Unknown protein
Peaxi162Scf00204g01613	90.8567	41.9833	-1.11378	3.59812e-11	1.94382e-09	Down	L-ascorbate oxidase
Peaxi162Scf00205g00004	21.95	4.97	-2.1429	4.24496e-09	1.62382e-07	Down	EXORDIUM like 5
Peaxi162Scf00205g00914	188.223	79.6233	-1.24118	3.15828e-14	2.49085e-12	Down	Unknown protein
Peaxi162Scf00206g00019	5.67667	2.18333	-1.37851	1.24153e-05	0.000224044	Down	Protein of unknown function (DUF789)
Peaxi162Scf00206g00106	306.613	11.5833	-4.7263	1.53199e-72	3.55881e-69	Down	RING membrane-anchor 1
Peaxi162Scf00207g00338	3.03667	1.51	-1.00794	0.0021688	0.0184855	Down	conserved hypothetical protein [Ricinus communis] gb|EEF33990.1| conserved hypothetical protein [Ricinus communis]
Peaxi162Scf00207g00340	0.47	0.001	-8.87652	0.00314692	0.0249886	Down	AP2-like ethylene-responsive transcription factor
Peaxi162Scf00207g01131	5.37333	2.3	-1.22418	0.00588753	0.0412187	Down	Dof-type zinc finger DNA-binding family protein
Peaxi162Scf00208g00179	1.20667	0.583333	-1.04863	0.00374975	0.0288142	Down	ATPase E1-E2 type family protein / haloacid dehalogenase-like hydrolase family protein
Peaxi162Scf00215g00032	8.98667	4.21333	-1.09282	0.0011444	0.0109034	Down	F-box protein PP2-B1
Peaxi162Scf00217g00057	0.453333	0.14	-1.69515	0.00459324	0.0338148	Down	aldehyde oxidase 4
Peaxi162Scf00217g00711	22.6	10.8033	-1.06485	2.12682e-08	7.18871e-07	Down	3-methyl-2-oxobutanoate hydroxymethyltransferase
Peaxi162Scf00222g00624	49.0567	23.1733	-1.08198	1.59804e-13	1.14311e-11	Down	NAC domain protein,
Peaxi162Scf00223g00031	32.95	14.4167	-1.19254	0.00052749	0.00581729	Down	truncated NRG1 [Nicotiana benthamiana]
Peaxi162Scf00224g00034	68.0367	18	-1.91832	5.99761e-17	6.6059e-15	Down	F-box family protein
Peaxi162Scf00228g00020	26.31	8.23333	-1.67606	1.88213e-05	0.000323648	Down	Glucan endo-1,3-beta-glucosidase, basic isoform 2
Peaxi162Scf00228g00913	21.8167	8.71	-1.32469	2.25875e-15	2.08367e-13	Down	Plant neutral invertase family protein
Peaxi162Scf00229g00123	2.83	0.826667	-1.77542	0.00361679	0.0279975	Down	RNase H family protein [Solanum demissum]
Peaxi162Scf00231g00029	9.60667	3.62	-1.40805	1.5071e-10	7.36348e-09	Down	Protein kinase superfamily protein
Peaxi162Scf00232g01110	2.19	0.456667	-2.26172	2.01013e-05	0.000343807	Down	conserved hypothetical protein [Ricinus communis] gb|EEF48832.1| conserved hypothetical protein [Ricinus communis]
Peaxi162Scf00233g00044	234.203	19.1133	-3.61511	7.28621e-74	1.86185e-70	Down	F-box protein PP2-A13
Peaxi162Scf00233g00082	26.2867	9	-1.54633	4.00626e-14	3.12109e-12	Down	BON association protein 2
Peaxi162Scf00235g00024	17.7433	8.31667	-1.0932	0.000812022	0.00829099	Down	Unknown protein
Peaxi162Scf00235g00819	1.51667	0.266667	-2.50779	0.000407987	0.00465623	Down	MBOAT (membrane bound O-acyl transferase) family protein
Peaxi162Scf00236g00023	8.59667	4.26333	-1.0118	0.000261355	0.00319541	Down	RING/U-box superfamily protein
Peaxi162Scf00237g00002	12.9767	5.20333	-1.31841	9.42848e-05	0.00133477	Down	Unknown protein
Peaxi162Scf00237g00110	164.293	73.7333	-1.15589	1.28708e-12	8.38378e-11	Down	MATE efflux family protein
Peaxi162Scf00237g00149	4.57	1.97333	-1.21156	2.77032e-05	0.000459973	Down	Dicarboxylate transporter 2.1, chloroplastic
Peaxi162Scf00237g00201	26.7067	13.22	-1.01448	1.81846e-05	0.000314392	Down	Avr9/Cf-9 rapidly elicited protein 75 [Nicotiana tabacum]
Peaxi162Scf00241g00027	32.3267	13.7167	-1.23679	1.31172e-08	4.64888e-07	Down	Bifunctional inhibitor/lipid-transfer protein/seed storage 2S albumin superfamily protein
Peaxi162Scf00241g00032	497.473	247.617	-1.00651	1.46949e-14	1.20187e-12	Down	Bifunctional inhibitor/lipid-transfer protein/seed storage 2S albumin superfamily protein
Peaxi162Scf00241g00056	104.703	29.5533	-1.82491	8.46822e-23	1.54563e-20	Down	-
Peaxi162Scf00241g00135	2.64667	0.366667	-2.85164	1.03695e-07	3.08928e-06	Down	O-methyltransferase family protein
Peaxi162Scf00241g00420	63.6267	28.59	-1.15412	1.21598e-15	1.16812e-13	Down	Acid beta-fructofuranosidase
Peaxi162Scf00241g10024	476.94	153.793	-1.63281	8.74395e-30	2.30344e-27	Down	Bifunctional inhibitor/lipid-transfer protein/seed storage 2S albumin superfamily protein
Peaxi162Scf00244g00019	5.10333	2.34333	-1.12288	0.00106964	0.010322	Down	conserved hypothetical protein [Ricinus communis] gb|EEF35062.1| conserved hypothetical protein [Ricinus communis]
Peaxi162Scf00244g00075	8.28	3.62	-1.19364	0.0062645	0.0433225	Down	Unknown protein
Peaxi162Scf00244g00139	2.63333	0.603333	-2.12586	0.00723335	0.0485001	Down	Replication protein A 70 kDa DNA-binding subunit B
Peaxi162Scf00244g01215	0.15	0.0333333	-2.16993	0.00161216	0.0143992	Down	pleiotropic drug resistance 11
Peaxi162Scf00245g00096	5.10667	0.87	-2.55329	0.000729595	0.00757552	Down	serine acetyltransferase 2
Peaxi162Scf00246g00127	1.78667	0.493333	-1.85664	0.00696344	0.0471839	Down	conserved hypothetical protein [Ricinus communis] gb|EEF45557.1| conserved hypothetical protein [Ricinus communis]
Peaxi162Scf00246g01219	24.98	4.08	-2.61413	1.07536e-13	7.87352e-12	Down	Pollen Ole e 1 allergen and extensin family protein
Peaxi162Scf00249g00815	95.2867	25.9333	-1.87747	2.07038e-28	4.99098e-26	Down	F-box/kelch-repeat protein
Peaxi162Scf00250g00029	2.84	0.506667	-2.48678	1.67461e-05	0.000293091	Down	120 kDa pistil extensin-like protein [Nicotiana tabacum]
Peaxi162Scf00251g00101	2.74667	0.706667	-1.95858	0.00060122	0.0064768	Down	sulfotransferase 2A
Peaxi162Scf00253g00324	8.52333	4.01667	-1.08542	0.00256323	0.0211694	Down	Pectin lyase-like superfamily protein
Peaxi162Scf00254g00117	37.97	4.26	-3.15593	4.35935e-29	1.11394e-26	Down	Protein FLOWERING LOCUS T
Peaxi162Scf00254g00621	5.11667	2.3	-1.15357	0.000184265	0.00237804	Down	Acyl-[acyl-carrier-protein] desaturase, chloroplastic
Peaxi162Scf00257g01610	128.79	54.9633	-1.22848	2.3073e-09	9.29942e-08	Down	Calcium-binding EF-hand family protein
Peaxi162Scf00257g10112	7.03	2.80667	-1.32467	8.01691e-05	0.00115803	Down	B-box type zinc finger family protein
Peaxi162Scf00258g00053	180.84	74.7667	-1.27425	8.39636e-20	1.16604e-17	Down	fatty acid desaturase 2
Peaxi162Scf00258g00225	27.2767	12.0933	-1.17346	6.51062e-05	0.000974039	Down	myb-like HTH transcriptional regulator family protein
Peaxi162Scf00259g00126	4.84333	1.66	-1.54482	1.55963e-06	3.53622e-05	Down	Calcium-binding EF-hand family protein
Peaxi162Scf00262g00619	350.423	140.953	-1.31388	2.01407e-15	1.8783e-13	Down	HSP20-like chaperones superfamily protein [Theobroma cacao] gb|EOY28667.1| HSP20-like chaperones superfamily protein [Theobroma cacao]
Peaxi162Scf00263g00126	80.78	21.5967	-1.90319	5.34258e-14	4.0752e-12	Down	alcohol dehydrogenase 1
Peaxi162Scf00263g00161	3.88667	1.67333	-1.21581	0.00523634	0.0375432	Down	Bidirectional sugar transporter SWEET1
Peaxi162Scf00264g00012	138.403	39.0267	-1.82635	1.39803e-19	1.91037e-17	Down	LOB domain-containing protein 37
Peaxi162Scf00264g00067	3.20333	1.24	-1.36923	1.97043e-06	4.34055e-05	Down	Disease resistance protein (CC-NBS-LRR class) family
Peaxi162Scf00264g00068	1.85667	0.683333	-1.44205	0.00458489	0.0337728	Down	Disease resistance protein (CC-NBS-LRR class) family
Peaxi162Scf00264g00214	6.20667	1.01667	-2.60997	1.83378e-07	5.14928e-06	Down	Peroxidase superfamily protein
Peaxi162Scf00264g00838	17.7467	6.26667	-1.50178	1.15856e-09	4.88526e-08	Down	CASP-like protein
Peaxi162Scf00266g00069	150.977	42.94	-1.81393	3.36755e-39	1.56457e-36	Down	Cytochrome P450 superfamily protein
Peaxi162Scf00266g00081	235.997	72.9167	-1.69445	1.58121e-21	2.57354e-19	Down	Unknown protein
Peaxi162Scf00266g00097	2.20333	0.736667	-1.5806	0.000152142	0.00201919	Down	Protein kinase superfamily protein
Peaxi162Scf00266g00716	4.55333	1.19333	-1.93193	3.56194e-05	0.0005757	Down	cytochrome P450 [Nicotiana tabacum]
Peaxi162Scf00266g00717	6.34333	3.13333	-1.01754	0.000142617	0.001909	Down	Cytochrome P450 superfamily protein
Peaxi162Scf00268g00024	22.88	4.32667	-2.40276	6.99318e-13	4.71495e-11	Down	-
Peaxi162Scf00268g00046	23.44	9.88	-1.24639	7.30506e-06	0.000140456	Down	myb domain protein 6
Peaxi162Scf00268g00069	2.59333	0.743333	-1.80273	0.00280172	0.0227856	Down	TCP transcription factor 12 [Solanum lycopersicum] gb|ADM87261.1| TCP transcription factor 12 [Solanum lycopersicum]
Peaxi162Scf00270g00113	0.396667	0.0466667	-3.08746	0.000192884	0.00246932	Down	Glyc 2 [Theobroma cacao]
Peaxi162Scf00271g00053	38.79	11.21	-1.7909	2.27516e-19	3.04383e-17	Down	Ethylene-responsive transcription factor 5
Peaxi162Scf00271g00057	81.3633	19.9133	-2.03064	2.09247e-29	5.4009e-27	Down	Ethylene-responsive transcription factor 2
Peaxi162Scf00271g00059	0.376667	0.001	-8.55714	9.99537e-05	0.00140336	Down	Unknown protein
Peaxi162Scf00271g00061	19.3267	3.21667	-2.58695	4.8593e-21	7.52543e-19	Down	Ethylene-responsive transcription factor 5
Peaxi162Scf00271g00062	2.61667	0.85	-1.6222	0.00503976	0.0363747	Down	Ethylene-responsive transcription factor 5
Peaxi162Scf00274g00438	44.83	7.26	-2.62642	2.43674e-36	9.72908e-34	Down	atypical CYS HIS rich thioredoxin 5
Peaxi162Scf00276g00413	1.18333	0.423333	-1.48299	0.00215625	0.0183969	Down	Sulfite exporter TauE/SafE family protein
Peaxi162Scf00282g00222	4.34	2.06667	-1.07039	0.00170238	0.0151098	Down	Calcium-transporting ATPase 12, plasma membrane-type
Peaxi162Scf00282g00338	94.5733	21.41	-2.14315	5.52655e-30	1.48653e-27	Down	bZIP transcription factor family protein
Peaxi162Scf00282g00515	235.807	117.29	-1.00752	2.30567e-10	1.09715e-08	Down	Auxin-responsive protein IAA16
Peaxi162Scf00282g00516	44.6833	21.6167	-1.04759	1.77093e-05	0.000307632	Down	Wound-induced protein
Peaxi162Scf00284g00135	5.49333	1.79	-1.61772	4.7731e-06	9.55855e-05	Down	Transmembrane amino acid transporter family protein
Peaxi162Scf00284g00234	54.62	11.25	-2.2795	1.09228e-27	2.51451e-25	Down	poly(A)-binding protein C-terminal interacting protein 6 [Cucumis sativus]
Peaxi162Scf00284g00719	5.89	2.66667	-1.14323	0.00374503	0.0287983	Down	basic helix-loop-helix (bHLH) DNA-binding superfamily protein
Peaxi162Scf00285g00011	65.46	29.09	-1.17009	1.24269e-11	7.11985e-10	Down	BZIP domain class transcription factor [Malus domestica]
Peaxi162Scf00285g00055	1.28	0.233333	-2.45568	6.82865e-06	0.000132593	Down	Leucine-rich receptor-like protein kinase family protein
Peaxi162Scf00285g00225	1.63333	0.42	-1.95936	0.0014518	0.013273	Down	transcription activators
Peaxi162Scf00285g00443	37	7.21667	-2.35812	3.20782e-37	1.32209e-34	Down	conserved hypothetical protein [Ricinus communis] gb|EEF29982.1| conserved hypothetical protein [Ricinus communis]
Peaxi162Scf00286g00022	285.923	82.2433	-1.79766	9.05962e-29	2.26961e-26	Down	Chitinase family protein
Peaxi162Scf00286g00082	4.29667	0.813333	-2.4013	0.000162607	0.00213629	Down	Cysteine proteinase inhibitor 10
Peaxi162Scf00286g00252	5.22667	1.61	-1.69883	0.00712343	0.0479139	Down	cytochrome P450, family 82, subfamily C, polypeptide 4
Peaxi162Scf00286g00439	26.9033	13.34	-1.01203	5.57393e-07	1.38957e-05	Down	Ras-related protein Rab-11A
Peaxi162Scf00286g00649	19.25	9.48333	-1.02139	1.31597e-06	3.02947e-05	Down	NAD(P)-linked oxidoreductase superfamily protein
Peaxi162Scf00286g00650	92.8633	40.24	-1.20648	9.42173e-13	6.22102e-11	Down	NAD(P)-linked oxidoreductase superfamily protein
Peaxi162Scf00286g00729	39.95	16.54	-1.27224	3.57456e-12	2.2224e-10	Down	Auxin-responsive family protein
Peaxi162Scf00286g00926	11.5767	2.41	-2.26411	2.57026e-06	5.50067e-05	Down	Unknown protein
Peaxi162Scf00286g01034	68.1167	8.60667	-2.98448	9.63976e-18	1.1457e-15	Down	xyloglucan endotransglucosylase/hydrolase 15
Peaxi162Scf00287g00115	33.4567	4.83333	-2.7912	1.83341e-38	8.21917e-36	Down	B-box zinc finger family protein
Peaxi162Scf00288g00816	20.7533	6.79333	-1.61115	9.02789e-10	3.84483e-08	Down	Peroxidase superfamily protein
Peaxi162Scf00289g00129	320.097	105.78	-1.59744	1.48533e-28	3.61472e-26	Down	FAD/NAD(P)-binding oxidoreductase family protein
Peaxi162Scf00290g00001	4.36333	1.44	-1.59936	0.00188068	0.0163905	Down	Plant protein of unknown function (DUF868)
Peaxi162Scf00294g00813	26.6833	5.64333	-2.24132	1.34685e-22	2.44085e-20	Down	At5g37260-like protein [Solanum arcanum]
Peaxi162Scf00297g00098	66.9467	25.86	-1.37229	3.93185e-15	3.56279e-13	Down	trehalose phosphate synthase
Peaxi162Scf00298g00073	24.97	1.70333	-3.87376	7.62923e-20	1.0653e-17	Down	Unknown protein
Peaxi162Scf00299g00234	3.77	1.44333	-1.38516	0.000119488	0.00163451	Down	Glutamyl-tRNA reductase family protein
Peaxi162Scf00299g00813	5.07	2.46667	-1.03942	0.00140901	0.0129559	Down	Protein NRT1/ PTR FAMILY 5.5
Peaxi162Scf00299g10118	3.60333	1.16	-1.63521	0.00328856	0.0258403	Down	HXXXD-type acyl-transferase family protein
Peaxi162Scf00300g00012	36.8133	18.0667	-1.0269	9.8245e-06	0.000182185	Down	Protein kinase superfamily protein
Peaxi162Scf00300g00015	376.763	158.27	-1.25127	1.36604e-13	9.88854e-12	Down	Rhodanese/Cell cycle control phosphatase superfamily protein
Peaxi162Scf00302g01424	4.73667	1.36333	-1.79673	0.000637022	0.00678526	Down	Protein of Unknown Function (DUF239)
Peaxi162Scf00304g00133	18.8533	6.03667	-1.643	1.61997e-12	1.04008e-10	Down	TRICHOME BIREFRINGENCE-LIKE 33
Peaxi162Scf00304g00137	3.94667	0.47	-3.0699	3.41728e-06	7.05345e-05	Down	T27c4.14 protein isoform 1 [Theobroma cacao] gb|EOY10911.1| T27c4.14 protein isoform 1 [Theobroma cacao]
Peaxi162Scf00304g00214	20.2	3.89	-2.37651	5.47886e-11	2.87477e-09	Down	Wound-induced protein 1
Peaxi162Scf00304g00719	35.58	11.5567	-1.62234	2.84766e-11	1.57162e-09	Down	WRKY DNA-binding protein 70
Peaxi162Scf00304g01021	1.65333	0.05	-5.04731	0.00147791	0.0134491	Down	Peptide methionine sulfoxide reductase
Peaxi162Scf00305g00018	57.51	22.87	-1.33036	3.39909e-16	3.51648e-14	Down	jasmonate ZIM domain protein b [Nicotiana attenuata]
Peaxi162Scf00305g00091	36.16	11.84	-1.61073	3.81027e-07	9.86461e-06	Down	NAD(P)-binding Rossmann-fold superfamily protein
Peaxi162Scf00937g00211	29.76	13.28	-1.16412	0.000104883	0.00146053	Down	RNA-dependent RNA polymerase 1
Peaxi162Scf00307g00117	2.70667	0.783333	-1.78882	0.000111644	0.00153874	Down	Glucan endo-1,3-beta-glucosidase 11
Peaxi162Scf00312g00612	0.773333	0.13	-2.57258	0.00153285	0.0138406	Down	Ankyrin repeat-containing protein, putative isoform 2 [Theobroma cacao] gb|EOY27507.1| Ankyrin repeat-containing protein, putative isoform 2 [Theobroma cacao]
Peaxi162Scf00312g00614	21.61	10.0933	-1.0983	3.5203e-12	2.19401e-10	Down	inositol polyphosphate 5-phosphatase I
Peaxi162Scf00313g00066	9.20667	3.65667	-1.33215	1.50606e-07	4.30358e-06	Down	DNA glycosylase superfamily protein
Peaxi162Scf00314g01029	206.363	29.46	-2.80836	3.88896e-68	7.64419e-65	Down	conserved hypothetical protein [Ricinus communis] gb|EEF33990.1| conserved hypothetical protein [Ricinus communis]
Peaxi162Scf00318g00920	8.8	3.95667	-1.15322	0.000398458	0.00456412	Down	Cysteine/Histidine-rich C1 domain family protein
Peaxi162Scf00319g00072	113.277	30.8	-1.87885	2.37536e-22	4.15737e-20	Down	Cysteine/Histidine-rich C1 domain family protein
Peaxi162Scf00320g00619	2.56333	1.06667	-1.26491	3.37957e-05	0.000549701	Down	Leucine-rich receptor-like protein kinase family protein
Peaxi162Scf00321g00094	2.63	0.366667	-2.84252	1.28573e-09	5.37714e-08	Down	P-loop containing nucleoside triphosphate hydrolases superfamily protein
Peaxi162Scf00324g00005	22.2933	9.51	-1.2291	0.000100272	0.00140705	Down	conserved hypothetical protein [Ricinus communis] gb|EEF44118.1| conserved hypothetical protein [Ricinus communis]
Peaxi162Scf00324g00088	102.17	25.67	-1.99282	1.56658e-20	2.31393e-18	Down	xyloglucan endotransglucosylase/hydrolase 25
Peaxi162Scf00328g00117	142.873	34.05	-2.06901	1.42527e-29	3.71631e-27	Down	Unknown protein
Peaxi162Scf00328g00129	138.043	51.9033	-1.41122	8.35528e-14	6.20647e-12	Down	Chaperone DnaJ-domain superfamily protein
Peaxi162Scf00330g00019	0.33	0.03	-3.45943	0.00488118	0.0355251	Down	Cytochrome P450 superfamily protein
Peaxi162Scf00332g00057	0.153333	0.001	-7.26053	0.00558361	0.0395339	Down	Pentatricopeptide repeat-containing protein
Peaxi162Scf00332g00749	33.9167	10.9233	-1.63458	4.83965e-15	4.29401e-13	Down	Lactoylglutathione lyase / glyoxalase I family protein
Peaxi162Scf00337g00412	225.987	56.1967	-2.00768	2.28014e-44	1.38725e-41	Down	xyloglucan endotransglucosylase/hydrolase 28
Peaxi162Scf00340g00021	109.147	12.9233	-3.07822	5.24373e-29	1.32666e-26	Down	Unknown protein
Peaxi162Scf00342g00001	6.77667	2.10333	-1.6879	6.41448e-09	2.37894e-07	Down	HXXXD-type acyl-transferase family protein
Peaxi162Scf00344g00107	18.28	8.59667	-1.08842	0.000274445	0.00333471	Down	AIG2-like (avirulence induced gene) family protein
Peaxi162Scf00345g00517	3.10333	1.54333	-1.00777	0.00652086	0.0448526	Down	Hsp20/alpha crystallin family protein [Solanum demissum]
Peaxi162Scf00347g00056	68.5267	17.91	-1.9359	2.95612e-21	4.66282e-19	Down	Chitinase-3-like protein 1
Peaxi162Scf00351g00051	13.3433	2.22	-2.58749	3.42737e-11	1.85944e-09	Down	SAUR-like auxin-responsive protein family
Peaxi162Scf00352g00212	20.72	8.83667	-1.22945	5.16014e-11	2.73562e-09	Down	SWIB complex BAF60b domain-containing protein
Peaxi162Scf00353g00023	8.34	1.26333	-2.72281	4.10081e-10	1.8949e-08	Down	TGACG-sequence-specific DNA-binding protein TGA-2.1, putative [Theobroma cacao] gb|EOX92701.1| TGACG-sequence-specific DNA-binding protein TGA-2.1, putative [Theobroma cacao]
Peaxi162Scf00357g00211	27.5733	12.8533	-1.10113	8.97957e-13	5.94443e-11	Down	Protein kinase superfamily protein
Peaxi162Scf00357g00316	2.72333	1.07333	-1.34328	1.7174e-05	0.000299758	Down	pleiotropic drug resistance 9
Peaxi162Scf00357g00729	175.547	22.5633	-2.9598	2.32067e-60	3.70625e-57	Down	Plant neutral invertase family protein
Peaxi162Scf00358g00614	2.67333	0.453333	-2.56	6.61115e-05	0.000985043	Down	UPF0497 membrane protein, putative [Theobroma cacao] gb|EOY21540.1| UPF0497 membrane protein, putative [Theobroma cacao]
Peaxi162Scf00359g00113	8.17667	1.78667	-2.19424	2.03912e-07	5.67601e-06	Down	product [Oryza sativa Japonica Group]
Peaxi162Scf00359g10124	210.233	86.4133	-1.28267	4.07238e-15	3.66414e-13	Down	RNA-binding protein pno1
Peaxi162Scf00361g00062	12.22	5.38667	-1.18178	0.00144783	0.0132509	Down	conserved hypothetical protein [Ricinus communis] gb|EEF37877.1| conserved hypothetical protein [Ricinus communis]
Peaxi162Scf00361g00312	9.71667	4.33667	-1.16387	6.8648e-05	0.00101691	Down	acyl acyl-carrier-protein thioesterase type B [Camellia oleifera]
Peaxi162Scf00362g00353	5.15667	2.10333	-1.29376	0.0010309	0.0100353	Down	SKU5 similar 5
Peaxi162Scf00362g00431	20.6767	9.57	-1.11141	2.59404e-09	1.03248e-07	Down	Protein kinase superfamily protein
Peaxi162Scf00362g00538	89.9733	39.98	-1.17022	1.90133e-09	7.74839e-08	Down	plasma membrane intrinsic protein 2
Peaxi162Scf00362g01193	1.18333	0.176667	-2.74375	0.0012015	0.0113753	Down	SAUR-like auxin-responsive protein family
Peaxi162Scf00364g00015	11.39	1.56	-2.86815	8.98084e-11	4.59609e-09	Down	Unknown protein
Peaxi162Scf00365g00413	2.19667	0.906667	-1.27667	0.00263679	0.0216719	Down	tRNA-dihydrouridine synthase B
Peaxi162Scf00365g00925	280.963	128.78	-1.12547	2.74125e-13	1.91386e-11	Down	Peroxidase superfamily protein
Peaxi162Scf00366g00711	3.55	1.33333	-1.41278	0.00272408	0.0222604	Down	Unknown protein
Peaxi162Scf00367g00055	0.703333	0.0233333	-4.91374	0.00517565	0.0371707	Down	ARM repeat superfamily protein isoform 1 [Theobroma cacao] gb|EOY32287.1| ARM repeat superfamily protein isoform 1 [Theobroma cacao]
Peaxi162Scf00372g00210	70.3333	26.3433	-1.41677	9.85655e-18	1.16604e-15	Down	Protein of unknown function, DUF538
Peaxi162Scf00376g00327	261.943	123.333	-1.08669	4.00648e-12	2.44338e-10	Down	jasmonate-zim-domain protein 3
Peaxi162Scf00377g00043	22.5133	6.23667	-1.85193	3.2886e-15	3.0012e-13	Down	GATA transcription factor 2
Peaxi162Scf00378g00215	18.5033	7.84	-1.23886	0.0071145	0.0478917	Down	-
Peaxi162Scf00378g00216	51.2267	21.1	-1.27965	2.50087e-06	5.37014e-05	Down	-
Peaxi162Scf00378g00217	43.83	8.39333	-2.3846	1.21644e-14	1.00921e-12	Down	-
Peaxi162Scf00378g00826	2.08333	0.523333	-1.99309	0.000391405	0.00449509	Down	tyrosine-rich hydroxyproline-rich glycoprotein, partial [Petroselinum crispum]
Peaxi162Scf00378g00827	1.78	0.196667	-3.17805	1.14403e-08	4.08288e-07	Down	tyrosine-rich hydroxyproline-rich glycoprotein, partial [Petroselinum crispum]
Peaxi162Scf00378g00828	2.47	0.373333	-2.72597	6.8525e-09	2.52672e-07	Down	tyrosine-rich hydroxyproline-rich glycoprotein, partial [Petroselinum crispum]
Peaxi162Scf00380g00041	315.77	138.017	-1.19403	1.70831e-20	2.49443e-18	Down	AP2/ERF and B3 domain-containing transcription factor
Peaxi162Scf00380g00618	100.473	26.2833	-1.93459	2.11841e-23	4.03968e-21	Down	myb-like transcription factor family protein
Peaxi162Scf00382g00026	141.93	57.0833	-1.31404	2.58235e-10	1.22425e-08	Down	Unknown protein
Peaxi162Scf00382g00067	154.917	69.0567	-1.16564	5.0379e-18	6.10111e-16	Down	Zinc finger protein CONSTANS-LIKE 16
Peaxi162Scf00382g00086	7.09333	2.41667	-1.55345	0.000295687	0.00354894	Down	Unknown protein
Peaxi162Scf00382g00711	4.74	0.813333	-2.54297	6.81717e-06	0.000132471	Down	LOB domain-containing protein 41
Peaxi162Scf00384g00013	2.44667	0.816667	-1.583	0.00436983	0.0325926	Down	conserved hypothetical protein [Ricinus communis] gb|EEF40098.1| conserved hypothetical protein [Ricinus communis]
Peaxi162Scf00385g00111	113.857	45.65	-1.31853	7.16654e-16	7.18143e-14	Down	conserved hypothetical protein [Ricinus communis] gb|EEF52938.1| conserved hypothetical protein [Ricinus communis]
Peaxi162Scf00386g00063	8.97667	1.36667	-2.71552	2.81755e-05	0.000466906	Down	Monothiol glutaredoxin-S3
Peaxi162Scf00386g00222	23.2667	9.64333	-1.27066	1.77808e-11	1.00521e-09	Down	beta-amylase 3
Peaxi162Scf00390g10026	97.4167	34.4833	-1.49827	1.34188e-23	2.57812e-21	Down	Ethylene-responsive transcription factor CRF2
Peaxi162Scf00391g00002	110.713	44.6567	-1.30988	5.34806e-16	5.40154e-14	Down	conserved hypothetical protein [Ricinus communis] gb|EEF38891.1| conserved hypothetical protein [Ricinus communis]
Peaxi162Scf00391g00425	232.937	61.92	-1.91146	4.21856e-34	1.43729e-31	Down	Plant neutral invertase family protein
Peaxi162Scf00391g00621	26.4867	11.5767	-1.19405	6.00743e-09	2.23447e-07	Down	myb domain protein 6
Peaxi162Scf00391g00728	39.86	19.04	-1.06591	1.13086e-07	3.32914e-06	Down	Proteinase inhibitor type-2
Peaxi162Scf00391g00730	66.1167	29.5633	-1.16121	5.2688e-07	1.31607e-05	Down	-
Peaxi162Scf00394g00093	3.15	0.373333	-3.07682	1.66632e-06	3.73831e-05	Down	Class I glutamine amidotransferase-like superfamily protein
Peaxi162Scf00398g00919	3.72667	1.15333	-1.69208	0.000542646	0.0059614	Down	ubiquitin-associated (UBA)/TS-N domain-containing protein
Peaxi162Scf00400g00022	0.973333	0.113333	-3.10236	0.00165018	0.0147078	Down	conserved hypothetical protein [Ricinus communis] gb|EEF52840.1| conserved hypothetical protein [Ricinus communis]
Peaxi162Scf00401g00018	20.02	6.00333	-1.73761	1.79686e-08	6.16312e-07	Down	HXXXD-type acyl-transferase family protein
Peaxi162Scf00401g00025	33.0367	15.0767	-1.13175	6.65941e-07	1.63002e-05	Down	Duplicated homeodomain-like superfamily protein
Peaxi162Scf00401g00320	0.593333	0.136667	-2.11818	0.00263292	0.021654	Down	eukaryotic translation initiation factor 4G
Peaxi162Scf00402g00042	33.4733	14.6867	-1.18851	2.90635e-06	6.09738e-05	Down	Unknown protein
Peaxi162Scf00403g00041	29.9767	5.46	-2.45687	3.28049e-11	1.78354e-09	Down	Ethylene-responsive transcription factor RAP2-9
Peaxi162Scf00403g00838	8.40667	3.05333	-1.46115	6.0582e-07	1.49426e-05	Down	chitinase A
Peaxi162Scf00404g00003	23.2233	4.96333	-2.22619	9.10535e-14	6.68589e-12	Down	Plant protein of unknown function (DUF868)
Peaxi162Scf00404g00066	27.8167	12.0633	-1.20532	4.49422e-10	2.0544e-08	Down	Carbonic anhydrase
Peaxi162Scf00406g00007	6.06	2.64333	-1.19696	0.000736871	0.00763555	Down	TOX high mobility group box family member 4-A, putative isoform 2, partial [Theobroma cacao] gb|EOY34150.1| TOX high mobility group box family member 4-A, putative isoform 2, partial [Theobroma cacao]
Peaxi162Scf00406g00317	47.12	18.7433	-1.32996	1.21249e-11	6.97812e-10	Down	Pathogenesis-related thaumatin superfamily protein
Peaxi162Scf00406g00614	15.44	4.77	-1.69461	7.01753e-15	6.1201e-13	Down	NIMA-related serine/threonine kinase 1
Peaxi162Scf00411g00039	14.8233	5.78	-1.35873	6.85825e-06	0.000133067	Down	C2H2-type zinc finger family protein
Peaxi162Scf00411g00714	52.8567	22.13	-1.25608	1.53919e-10	7.47738e-09	Down	Leucine-rich repeat protein kinase family protein
Peaxi162Scf00416g00004	70.66	30.8333	-1.1964	3.08088e-11	1.6894e-09	Down	4-hydroxyphenylpyruvate dioxygenase
Peaxi162Scf00417g00122	30.4133	12.03	-1.33807	1.30362e-07	3.77253e-06	Down	Unknown protein
Peaxi162Scf00420g00220	21.3233	10.1467	-1.07143	8.41861e-07	2.01802e-05	Down	UPF0392 protein RCOM_0530710
Peaxi162Scf00420g00555	36.3067	6.09	-2.57572	2.84842e-35	1.05487e-32	Down	Major facilitator superfamily protein
Peaxi162Scf00420g00728	1.64667	0.476667	-1.7885	0.00510326	0.0367438	Down	NAC domain containing protein 41
Peaxi162Scf00421g00027	6.89	3.34	-1.04466	0.00153948	0.0138907	Down	Serine/threonine-protein kinase WNK (With No Lysine)-related
Peaxi162Scf00421g00116	46.7633	16.2333	-1.52642	7.14965e-16	7.18143e-14	Down	trehalose phosphate synthase
Peaxi162Scf00421g00610	111.94	53.5233	-1.06449	1.56983e-14	1.27346e-12	Down	Serine/threonine-protein kinase TAO3 [Theobroma cacao] gb|EOY00369.1| Serine/threonine-protein kinase TAO3 [Theobroma cacao]
Peaxi162Scf00421g00826	23.93	2.12667	-3.49215	1.97064e-24	4.06094e-22	Down	UDP-glycosyltransferase 74 F1
Peaxi162Scf00421g00827	16.42	2.64	-2.63684	1.65994e-08	5.73972e-07	Down	-
Peaxi162Scf00423g00076	19.34	6.99	-1.46822	2.73909e-13	1.91386e-11	Down	UDP-Glycosyltransferase superfamily protein
Peaxi162Scf00424g00053	31.6133	12.9133	-1.29167	3.27508e-10	1.53839e-08	Down	Eukaryotic aspartyl protease family protein
Peaxi162Scf00427g00048	0.773333	0.0433333	-4.15754	0.00105809	0.0102375	Down	Homeobox-leucine zipper protein ATHB-21
Peaxi162Scf00428g00087	40.0667	17.22	-1.21832	3.0678e-07	8.16579e-06	Down	Zinc finger A20 and AN1 domain-containing stress-associated protein 5
Peaxi162Scf00428g00618	31.94	15.6233	-1.03166	3.54979e-10	1.65525e-08	Down	E3 ubiquitin-protein ligase makorin
Peaxi162Scf00428g01020	160.277	36.8433	-2.12109	9.9185e-49	7.92023e-46	Down	basic helix-loop-helix (bHLH) DNA-binding superfamily protein
Peaxi162Scf00430g00019	25.7367	4.95333	-2.37735	5.24791e-16	5.32142e-14	Down	serine-rich protein-related
Peaxi162Scf00434g00511	0.926667	0.001	-9.85591	9.88679e-06	0.00018307	Down	TRICHOME BIREFRINGENCE-LIKE 22
Peaxi162Scf00439g00091	2.80333	0.68	-2.04354	0.00149266	0.0135544	Down	Chaperone DnaJ-domain superfamily protein
Peaxi162Scf00439g00211	4.05333	1.30667	-1.63322	0.000107702	0.00149085	Down	phospholipase D alpha 2
Peaxi162Scf00441g00620	6.74667	2.57333	-1.39054	0.00742746	0.049477	Down	Unknown protein
Peaxi162Scf00444g00836	70.4533	34.43	-1.033	4.01238e-07	1.03564e-05	Down	AMP-dependent synthetase and ligase family protein
Peaxi162Scf00446g00029	282.033	119.323	-1.24099	7.24232e-12	4.2938e-10	Down	Unknown protein
Peaxi162Scf00449g00013	0.71	0.001	-9.47168	0.00184379	0.0161572	Down	Gibberellin-regulated family protein
Peaxi162Scf00449g00016	37.85	11.67	-1.69749	1.70514e-22	3.04695e-20	Down	Transducin family protein / WD-40 repeat family protein [Theobroma cacao] gb|EOX98408.1| Transducin family protein / WD-40 repeat family protein [Theobroma cacao]
Peaxi162Scf00449g00043	1.98667	0.45	-2.14235	0.00044403	0.00500499	Down	Carbohydrate-binding protein
Peaxi162Scf00449g00215	13.55	2.36333	-2.5194	8.03265e-21	1.22909e-18	Down	BTB and TAZ domain protein 4
Peaxi162Scf00450g00125	0.873333	0.353333	-1.3055	0.0045184	0.0334709	Down	nicotinate phosphoribosyltransferase 2
Peaxi162Scf00451g00075	16.6	4.01333	-2.04831	2.03844e-21	3.27599e-19	Down	Transmembrane amino acid transporter family protein
Peaxi162Scf00457g00215	47.7533	13.7067	-1.80072	8.59076e-19	1.11431e-16	Down	trehalose phosphate synthase
Peaxi162Scf00458g00318	2.01333	0.753333	-1.41823	0.00106935	0.010322	Down	Remorin family protein
Peaxi162Scf00459g00122	4.04333	1.87667	-1.10737	0.000179195	0.00231847	Down	potassium transporter 1
Peaxi162Scf00459g00510	453.047	222.357	-1.02678	1.23213e-14	1.01892e-12	Down	Zinc finger protein CONSTANS-LIKE 4
Peaxi162Scf00461g00008	25.5133	2.13333	-3.58007	7.43353e-32	2.23469e-29	Down	CBS domain-containing protein
Peaxi162Scf00461g00057	80.6067	9.14	-3.14063	1.77514e-59	2.52001e-56	Down	Protein of unknown function (DUF506)
Peaxi162Scf00463g00024	134.667	17.78	-2.92107	7.44067e-40	3.65637e-37	Down	F-box/kelch-repeat protein
Peaxi162Scf00463g00110	0.53	0.123333	-2.10343	0.00290141	0.0234322	Down	calmodulin-binding family protein
Peaxi162Scf00471g00710	593.11	257.503	-1.20371	1.25292e-11	7.16241e-10	Down	Unknown protein
Peaxi162Scf00472g00087	1.35333	0.203333	-2.7346	0.000103989	0.00145191	Down	ABC-2 type transporter family protein
Peaxi162Scf00472g00220	13.2433	5.88667	-1.16974	1.12927e-05	0.000205688	Down	conserved hypothetical protein [Ricinus communis] gb|EEF42970.1| conserved hypothetical protein [Ricinus communis]
Peaxi162Scf00472g00514	124.41	31.7833	-1.96876	2.4825e-33	8.13275e-31	Down	Subtilase family protein
Peaxi162Scf00473g00212	21.2033	10.21	-1.05431	0.00186072	0.0162443	Down	Peroxidase superfamily protein
Peaxi162Scf00475g00037	2.92667	1.28333	-1.18936	0.00388384	0.0296161	Down	2-oxoglutarate (2OG) and Fe(II)-dependent oxygenase superfamily protein
Peaxi162Scf00486g00002	22.48	7.62333	-1.56015	4.44556e-08	1.42175e-06	Down	Protein of unknown function (DUF1677)
Peaxi162Scf00486g00045	35.4167	6.82667	-2.37518	1.40148e-28	3.44347e-26	Down	MTD1 family protein [Populus trichocarpa] gb|EEF02766.2| MTD1 family protein [Populus trichocarpa]
Peaxi162Scf00488g00003	152.997	66.02	-1.21253	1.06787e-15	1.04549e-13	Down	Unknown protein
Peaxi162Scf00488g00011	29.0867	13.75	-1.08093	4.17333e-09	1.60122e-07	Down	Heavy metal transport/detoxification superfamily protein
Peaxi162Scf00488g00074	270.463	124.743	-1.11647	1.41685e-10	6.96247e-09	Down	phenylalanine ammonia-lyase 2a
Peaxi162Scf00492g00017	2.48667	0.976667	-1.34827	0.00697174	0.0471839	Down	global transcription factor group E7
Peaxi162Scf00494g00053	10.24	4.30667	-1.24957	3.42275e-07	8.9981e-06	Down	conserved hypothetical protein [Ricinus communis] gb|EEF48052.1| conserved hypothetical protein [Ricinus communis]
Peaxi162Scf00496g00003	57.3133	22.95	-1.32038	1.47217e-14	1.20187e-12	Down	P-loop containing nucleoside triphosphate hydrolases superfamily protein
Peaxi162Scf00498g00030	3.15333	0.793333	-1.99088	0.00156158	0.0140652	Down	Unknown protein
Peaxi162Scf00498g00314	73.95	12.3033	-2.5875	2.23794e-48	1.68194e-45	Down	beta galactosidase 1
Peaxi162Scf00498g00617	10.9667	2.94	-1.89924	3.45487e-10	1.61689e-08	Down	Nuclear transcription factor Y subunit A-3
Peaxi162Scf00500g00115	0.923333	0.103333	-3.15955	0.00607424	0.0423236	Down	PLATZ transcription factor family protein
Peaxi162Scf00500g00714	107.483	41.9667	-1.3568	5.4935e-17	6.15681e-15	Down	Sulfite exporter TauE/SafE family protein
Peaxi162Scf00503g00112	29.4	8.25333	-1.83277	4.5528e-10	2.07746e-08	Down	conserved hypothetical protein [Ricinus communis] gb|EEF52384.1| conserved hypothetical protein [Ricinus communis]
Peaxi162Scf00505g00062	47.9067	13.3333	-1.84519	4.67142e-15	4.18838e-13	Down	GDSL esterase/lipase
Peaxi162Scf00517g00033	1.02333	0.126667	-3.01417	0.00316308	0.0250857	Down	Subtilisin-like serine endopeptidase family protein
Peaxi162Scf00518g00025	153.57	22.7667	-2.7539	5.10057e-41	2.71531e-38	Down	Unknown protein
Peaxi162Scf00521g00028	280.95	15.5667	-4.17378	5.64978e-58	6.56222e-55	Down	Oxidative stress 3, putative isoform 1 [Theobroma cacao] gb|EOY26953.1| Oxidative stress 3, putative isoform 1 [Theobroma cacao]
Peaxi162Scf00521g00029	88.0533	12.7833	-2.78411	1.09611e-69	2.33407e-66	Down	Lysine-specific histone demethylase 1B
Peaxi162Scf00522g00110	6.89667	3.43	-1.00769	0.0056329	0.0398278	Down	conserved hypothetical protein [Ricinus communis] gb|EEF28083.1| conserved hypothetical protein [Ricinus communis]
Peaxi162Scf00525g00049	8.48	3.94333	-1.10465	0.00264565	0.0217263	Down	-
Peaxi162Scf00526g00525	3.6	1.25667	-1.51839	0.000386698	0.00444903	Down	Glucan endo-1,3-beta-glucosidase 14
Peaxi162Scf00533g00022	4.72667	0.42	-3.49236	1.61639e-05	0.00028407	Down	SAUR-like auxin-responsive protein family
Peaxi162Scf00535g00057	5.13667	1.13	-2.18451	0.000578487	0.00628223	Down	Unknown protein
Peaxi162Scf00536g00710	23.8033	11.26	-1.07996	4.74824e-07	1.19657e-05	Down	GATA transcription factor 1
Peaxi162Scf00537g00518	0.656667	0.07	-3.22973	1.61469e-05	0.000283966	Down	G-type lectin S-receptor-like serine/threonine-protein kinase
Peaxi162Scf00538g00033	10.5333	4.67333	-1.17244	1.27822e-06	2.9666e-05	Down	Protein kinase superfamily protein
Peaxi162Scf00538g00414	0.183333	0.001	-7.51833	0.00428068	0.0320681	Down	SAUR-like auxin-responsive protein family
Peaxi162Scf00540g00013	58.3767	7.56333	-2.9483	5.54934e-22	9.20793e-20	Down	Asparagine synthetase [glutamine-hydrolyzing]
Peaxi162Scf00540g00137	9.76333	4.31333	-1.17857	0.000124056	0.00168578	Down	TRICHOME BIREFRINGENCE-LIKE 45
Peaxi162Scf00540g00218	17.1367	7.18	-1.25503	4.19604e-09	1.60752e-07	Down	20G-Fe(II) oxidoreductase, putative [Theobroma cacao] gb|EOY33692.1| 20G-Fe(II) oxidoreductase, putative [Theobroma cacao]
Peaxi162Scf00541g00022	9.84333	4.85333	-1.02017	2.98227e-06	6.24638e-05	Down	phytochrome kinase substrate 2
Peaxi162Scf00541g00068	29.4467	14.1167	-1.0607	1.24907e-05	0.000225247	Down	Galactose oxidase/kelch repeat superfamily protein
Peaxi162Scf00543g00414	47.1533	23.28	-1.01827	1.88085e-08	6.43393e-07	Down	myb domain protein 15
Peaxi162Scf00546g00038	14.15	4.40333	-1.68413	3.92105e-12	2.40275e-10	Down	leucine-rich repeat/extensin 2
Peaxi162Scf00548g00013	35.7733	14.6467	-1.28831	5.1412e-15	4.51454e-13	Down	Carbohydrate-binding protein
Peaxi162Scf00548g00120	6.78	3.35667	-1.01426	0.00186532	0.01627	Down	ACT domain repeat 1
Peaxi162Scf00550g00410	20.3633	7.36667	-1.46689	5.68899e-15	4.97845e-13	Down	Protein kinase superfamily protein
Peaxi162Scf00552g00007	8.23667	0.756667	-3.44433	3.04423e-26	6.53692e-24	Down	Glucan endo-1,3-beta-glucosidase 8
Peaxi162Scf00553g00055	189.307	48.1167	-1.97612	1.22345e-37	5.21048e-35	Down	Chaperone DnaJ-domain superfamily protein
Peaxi162Scf00553g00538	247.843	106.36	-1.22047	1.25179e-14	1.03184e-12	Down	hydroxycinnamoyl-CoA shikimate/quinate hydroxycinnamoyl transferase
Peaxi162Scf00553g00814	1.44	0.296667	-2.27915	0.00124914	0.0116963	Down	THAUMATIN-LIKE PROTEIN 1
Peaxi162Scf00553g10111	146.85	27.2833	-2.42825	3.16231e-37	1.32209e-34	Down	Chaperone DnaJ-domain superfamily protein
Peaxi162Scf00560g00042	40.51	17.6167	-1.20134	5.76752e-17	6.37998e-15	Down	leucine-rich repeat/extensin 2
Peaxi162Scf00560g00128	175.337	65.8567	-1.41273	7.32994e-17	8.03871e-15	Down	-
Peaxi162Scf00560g00616	41.65	19.6533	-1.08354	8.66337e-11	4.46321e-09	Down	alpha/beta-Hydrolases superfamily protein
Peaxi162Scf00566g00051	4.81333	0.17	-4.82343	9.55802e-12	5.57617e-10	Down	tuber-specific and sucrose-responsive element binding factor [Solanum tuberosum]
Peaxi162Scf00570g00066	73.8167	28.3133	-1.38246	1.41895e-11	8.07538e-10	Down	Eukaryotic aspartyl protease family protein
Peaxi162Scf00574g00014	0.433333	0.0233333	-4.21501	0.000440925	0.00497877	Down	CBL-interacting protein kinase 5
Peaxi162Scf00575g00079	4.31	1.72	-1.32528	0.000293762	0.00353404	Down	phytochrome kinase substrate 4
Peaxi162Scf00576g00123	31.4433	13.89	-1.17871	8.33871e-09	3.05271e-07	Down	CASP-like protein 1
Peaxi162Scf00592g00211	328.43	140.037	-1.22978	8.49396e-16	8.44537e-14	Down	xyloglucan endotransglucosylase/hydrolase 30
Peaxi162Scf00609g00052	2.32667	0.473333	-2.29734	0.000579267	0.00628755	Down	germin-like protein 10
Peaxi162Scf00610g00354	101.25	1.66	-5.93059	1.37731e-61	2.34629e-58	Down	xyloglucan endotransglucosylase/hydrolase 24
Peaxi162Scf00610g00361	24.3133	0.853333	-4.83249	7.28489e-43	4.13668e-40	Down	Xyloglucan endotransglucosylase/hydrolase family protein
Peaxi162Scf00611g00026	2.45333	0.42	-2.54628	1.99396e-06	4.38105e-05	Down	Plant protein of unknown function (DUF247)
Peaxi162Scf00611g00052	35.2	12.44	-1.50059	6.86908e-14	5.14738e-12	Down	Unknown protein
Peaxi162Scf00615g00311	1.69333	0.17	-3.31626	1.31047e-06	3.0212e-05	Down	D-arabinono-1,4-lactone oxidase family protein
Peaxi162Scf00618g00020	163.167	63.93	-1.35178	1.38923e-20	2.07596e-18	Down	30S ribosomal protein, putative
Peaxi162Scf00618g00079	93.3	36.86	-1.33982	1.51702e-14	1.23454e-12	Down	beta-carotene hydroxylase 2
Peaxi162Scf00618g00331	0.936667	0.243333	-1.9446	0.00405025	0.0306655	Down	Calcium-binding EF-hand family protein [Theobroma cacao] gb|EOY23549.1| Calcium-binding EF-hand family protein [Theobroma cacao]
Peaxi162Scf00618g00418	47.1067	21.0667	-1.16097	2.81114e-11	1.5582e-09	Down	Plant invertase/pectin methylesterase inhibitor superfamily
Peaxi162Scf00618g00751	12.4667	4.60333	-1.43732	1.81372e-09	7.42725e-08	Down	pleiotropic drug resistance 12
Peaxi162Scf00620g00036	5.17667	2.51	-1.04434	0.000332175	0.00390436	Down	serine protease [Solanum lycopersicum]
Peaxi162Scf00623g00041	7.10667	3.44333	-1.04537	0.000102368	0.00143332	Down	O-fucosyltransferase family protein
Peaxi162Scf00628g00514	13.5433	2.80667	-2.27065	3.02912e-17	3.4555e-15	Down	Protein of unknown function (DUF1005)
Peaxi162Scf00629g00316	211.567	35.8967	-2.55919	2.92859e-54	2.99337e-51	Down	Protein of unknown function (DUF179)
Peaxi162Scf00637g00001	16.72	3.92667	-2.0902	1.45999e-08	5.10356e-07	Down	Leucine-rich repeat protein kinase family protein
Peaxi162Scf00642g00111	3.17667	1.14667	-1.47007	0.000606811	0.00652328	Down	Sugar transport protein 8
Peaxi162Scf00648g00119	4.09667	0.16	-4.67831	3.33016e-18	4.11089e-16	Down	Integrase-type DNA-binding superfamily protein
Peaxi162Scf00648g10013	0.51	0.001	-8.99435	0.00333524	0.0261347	Down	Dehydration-responsive element-binding protein 1D
Peaxi162Scf00649g00011	18.6867	7.46667	-1.32347	0.00039682	0.00455318	Down	AWPM-19-like family protein
Peaxi162Scf00657g00068	0.533333	0.133333	-2	0.00734932	0.0490973	Down	D-arabinono-1,4-lactone oxidase family protein
Peaxi162Scf00659g00012	8.02333	3.37333	-1.25003	0.000527706	0.00581729	Down	TRICHOME BIREFRINGENCE-LIKE 45
Peaxi162Scf00673g00223	17.1367	8.26333	-1.05229	2.08699e-06	4.55803e-05	Down	Adenine nucleotide alpha hydrolases-like superfamily protein
Peaxi162Scf00673g00224	0.823333	0.336667	-1.29016	0.00339176	0.0265126	Down	histidine kinase 1
Peaxi162Scf00677g00035	152	68.2267	-1.15566	1.97212e-14	1.5847e-12	Down	Unknown protein
Peaxi162Scf00678g00046	12.7867	4.91667	-1.37889	0.000126896	0.00171747	Down	chloroplast oxygen-evolving protein [Nicotiana attenuata]
Peaxi162Scf00680g00410	21.8	4.31667	-2.33634	2.14102e-13	1.51131e-11	Down	RING/U-box superfamily protein
Peaxi162Scf00681g00037	9.81	1.41333	-2.79515	5.3849e-11	2.83712e-09	Down	GRAM domain-containing protein / ABA-responsive protein-related
Peaxi162Scf00681g00332	29.3133	5.29667	-2.4684	1.96506e-35	7.59726e-33	Down	GRAM domain-containing protein / ABA-responsive protein-related
Peaxi162Scf00683g00336	1.11	0.373333	-1.57202	0.00145959	0.0133346	Down	Octicosapeptide/Phox/Bem1p family protein
Peaxi162Scf00684g00554	53.53	26.09	-1.03685	0.000459047	0.0051538	Down	Non-symbiotic hemoglobin 1
Peaxi162Scf00687g00041	27.5133	13.6567	-1.01053	8.97192e-05	0.00127935	Down	Fasciclin-like arabinogalactan protein 17
Peaxi162Scf00688g00129	10.7667	3.5	-1.62114	8.82062e-07	2.10059e-05	Down	GDSL esterase/lipase
Peaxi162Scf00688g00441	22.3333	8.15	-1.45433	1.66519e-08	5.75006e-07	Down	PATELLIN 2
Peaxi162Scf00689g00549	12.08	5.65333	-1.09545	7.80476e-07	1.8868e-05	Down	hipl2 protein precursor
Peaxi162Scf00691g00017	163.36	15.01	-3.44406	5.16595e-93	3.30014e-89	Down	RING/FYVE/PHD zinc finger superfamily protein
Peaxi162Scf00694g00438	95.5167	32.9033	-1.53752	5.19679e-22	8.73642e-20	Down	Subtilase family protein
Peaxi162Scf00694g00439	23.44	8.89	-1.39872	5.58102e-14	4.22006e-12	Down	Subtilase family protein
Peaxi162Scf00695g00039	3.96	1.18	-1.74671	0.00255208	0.0211114	Down	Cytochrome P450 superfamily protein
Peaxi162Scf00695g00218	11.9433	5.72	-1.06212	1.25459e-06	2.91441e-05	Down	Delta(24)-sterol reductase
Peaxi162Scf00703g00210	6.56333	1.01	-2.70007	2.71369e-09	1.07508e-07	Down	Octicosapeptide/Phox/Bem1p family protein
Peaxi162Scf00714g00014	69.9833	11.3767	-2.62093	3.38305e-14	2.65991e-12	Down	Pathogenesis-related thaumatin superfamily protein
Peaxi162Scf00714g00017	420.563	171.267	-1.29608	2.03698e-07	5.67601e-06	Down	Pathogenesis-related thaumatin superfamily protein
Peaxi162Scf00715g00216	46.9667	23.4	-1.00513	4.96077e-07	1.24644e-05	Down	beta-amylase 1
Peaxi162Scf00715g00217	296.067	114.793	-1.36688	4.26929e-14	3.3159e-12	Down	beta-amylase 1
Peaxi162Scf00716g00522	21.7867	0.666667	-5.03034	2.05569e-34	7.2957e-32	Down	F-box protein PP2-A13
Peaxi162Scf00720g10014	326.04	39.5233	-3.04427	4.97395e-49	4.09998e-46	Down	Unknown protein
Peaxi162Scf00725g00019	32.1767	8.08667	-1.9924	2.465e-13	1.73044e-11	Down	Duplicated homeodomain-like superfamily protein
Peaxi162Scf00725g00022	0.336667	0.001	-8.39518	0.000888082	0.00888988	Down	F-box family protein
Peaxi162Scf00725g00521	1.95667	0.613333	-1.67365	0.00452296	0.0334709	Down	Inositol oxygenase 4
Peaxi162Scf00732g00134	1.62333	0.44	-1.88338	0.00116745	0.0110858	Down	Phototropic-responsive NPH3 family protein
Peaxi162Scf00732g00236	143.92	65.65	-1.1324	3.95897e-14	3.09369e-12	Down	WRKY DNA-binding protein 70
Peaxi162Scf00732g00425	5.33667	2.02333	-1.3992	9.74199e-09	3.52103e-07	Down	U-box domain-containing protein 16
Peaxi162Scf00734g00029	1.11	0.0966667	-3.5214	0.000926842	0.00919219	Down	conserved hypothetical protein [Ricinus communis] gb|EEF24610.1| conserved hypothetical protein [Ricinus communis]
Peaxi162Scf00740g00038	55.5067	18.2833	-1.60213	3.58109e-09	1.39281e-07	Down	EXORDIUM like 2
Peaxi162Scf00740g00143	19.03	8.45	-1.17125	1.22204e-07	3.55252e-06	Down	alpha/beta-Hydrolases superfamily protein
Peaxi162Scf00744g00026	28.75	13.8267	-1.05611	7.812e-08	2.41087e-06	Down	Unknown protein
Peaxi162Scf00753g00057	35.7367	5.87667	-2.60434	1.47405e-20	2.1899e-18	Down	Unknown protein
Peaxi162Scf00755g00011	87.6933	19.0767	-2.20066	2.26735e-38	9.98926e-36	Down	CCR4-NOT transcription complex subunit 7
Peaxi162Scf00758g00011	103.753	38.6533	-1.42449	1.14934e-14	9.56649e-13	Down	calcium-transporting ATPase, putative
Peaxi162Scf00760g00219	623.567	293.387	-1.08774	5.39335e-14	4.10167e-12	Down	CASP-like protein 12
Peaxi162Scf00765g00002	1.27	0.4	-1.66676	0.00443497	0.0329668	Down	actin-11
Peaxi162Scf00781g00043	8.33	3.46	-1.26754	0.00494831	0.03591	Down	Late embryogenesis abundant (LEA) hydroxyproline-rich glycoprotein family
Peaxi162Scf00788g00213	16.1833	7.69333	-1.07283	0.00135566	0.0125538	Down	3-ketoacyl-CoA synthase 2
Peaxi162Scf00801g00078	9.63667	3.92667	-1.29523	0.00297252	0.0239083	Down	conserved hypothetical protein [Ricinus communis] gb|EEF47605.1| conserved hypothetical protein [Ricinus communis]
Peaxi162Scf00811g00009	15.2633	6.71	-1.18569	0.000406664	0.00464528	Down	Heavy metal transport/detoxification superfamily protein
Peaxi162Scf00814g00013	0.77	0.116667	-2.72247	0.00232862	0.0195496	Down	LOB domain-containing protein 41
Peaxi162Scf00821g00111	2.58667	0.001	-11.3369	0.000317917	0.00375404	Down	Rhamnogalacturonate lyase family protein
Peaxi162Scf00825g00425	5.15	1.17667	-2.12987	4.34625e-06	8.80029e-05	Down	2-oxoglutarate (2OG) and Fe(II)-dependent oxygenase superfamily protein
Peaxi162Scf00828g00210	15.21	5.46333	-1.47717	1.28145e-13	9.35568e-12	Down	ARM repeat superfamily protein, putative isoform 4 [Theobroma cacao] gb|EOY00284.1| ARM repeat superfamily protein, putative isoform 4 [Theobroma cacao]
Peaxi162Scf00830g00048	2.60333	0.776667	-1.74499	9.67994e-05	0.00136432	Down	Chalcone synthase G
Peaxi162Scf00843g00012	317.64	149.69	-1.08541	1.009e-12	6.62801e-11	Down	UDP-Glycosyltransferase superfamily protein
Peaxi162Scf00853g00423	17.78	7.95333	-1.16062	0.0029361	0.023675	Down	cyclin p4
Peaxi162Scf00859g00037	4.65333	1.50667	-1.6269	3.42901e-07	9.00529e-06	Down	basic helix-loop-helix (bHLH) DNA-binding superfamily protein
Peaxi162Scf00861g00321	32.95	11.64	-1.50119	1.48427e-12	9.55354e-11	Down	3-hydroxy-3-methylglutaryl-coenzyme A reductase 1
Peaxi162Scf00875g00228	65.4933	22.22	-1.55949	3.94613e-08	1.26997e-06	Down	lysine histidine transporter 1
Peaxi162Scf00877g00001	6.15333	2.98	-1.04606	5.66273e-05	0.000862334	Down	Protein PLASTID MOVEMENT IMPAIRED 2
Peaxi162Scf00878g00014	69.9833	27.22	-1.36234	1.21143e-12	7.91705e-11	Down	Cysteine/Histidine-rich C1 domain family protein
Peaxi162Scf00878g00015	2.52333	0.653333	-1.94944	0.000261172	0.0031947	Down	Cysteine/Histidine-rich C1 domain family protein
Peaxi162Scf00881g00239	105.77	51.78	-1.03046	3.20057e-07	8.48382e-06	Down	chloride channel B
Peaxi162Scf00888g00114	243.613	116.16	-1.06848	8.3663e-15	7.14997e-13	Down	plasma-membrane associated cation-binding protein 1
Peaxi162Scf00893g00434	13.6367	6.72	-1.02096	1.17044e-06	2.72636e-05	Down	conserved hypothetical protein [Ricinus communis] gb|EEF52843.1| conserved hypothetical protein [Ricinus communis]
Peaxi162Scf00899g00310	9.66	3.26333	-1.56568	3.07516e-07	8.17685e-06	Down	Nodulin MtN3 family protein
Peaxi162Scf00904g00459	5.86333	1.74333	-1.74987	2.84973e-06	5.98351e-05	Down	S-type anion channel SLAH3
Peaxi162Scf00915g00007	4.98333	2.00667	-1.31231	7.709e-05	0.00112244	Down	LOCATED IN: endomembrane system
Peaxi162Scf00915g00029	53.7667	17.1433	-1.64906	1.19001e-17	1.39488e-15	Down	Heat stress transcription factor B-2a
Peaxi162Scf00918g00415	58.94	26.4967	-1.15344	1.20421e-15	1.16118e-13	Down	Concanavalin A-like lectin protein kinase family protein
Peaxi162Scf00922g00210	1.78667	0.803333	-1.1532	0.00703811	0.0475152	Down	BRCT domain-containing DNA repair protein
Peaxi162Scf00931g00029	21.63	10.3	-1.07039	1.57351e-09	6.50132e-08	Down	Sugar transporter ERD6-like 6
Peaxi162Scf00931g00117	7.64	2.73667	-1.48115	0.000114268	0.00157153	Down	DNA binding protein, putative [Ricinus communis] gb|EEF52579.1| DNA binding protein, putative [Ricinus communis]
Peaxi162Scf00938g00430	6.31667	2.85667	-1.14483	0.000655567	0.00694515	Down	Cyclin-dependent kinase inhibitor family protein
Peaxi162Scf00939g00231	19.2933	8.05667	-1.25985	2.07877e-11	1.16488e-09	Down	DELLA protein RGA
Peaxi162Scf00943g00053	4.72	1.26667	-1.89775	0.00730141	0.0488283	Down	Unknown protein
Peaxi162Scf00944g00032	0.563333	0.103333	-2.44668	0.002682	0.0219657	Down	hexokinase 2
Peaxi162Scf00944g00138	11.6867	1.68333	-2.79547	1.11432e-14	9.30534e-13	Down	Protein of unknown function (DUF1005)
Peaxi162Scf00944g00145	55.6533	6.39667	-3.12108	9.43031e-47	6.34139e-44	Down	Inositol oxygenase 2
Peaxi162Scf00945g00023	16.95	5.47333	-1.63079	3.94534e-10	1.82968e-08	Down	tuber-specific and sucrose-responsive element binding factor [Solanum tuberosum]
Peaxi162Scf00946g00053	2.58667	0.496667	-2.38074	0.000107994	0.00149408	Down	Ethylene-responsive transcription factor 1B
Peaxi162Scf00947g00421	207.367	61.14	-1.762	7.42692e-13	4.9811e-11	Down	CBS domain-containing protein CBSX5
Peaxi162Scf00951g00331	2.37333	0.3	-2.98388	2.93249e-05	0.000484383	Down	elicitor-inducible protein EIG-J7 [Capsicum annuum]
Peaxi162Scf00951g00335	1.06	0.15	-2.82103	0.00304791	0.0243919	Down	elicitor-inducible protein EIG-J7 [Capsicum annuum]
Peaxi162Scf00957g00037	102.987	48.8	-1.0775	6.69267e-13	4.53628e-11	Down	Zinc finger CCCH domain-containing protein 29
Peaxi162Scf00970g00165	9.91667	2.21333	-2.16363	2.76099e-13	1.92239e-11	Down	12-oxophytodienoate reductase
Peaxi162Scf00977g00049	20.7533	8.44333	-1.29746	4.84206e-07	1.21901e-05	Down	cysteine-rich extensin-like protein-2 [Nicotiana tabacum]
Peaxi162Scf00979g00022	26.3833	8.79	-1.58569	4.12387e-12	2.5074e-10	Down	AT-hook DNA-binding protein [Catharanthus roseus]
Peaxi162Scf00981g00019	69.0533	33.4333	-1.04642	2.90976e-14	2.30196e-12	Down	allantoate amidohydrolase
Peaxi162Scf00981g00031	2.30333	0.676667	-1.76721	0.00160853	0.0143973	Down	Unknown protein
Peaxi162Scf00981g00110	25.8267	9.71667	-1.41033	2.64245e-15	2.42887e-13	Down	Concanavalin A-like lectin protein kinase family protein
Peaxi162Scf00986g00014	29.42	11.5933	-1.3435	1.74751e-18	2.2106e-16	Down	exocyst subunit exo70 family protein H7
Peaxi162Scf00990g00016	14.91	5.68333	-1.39147	1.28729e-06	2.98495e-05	Down	-
Peaxi162Scf00990g10013	4.42333	1.7	-1.3796	0.00235126	0.0196943	Down	conserved hypothetical protein [Ricinus communis] gb|EEF33434.1| conserved hypothetical protein [Ricinus communis]
Peaxi162Scf00992g00007	12.36	5.73333	-1.10823	7.0865e-05	0.00104732	Down	Plant protein of unknown function (DUF868)
Peaxi162Scf01010g00215	3.89333	1.21333	-1.68203	1.40689e-05	0.000250873	Down	Calcium-dependent phosphotriesterase superfamily protein
Peaxi162Scf01012g00121	6.08667	1.03667	-2.5537	3.945e-06	8.05165e-05	Down	Unknown protein
Peaxi162Scf01035g00114	24.5767	3.55	-2.7914	3.9803e-22	6.82608e-20	Down	PLAC8 family protein
Peaxi162Scf01039g00130	10.57	4.84	-1.1269	0.000421688	0.00479119	Down	NAD(P)-binding Rossmann-fold superfamily protein
Peaxi162Scf01056g00029	44.8233	9.91	-2.17729	2.72346e-25	5.7043e-23	Down	Endo-1,3(4)-beta-glucanase 1
Peaxi162Scf01056g00030	41.7	19.87	-1.06946	3.08316e-07	8.1896e-06	Down	Proline dehydrogenase 2, mitochondrial
Peaxi162Scf01060g00008	31.2367	12.8133	-1.28559	9.24524e-09	3.35573e-07	Down	EXORDIUM like 2
Peaxi162Scf01064g00001	51.9067	22.5233	-1.2045	1.37959e-12	8.9474e-11	Down	Cysteine/Histidine-rich C1 domain family protein
Peaxi162Scf01064g00115	11.64	4.10333	-1.50422	0.00123972	0.0116423	Down	CASP-like protein
Peaxi162Scf01064g00253	3.75333	1.39333	-1.42963	0.000179519	0.00232148	Down	Bidirectional sugar transporter N3
Peaxi162Scf01073g00003	75.9467	14.1167	-2.42759	7.091e-39	3.23565e-36	Down	Protein WEAK CHLOROPLAST MOVEMENT UNDER BLUE LIGHT 1
Peaxi162Scf01087g00121	68.5367	33.1533	-1.04772	6.28586e-12	3.77048e-10	Down	Cysteine proteinases superfamily protein
Peaxi162Scf01090g00012	3.10333	0.52	-2.57724	1.14072e-07	3.3543e-06	Down	beta glucosidase 43
Peaxi162Scf01097g00039	16.6667	4.30667	-1.95232	1.47133e-06	3.36588e-05	Down	Unknown protein
Peaxi162Scf01108g00310	31.7533	4.88	-2.70195	2.15257e-34	7.53488e-32	Down	conserved hypothetical protein 16 [Hevea brasiliensis]
Peaxi162Scf01111g00007	6.44	2.41667	-1.41404	4.68873e-08	1.49577e-06	Down	Malectin/receptor-like protein kinase family protein
Peaxi162Scf01128g00001	1.69667	0.263333	-2.68774	0.000530292	0.00584327	Down	C2H2-type zinc finger family protein
Peaxi162Scf01150g00024	0.163333	0.001	-7.35168	0.00248242	0.0206691	Down	Unknown protein
Peaxi162Scf01161g00325	83.05	23.58	-1.81642	3.39587e-32	1.04548e-29	Down	squalene monooxygenase 2
Peaxi162Scf01184g00110	2.79333	0.346667	-3.01037	0.000448019	0.00504549	Down	Unknown protein
Peaxi162Scf01190g00007	5.98667	1.88	-1.67102	0.000685618	0.00721565	Down	hydroxyproline-rich glycoprotein family protein
Peaxi162Scf01208g00146	2.17333	0.64	-1.76377	0.000165995	0.00217299	Down	2-oxoglutarate (2OG) and Fe(II)-dependent oxygenase superfamily protein
Peaxi162Scf01276g00037	56.6433	12.7933	-2.14651	2.79834e-06	5.89496e-05	Down	2-oxoglutarate (2OG) and Fe(II)-dependent oxygenase superfamily protein
Peaxi162Scf01276g00040	29.6267	6.94667	-2.0925	1.31981e-11	7.52795e-10	Down	Cytochrome P450 superfamily protein
Peaxi162Scf01294g00224	7.82667	3.50667	-1.1583	4.459e-10	2.04195e-08	Down	Trihelix transcription factor GT-2
Peaxi162Scf01294g00231	2.47	0.933333	-1.40405	0.00211259	0.0180787	Down	F-box protein PP2-A13
Peaxi162Scf01311g00016	7.63	3.48	-1.1326	0.00217959	0.0185527	Down	Auxin-induced protein IAA4
Peaxi162Scf01313g00013	64.5867	7.61333	-3.08464	2.9434e-62	5.37234e-59	Down	ortholog of sugar beet HS1 PRO-1 2
Peaxi162Scf01365g00032	1.55333	0.283333	-2.4548	2.22359e-05	0.000376287	Down	beta glucosidase 41
Peaxi162Scf01372g00040	5.48	1.17	-2.22767	0.000124595	0.00169169	Down	Protein of unknown function (DUF1442)
Peaxi162Scf01412g00012	840.043	101.567	-3.04804	4.40923e-81	1.60956e-77	Down	Aluminium induced protein with YGL and LRDR motifs
Peaxi162Scf01442g00009	202.2	58.69	-1.7846	1.57981e-08	5.48489e-07	Down	2-oxoglutarate (2OG) and Fe(II)-dependent oxygenase superfamily protein
Peaxi162Scf01539g00004	13.1767	4.96667	-1.40764	0.00083345	0.00845796	Down	-
Peaxi162Scf01600g00024	139.25	49.8467	-1.48211	2.79947e-21	4.44316e-19	Down	Ypt/Rab-GAP domain of gyp1p superfamily protein
Peaxi162Scf01623g00013	54.03	24.28	-1.15399	8.04515e-11	4.15309e-09	Down	Protein phosphatase 2C family protein
Peaxi162Scf01651g00004	16.1433	7.37	-1.1312	0.000151683	0.00201558	Down	Cytochrome P450 superfamily protein
Peaxi162Scf01667g00005	1016.3	442.13	-1.20078	8.02483e-06	0.000152687	Down	Bifunctional inhibitor/lipid-transfer protein/seed storage 2S albumin superfamily protein
Peaxi162Scf01867g00005	82.4533	2.71667	-4.92367	2.39623e-42	1.33111e-39	Down	Xyloglucan endotransglucosylase/hydrolase family protein
Peaxi162Scf02065g00021	6.90333	3.43333	-1.00768	0.00010672	0.00147966	Down	Nucleotide-diphospho-sugar transferases superfamily protein
Peaxi162Scf02118g00003	192.15	79.9667	-1.26476	4.20108e-11	2.25526e-09	Down	mitogen-activated protein kinase 3
Peaxi162Scf02135g00021	11.1967	4.58667	-1.28755	8.37497e-09	3.0616e-07	Down	monogalactosyldiacylglycerol synthase 2
Peaxi162Scf02614g00004	3.63667	1.55333	-1.22725	0.00384776	0.0293937	Down	Unknown protein
Peaxi162Scf03271g00013	88.06	36.1967	-1.28263	2.56536e-09	1.02266e-07	Down	-
Peaxi162Scf03779g00019	55.7633	22.7933	-1.2907	1.85799e-15	1.75193e-13	Down	myb domain protein 3
Peaxi162Scf04003g00004	19.3233	9.01667	-1.09968	0.00299403	0.0240616	Down	oxidoreductase [Ipomoea batatas]
Peaxi162Scf04874g00002	13.38	3.89667	-1.77977	0.000997465	0.00977684	Down	serine protease [Solanum lycopersicum]
Peaxi162Scf45278g00002	4.46	0.363333	-3.61768	9.20289e-08	2.78627e-06	Down	Disease resistance protein (CC-NBS-LRR class) family
Peaxi162Scf50020g00002	2.77333	0.233333	-3.57116	1.68771e-05	0.000295182	Down	Galact isoform 1 [Theobroma cacao]
Peaxi162Scf61242g00001	5.82333	0.001	-12.5076	7.29375e-06	0.000140456	Down	Glucan endo-1,3-beta-glucosidase, basic isoform 2
Peaxi162Scf72209g00001	3.77	0.896667	-2.07192	3.15312e-05	0.000518145	Down	Unknown protein
XLOC_000073	7.75333	2.94667	-1.39573	0.000321622	0.00379252	Down	-
XLOC_001907	14.9467	5.41333	-1.46523	0.000203835	0.00258619	Down	-
XLOC_003496	4.47333	0.963333	-2.21524	7.55425e-06	0.00014492	Down	XP_009775227.1 PREDICTED: uncharacterized protein LOC104225154 [Nicotiana sylvestris]
XLOC_003530	1.51667	0.556667	-1.44602	0.000152429	0.00201919	Down	XP_019237450.1 PREDICTED: uncharacterized protein LOC109217642 [Nicotiana attenuata]
XLOC_003756	2.11667	0.11	-4.26622	2.15603e-09	8.73105e-08	Down	XP_019230144.1 PREDICTED: uncharacterized protein LOC109211100 [Nicotiana attenuata]
XLOC_003996	1.73	0.0533333	-5.01959	0.0013159	0.0122541	Down	-
XLOC_004279	4.32333	0.75	-2.52718	0.000194759	0.00248834	Down	-
XLOC_005200	4.62	2.15	-1.10356	0.00323275	0.0255037	Down	XP_016496434.1 PREDICTED: uncharacterized protein LOC107815378 [Nicotiana tabacum]
XLOC_005355	17.1933	5.55	-1.63129	1.51659e-05	0.000268004	Down	-
XLOC_005447	64.9067	18.7433	-1.79199	1.94755e-32	6.06899e-30	Down	-
XLOC_006225	4.64	1.47333	-1.65504	3.80303e-05	0.000609696	Down	XP_009629775.1 PREDICTED: uncharacterized protein LOC104119877 isoform X1 [Nicotiana tomentosiformis]
XLOC_006988	4.91	0.001	-12.2615	0.00026987	0.00328954	Down	-
XLOC_008783	19.7233	8.47	-1.21947	0.000767844	0.00791796	Down	XP_009588810.1 PREDICTED: gibberellin-regulated protein 11-like [Nicotiana tomentosiformis]
XLOC_009553	44.0633	10.1667	-2.11573	3.35602e-05	0.000546793	Down	-
XLOC_009723	1.15	0.001	-10.1674	4.66539e-06	9.3796e-05	Down	XP_016563210.1 PREDICTED: Down syndrome critical region protein 3 isoform X1 [Capsicum annuum]
XLOC_011371	1.57	0.0233333	-6.07223	9.97309e-05	0.001401	Down	XP_016508463.1 PREDICTED: zinc finger BED domain-containing protein RICESLEEPER 3-like [Nicotiana tabacum]
XLOC_012695	131.693	16.8367	-2.9675	8.84205e-78	2.51045e-74	Down	-
XLOC_014627	8.43667	0.533333	-3.98356	4.10657e-05	0.000651772	Down	XP_016488749.1 PREDICTED: glutathione S-transferase T3 [Nicotiana tabacum]
XLOC_014628	2.12333	0.001	-11.0521	0.000412869	0.00470354	Down	XP_016456021.1 PREDICTED: tetratricopeptide repeat protein 5-like [Nicotiana tabacum]
XLOC_017028	1.97333	0.001	-10.9464	1.45189e-05	0.000258357	Down	XP_009786340.1 PREDICTED: uncharacterized protein LOC104234474 [Nicotiana sylvestris]
XLOC_017636	5.93333	1.41	-2.07315	4.55423e-06	9.19228e-05	Down	XP_016171045.1 PREDICTED: uncharacterized protein LOC107613517 [Arachis ipaensis]
XLOC_017812	11.04	0.53	-4.3806	1.2485e-21	2.04506e-19	Down	OIS97011.1 hypothetical protein A4A49_43313 [Nicotiana attenuata]
XLOC_018001	1.41333	0.336667	-2.06971	0.000437319	0.00494461	Down	-
XLOC_018342	53.4233	18.8733	-1.50112	4.43624e-19	5.84326e-17	Down	XP_009603642.1 PREDICTED: uncharacterized protein LOC104098575 [Nicotiana tomentosiformis]
XLOC_019540	1.50667	0.001	-10.5571	3.8007e-05	0.000609696	Down	XP_009789789.1 PREDICTED: uncharacterized protein LOC104237350 [Nicotiana sylvestris]
XLOC_019840	151.633	53.4733	-1.5037	1.05142e-10	5.26804e-09	Down	XP_009798156.1 PREDICTED: gibberellin-regulated protein 9-like [Nicotiana sylvestris]
XLOC_020877	2.72667	1.33667	-1.0285	0.00372054	0.0286444	Down	-
XLOC_021121	2.26667	0.833333	-1.44361	0.000853254	0.00861446	Down	XP_009785786.1 PREDICTED: RING-H2 finger protein ATL22-like [Nicotiana sylvestris]
XLOC_021345	240.333	64.27	-1.90282	3.3291e-36	1.30875e-33	Down	-
XLOC_022455	9.13667	4.24	-1.1076	1.0673e-07	3.16388e-06	Down	XP_009781949.1 PREDICTED: zinc finger BED domain-containing protein RICESLEEPER 2-like [Nicotiana sylvestris]
XLOC_022487	2.29	0.373333	-2.61681	0.000804294	0.00823155	Down	-
XLOC_025051	8.85	1.80667	-2.29235	1.28552e-13	9.35862e-12	Down	-
XLOC_028630	1.51667	0.0466667	-5.02237	0.000967076	0.00953383	Down	-
XLOC_028736	0.756667	0.0866667	-3.12611	0.00107088	0.0103281	Down	AAB91468.1 ADP-glucose pyrophosphorylase large subunit 2, partial [Citrullus lanatus subsp. vulgaris] [Citrullus lanatus]
XLOC_028990	0.273333	0.001	-8.09452	0.00147758	0.0134491	Down	-
XLOC_031174	5.91667	2.38667	-1.30979	0.000583608	0.00632708	Down	OIT37646.1 hypothetical protein A4A49_27707 [Nicotiana attenuata]
XLOC_031183	111.2	2.09333	-5.73121	8.35713e-107	1.06775e-102	Down	XP_009789660.1 PREDICTED: uncharacterized protein LOC104237258 [Nicotiana sylvestris]
XLOC_032218	11.0333	0.001	-13.4296	5.87663e-09	2.189e-07	Down	AAL73974.1 TATA-binding protein [Sorghum bicolor]
XLOC_032290	0.706667	0.001	-9.46489	0.0036518	0.0282428	Down	XP_009621245.1 PREDICTED: uncharacterized protein LOC104112907 [Nicotiana tomentosiformis]
XLOC_033197	62.3133	23.4567	-1.40954	8.99649e-14	6.64414e-12	Down	-
XLOC_033428	4.82	0.116667	-5.36857	0.0006635	0.00701466	Down	-
XLOC_033449	14.9233	4.61333	-1.69369	1.97062e-08	6.68728e-07	Down	XP_009792831.1 PREDICTED: glycine-rich cell wall structural protein-like [Nicotiana sylvestris]
XLOC_034991	10.2533	0.001	-13.3238	2.00465e-08	6.79376e-07	Down	-
XLOC_035023	7.08667	1.78333	-1.99053	4.7922e-15	4.26673e-13	Down	XP_019227958.1 PREDICTED: uncharacterized protein LOC109209197 [Nicotiana attenuata]
XLOC_035827	8.96333	4.11	-1.1249	0.00409276	0.0309323	Down	XP_004249066.1 PREDICTED: uncharacterized protein At5g01610 [Solanum lycopersicum]
XLOC_036695	0.583333	0.04	-3.86625	0.00258193	0.0212826	Down	XP_009588960.1 PREDICTED: linoleate 13S-lipoxygenase 2-1, chloroplastic-like [Nicotiana tomentosiformis]
XLOC_036866	81.41	34.89	-1.22239	2.82702e-08	9.35735e-07	Down	KYP37864.1 Retrovirus-related Pol polyprotein from transposon TNT 1-94, partial [Cajanus cajan]
