# Supplementary material for: Transcriptome Profiling Reveals a Petunia Transcription Factor, PhCOL4, Contributing to Antiviral RNA Silencing
Source: Front Plant Sci. 2022 Apr 14;13:876428. doi: 10.3389/fpls.2022.876428 (PMC9047179; doi:10.3389/fpls.2022.876428)
Supplement: Supplementary file 6 [file Table_6.XLSX]

## Sheet: Sheet1
Supplementary Table S6 KEGG pathway annotation of differentially expressed genes in petunia leaves upon TRV PPK20 infection.
KEGG_A_class	KEGG_B_class	Pathway description	Number of DEGs			Pathway ID
			S0-vs-S3	S0-vs-S6	S3-vs-S6
Metabolism	Amino acid metabolism	Alanine, aspartate and glutamate metabolism	10	14	3	ko00250
Metabolism	Amino acid metabolism	Arginine and proline metabolism	16	16	5	ko00330
Metabolism	Amino acid metabolism	Arginine biosynthesis	7	9	2	ko00220
Metabolism	Amino acid metabolism	Cysteine and methionine metabolism	35	35	9	ko00270
Metabolism	Amino acid metabolism	Glycine, serine and threonine metabolism	5	10	4	ko00260
Metabolism	Amino acid metabolism	Histidine metabolism	6	6	0	ko00340
Metabolism	Amino acid metabolism	Lysine biosynthesis	3	3	1	ko00300
Metabolism	Amino acid metabolism	Lysine degradation	7	7	0	ko00310
Metabolism	Amino acid metabolism	Phenylalanine metabolism	15	20	7	ko00360
Metabolism	Amino acid metabolism	Phenylalanine, tyrosine and tryptophan biosynthesis	12	16	2	ko00400
Metabolism	Amino acid metabolism	Tryptophan metabolism	11	9	1	ko00380
Metabolism	Amino acid metabolism	Tyrosine metabolism	4	11	6	ko00350
Metabolism	Amino acid metabolism	Valine, leucine and isoleucine biosynthesis	8	5	1	ko00290
Metabolism	Amino acid metabolism	Valine, leucine and isoleucine degradation	20	19	2	ko00280
Metabolism	Biosynthesis of other secondary metabolites	Anthocyanin biosynthesis	1	1	0	ko00942
Metabolism	Biosynthesis of other secondary metabolites	Flavone and flavonol biosynthesis	0	1	1	ko00944
Metabolism	Biosynthesis of other secondary metabolites	Flavonoid biosynthesis	22	23	11	ko00941
Metabolism	Biosynthesis of other secondary metabolites	Glucosinolate biosynthesis	2	2	1	ko00966
Metabolism	Biosynthesis of other secondary metabolites	Isoflavonoid biosynthesis	1	1	0	ko00943
Metabolism	Biosynthesis of other secondary metabolites	Isoquinoline alkaloid biosynthesis	2	6	3	ko00950
Metabolism	Biosynthesis of other secondary metabolites	Monobactam biosynthesis	2	3	1	ko00261
Metabolism	Biosynthesis of other secondary metabolites	Phenylpropanoid biosynthesis	76	89	27	ko00940
Metabolism	Biosynthesis of other secondary metabolites	Stilbenoid, diarylheptanoid and gingerol biosynthesis	22	20	7	ko00945
Metabolism	Biosynthesis of other secondary metabolites	Tropane, piperidine and pyridine alkaloid biosynthesis	5	9	3	ko00960
Metabolism	Carbohydrate metabolism	Amino sugar and nucleotide sugar metabolism	33	33	7	ko00520
Metabolism	Carbohydrate metabolism	Ascorbate and aldarate metabolism	8	10	2	ko00053
Metabolism	Carbohydrate metabolism	Butanoate metabolism	7	8	0	ko00650
Metabolism	Carbohydrate metabolism	C5-Branched dibasic acid metabolism	3	1	0	ko00660
Metabolism	Carbohydrate metabolism	Citrate cycle (TCA cycle)	14	21	0	ko00020
Metabolism	Carbohydrate metabolism	Fructose and mannose metabolism	13	12	1	ko00051
Metabolism	Carbohydrate metabolism	Galactose metabolism	13	18	9	ko00052
Metabolism	Carbohydrate metabolism	Glycolysis / Gluconeogenesis	28	34	5	ko00010
Metabolism	Carbohydrate metabolism	Glyoxylate and dicarboxylate metabolism	10	19	2	ko00630
Metabolism	Carbohydrate metabolism	Inositol phosphate metabolism	5	13	3	ko00562
Metabolism	Carbohydrate metabolism	Pentose and glucuronate interconversions	15	16	3	ko00040
Metabolism	Carbohydrate metabolism	Pentose phosphate pathway	20	21	2	ko00030
Metabolism	Carbohydrate metabolism	Propanoate metabolism	8	11	1	ko00640
Metabolism	Carbohydrate metabolism	Pyruvate metabolism	19	23	3	ko00620
Metabolism	Carbohydrate metabolism	Starch and sucrose metabolism	47	55	22	ko00500
Metabolism	Energy metabolism	Carbon fixation in photosynthetic organisms	23	26	2	ko00710
Metabolism	Energy metabolism	Nitrogen metabolism	12	14	2	ko00910
Metabolism	Energy metabolism	Oxidative phosphorylation	15	24	3	ko00190
Metabolism	Energy metabolism	Photosynthesis	18	7	4	ko00195
Metabolism	Energy metabolism	Photosynthesis-antenna proteins	25	8	26	ko00196
Metabolism	Energy metabolism	Sulfur metabolism	9	14	3	ko00920
Metabolism	Global and overview maps	2-Oxocarboxylic acid metabolism	19	18	3	ko01210
Metabolism	Global and overview maps	Biosynthesis of amino acids	54	63	7	ko01230
Metabolism	Global and overview maps	Biosynthesis of antibiotics	2	2	0	ko01130
Metabolism	Global and overview maps	Biosynthesis of secondary metabolites	4	4	0	ko01110
Metabolism	Global and overview maps	Carbon metabolism	61	75	8	ko01200
Metabolism	Global and overview maps	Degradation of aromatic compounds	4	4	1	ko01220
Metabolism	Global and overview maps	Fatty acid metabolism	16	21	3	ko01212
Metabolism	Global and overview maps	Metabolic pathways	10	9	3	ko01100
Metabolism	Global and overview maps	Microbial metabolism in diverse environments	1	1	0	ko01120
Metabolism	Glycan biosynthesis and metabolism	Glycosaminoglycan degradation	3	2	2	ko00531
Metabolism	Glycan biosynthesis and metabolism	Glycosphingolipid biosynthesis-ganglio series	1	2	1	ko00604
Metabolism	Glycan biosynthesis and metabolism	Glycosphingolipid biosynthesis-globo and isoglobo series	3	3	0	ko00603
Metabolism	Glycan biosynthesis and metabolism	N-Glycan biosynthesis	11	13	2	ko00510
Metabolism	Glycan biosynthesis and metabolism	Other glycan degradation	3	4	2	ko00511
Metabolism	Glycan biosynthesis and metabolism	Other types of O-glycan biosynthesis	1	1	0	ko00514
Metabolism	Lipid metabolism	alpha-Linolenic acid metabolism	19	25	5	ko00592
Metabolism	Lipid metabolism	Arachidonic acid metabolism	5	8	2	ko00590
Metabolism	Lipid metabolism	Biosynthesis of unsaturated fatty acids	7	9	2	ko01040
Metabolism	Lipid metabolism	Cutin, suberine and wax biosynthesis	8	9	1	ko00073
Metabolism	Lipid metabolism	Ether lipid metabolism	6	7	4	ko00565
Metabolism	Lipid metabolism	Fatty acid biosynthesis	5	8	2	ko00061
Metabolism	Lipid metabolism	Fatty acid degradation	15	17	2	ko00071
Metabolism	Lipid metabolism	Fatty acid elongation	5	4	2	ko00062
Metabolism	Lipid metabolism	Glycerolipid metabolism	11	13	2	ko00561
Metabolism	Lipid metabolism	Glycerophospholipid metabolism	17	23	9	ko00564
Metabolism	Lipid metabolism	Linoleic acid metabolism	9	12	2	ko00591
Metabolism	Lipid metabolism	Sphingolipid metabolism	7	9	1	ko00600
Metabolism	Lipid metabolism	Steroid biosynthesis	7	10	4	ko00100
Metabolism	Lipid metabolism	Synthesis and degradation of ketone bodies	5	4	0	ko00072
Metabolism	Metabolism of cofactors and vitamins	Biotin metabolism	1	2	0	ko00780
Metabolism	Metabolism of cofactors and vitamins	Folate biosynthesis	0	2	0	ko00790
Metabolism	Metabolism of cofactors and vitamins	Nicotinate and nicotinamide metabolism	1	2	0	ko00760
Metabolism	Metabolism of cofactors and vitamins	One carbon pool by folate	2	2	0	ko00670
Metabolism	Metabolism of cofactors and vitamins	Pantothenate and CoA biosynthesis	9	7	2	ko00770
Metabolism	Metabolism of cofactors and vitamins	Porphyrin and chlorophyll metabolism	6	8	4	ko00860
Metabolism	Metabolism of cofactors and vitamins	Thiamine metabolism	3	0	1	ko00730
Metabolism	Metabolism of cofactors and vitamins	Ubiquinone and other terpenoid-quinone biosynthesis	7	15	3	ko00130
Metabolism	Metabolism of cofactors and vitamins	Vitamin B6 metabolism	2	2	2	ko00750
Metabolism	Metabolism of other amino acids	beta-Alanine metabolism	7	11	3	ko00410
Metabolism	Metabolism of other amino acids	Cyanoamino acid metabolism	9	11	4	ko00460
Metabolism	Metabolism of other amino acids	Glutathione metabolism	34	44	5	ko00480
Metabolism	Metabolism of other amino acids	Selenocompound metabolism	5	6	1	ko00450
Metabolism	Metabolism of other amino acids	Taurine and hypotaurine metabolism	1	2	1	ko00430
Metabolism	Metabolism of terpenoids and polyketides	Brassinosteroid biosynthesis	11	15	7	ko00905
Metabolism	Metabolism of terpenoids and polyketides	Carotenoid biosynthesis	7	9	7	ko00906
Metabolism	Metabolism of terpenoids and polyketides	Diterpenoid biosynthesis	11	15	3	ko00904
Metabolism	Metabolism of terpenoids and polyketides	Limonene and pinene degradation	3	3	0	ko00903
Metabolism	Metabolism of terpenoids and polyketides	Monoterpenoid biosynthesis	2	3	0	ko00902
Metabolism	Metabolism of terpenoids and polyketides	Sesquiterpenoid and triterpenoid biosynthesis	16	17	2	ko00909
Metabolism	Metabolism of terpenoids and polyketides	Terpenoid backbone biosynthesis	18	17	2	ko00900
Metabolism	Metabolism of terpenoids and polyketides	Zeatin biosynthesis	10	9	5	ko00908
Metabolism	Nucleotide metabolism	Pyrimidine metabolism	13	23	3	ko00240
Metabolism	Nucleotide metabolism	Purine metabolism	16	28	1	ko00230
Genetic Information Processing	Folding, sorting and degradation	Proteasome	12	28	0	ko03050
Genetic Information Processing	Folding, sorting and degradation	Protein export	13	14	0	ko03060
Genetic Information Processing	Folding, sorting and degradation	Protein processing in endoplasmic reticulum	73	100	26	ko04141
Genetic Information Processing	Folding, sorting and degradation	RNA degradation	7	14	3	ko03018
Genetic Information Processing	Folding, sorting and degradation	SNARE interactions in vesicular transport	6	9	1	ko04130
Genetic Information Processing	Folding, sorting and degradation	Sulfur relay system	2	2	0	ko04122
Genetic Information Processing	Folding, sorting and degradation	Ubiquitin mediated proteolysis	10	22	1	ko04120
Genetic Information Processing	Replication and repair	Base excision repair	7	10	1	ko03410
Genetic Information Processing	Replication and repair	DNA replication	10	15	1	ko03030
Genetic Information Processing	Replication and repair	Homologous recombination	9	11	1	ko03440
Genetic Information Processing	Replication and repair	Mismatch repair	7	11	1	ko03430
Genetic Information Processing	Replication and repair	Non-homologous end-joining	1	2	0	ko03450
Genetic Information Processing	Replication and repair	Nucleotide excision repair	9	15	1	ko03420
Genetic Information Processing	Transcription	RNA polymerase	3	6	0	ko03020
Genetic Information Processing	Transcription	Basal transcription factors	1	3	0	ko03022
Genetic Information Processing	Transcription	Spliceosome	5	23	6	ko03040
Genetic Information Processing	Translation	Aminoacyl-tRNA biosynthesis	5	9	1	ko00970
Genetic Information Processing	Translation	mRNA surveillance pathway	6	8	1	ko03015
Genetic Information Processing	Translation	Ribosome	16	37	0	ko03010
Genetic Information Processing	Translation	Ribosome biogenesis in eukaryotes	4	10	0	ko03008
Genetic Information Processing	Translation	RNA transport	12	19	3	ko03013
Environmental Information Processing	Membrane transport	ABC transporters	2	3	1	ko02010
Environmental Information Processing	Signal transduction	Phosphatidylinositol signaling system	15	20	1	ko04070
Environmental Information Processing	Signal transduction	Plant hormone signal transduction	50	74	17	ko04075
Cellular Processes	Transport and catabolism	Autophagy - animal	7	7	3	ko04140
Cellular Processes	Transport and catabolism	Endocytosis	25	42	9	ko04144
Cellular Processes	Transport and catabolism	Peroxisome	19	23	4	ko04146
Cellular Processes	Transport and catabolism	Phagosome	20	30	2	ko04145
Organismal Systems	Environmental adaptation	Plant-pathogen interaction	68	73	16	ko04626
Organismal Systems	Environmental adaptation	Circadian rhythm - plant	7	11	5	ko04712
