# Supplementary material for: Transcriptome Profiling Reveals a Petunia Transcription Factor, PhCOL4, Contributing to Antiviral RNA Silencing
Source: Front Plant Sci. 2022 Apr 14;13:876428. doi: 10.3389/fpls.2022.876428 (PMC9047179; doi:10.3389/fpls.2022.876428)
Supplement: Supplementary file 7 [file Table_7.XLSX]

## Sheet: Sheet1
Supplementary Table S7 Differentially expressed transcription factors from S0 to S3 in TRV PPK20-inoculated petunia leaves.
Gene ID	Family	S0_FPKM	S3_FPKM	log2(FC)	P-value	FDR	Up/Down	Description
Peaxi162Scf00648g00119	AP2	0.733333	4.09667	2.48191	1.04e-07	7.85e-07	Up	Integrase-type DNA-binding superfamily protein
Peaxi162Scf01142g00028	AP2	0.09	0.476667	2.40498	0.0131125	0.0364019	Up	AP2-like ethylene-responsive transcription factor
Peaxi162Scf01024g00326	AP2	7.54333	18.4067	1.28695	5.33e-10	5.34e-09	Up	AP2-like ethylene-responsive transcription factor
Peaxi162Scf00747g00018	ARF	0.553333	15.25	4.78452	2.12e-68	2.12e-66	Up	auxin response factor 11
Peaxi162Scf00074g00537	ARF	5.71667	1.19667	-2.25615	2.09e-14	3.12e-13	Down	auxin response factor 9
Peaxi162Scf00497g00086	ARR-B	9.1	19.2033	1.07742	1.86e-10	1.97e-09	Up	CheY-like two-component responsive regulator family protein
Peaxi162Scf00907g00221	B3	0.11	1.14333	3.37767	0.00349575	0.0114558	Up	B3 domain-containing protein [Morus notabilis]
Peaxi162Scf00096g00099	B3	4.87667	14.12	1.53377	1.17e-08	9.94e-08	Up	AP2/B3 transcription factor family protein
Peaxi162Scf00089g00723	B3	1.23667	0.456667	-1.43724	0.00168608	0.00599461	Down	B3 domain-containing protein [Morus notabilis]
Peaxi162Scf00156g00213	bHLH	0.001	0.453333	8.82443	0.00234566	0.00805302	Up	basic helix-loop-helix (bHLH) DNA-binding superfamily protein
Peaxi162Scf00498g00042	bHLH	0.0433333	3.73333	6.42884	5.49e-16	9.25e-15	Up	Cytokinin dehydrogenase 3
Peaxi162Scf00017g02837	bHLH	0.0333333	1.05	4.97728	0.000136439	0.000615286	Up	basic helix-loop-helix (bHLH) DNA-binding superfamily protein
Peaxi162Scf00498g00054	bHLH	0.0966667	2.86	4.88685	9.16e-12	1.1e-10	Up	basic helix-loop-helix (bHLH) DNA-binding family protein
Peaxi162Scf00710g00416	bHLH	0.0166667	0.266667	4	0.00253763	0.00863265	Up	basic helix-loop-helix (bHLH) DNA-binding superfamily protein
Peaxi162Scf00201g00004	bHLH	0.473333	4.86	3.36003	7.32e-12	8.84e-11	Up	phytochrome interacting factor 3
Peaxi162Scf00564g00212	bHLH	0.48	4.5	3.22882	8.3e-11	9.07e-10	Up	basic helix-loop-helix (bHLH) DNA-binding superfamily protein
Peaxi162Scf00299g00345	bHLH	0.0466667	0.406667	3.12338	0.0154698	0.0420129	Up	basic helix-loop-helix (bHLH) DNA-binding superfamily protein
Peaxi162Scf01190g00006	bHLH	0.223333	1.87667	3.0709	5.46e-06	3.15e-05	Up	basic helix-loop-helix (bHLH) DNA-binding superfamily protein
Peaxi162Scf00735g00516	bHLH	0.416667	2.93667	2.81721	4.36e-08	3.44e-07	Up	basic helix-loop-helix (bHLH) DNA-binding superfamily protein
Peaxi162Scf00347g01020	bHLH	10.0733	46.61	2.2101	3.33e-43	1.71e-41	Up	basic helix-loop-helix (bHLH) DNA-binding superfamily protein
Peaxi162Scf00028g00036	bHLH	0.353333	1.57	2.15166	0.000153166	0.000684271	Up	basic helix-loop-helix (bHLH) DNA-binding family protein
Peaxi162Scf00469g00141	bHLH	3.85667	12.3467	1.6787	2.88e-10	2.97e-09	Up	basic helix-loop-helix (bHLH) DNA-binding superfamily protein
Peaxi162Scf00499g00414	bHLH	1.21	3.65	1.59289	7.65e-06	4.31e-05	Up	phytochrome interacting factor 3-like 5
Peaxi162Scf00284g00719	bHLH	1.98333	5.89	1.57034	0.000190474	0.000835643	Up	basic helix-loop-helix (bHLH) DNA-binding superfamily protein
Peaxi162Scf00338g00912	bHLH	0.89	2.64	1.56866	0.000282023	0.00119712	Up	basic helix-loop-helix (bHLH) DNA-binding superfamily protein
Peaxi162Scf00286g00531	bHLH	13.73	35.2967	1.3622	2.15e-09	2e-08	Up	DNA binding protein, putative [Ricinus communis] gb|EEF34994.1| DNA binding protein, putative [Ricinus communis]
Peaxi162Scf01209g00011	bHLH	60.9	28.5	-1.09548	1.06e-13	1.49e-12	Down	basic helix-loop-helix (bHLH) DNA-binding superfamily protein
Peaxi162Scf00016g00625	bHLH	59.09	23.7433	-1.31539	1.32e-17	2.44e-16	Down	basic helix-loop-helix (bHLH) DNA-binding superfamily protein
Peaxi162Scf00017g03268	bHLH	18.4167	6.46	-1.51141	4.23e-14	6.14e-13	Down	basic helix-loop-helix (bHLH) DNA-binding superfamily protein
Peaxi162Scf00015g01031	bHLH	5.03667	1.66667	-1.5955	2.54e-05	0.000131304	Down	basic helix-loop-helix (bHLH) DNA-binding superfamily protein
Peaxi162Scf00071g00210	bHLH	0.876667	0.273333	-1.68137	0.000446268	0.00180809	Down	phytochrome interacting factor 3
Peaxi162Scf00236g00024	bHLH	53.0033	16.1867	-1.71128	1.65e-18	3.28e-17	Down	basic helix-loop-helix (bHLH) DNA-binding superfamily protein
Peaxi162Scf00087g00093	bHLH	2.93333	0.866667	-1.75899	1.22e-06	7.88e-06	Down	basic helix-loop-helix (bHLH) DNA-binding superfamily protein
Peaxi162Scf00980g00018	bHLH	35.9833	10.6233	-1.76009	1.62e-23	4.23e-22	Down	basic helix-loop-helix (bHLH) DNA-binding superfamily protein
Peaxi162Scf00258g00009	bZIP	0.001	0.4	8.64386	9.34e-05	0.000434192	Up	TGACG-sequence-specific DNA-binding protein TGA-2.1
Peaxi162Scf00076g00531	bZIP	0.69	6.70667	3.28093	2.05e-21	4.75e-20	Up	-
Peaxi162Scf00058g00267	bZIP	15.93	36.4567	1.19444	5.33e-08	4.15e-07	Up	bZIP transcription factor [Nicotiana benthamiana]
Peaxi162Scf00385g00068	bZIP	8.60667	18.87	1.13257	7.63e-10	7.5e-09	Up	bZIP transcription factor 60
Peaxi162Scf00287g01621	bZIP	3.84333	7.83667	1.02788	0.000236061	0.00101873	Up	Basic-leucine zipper (bZIP) transcription factor family protein
Peaxi162Scf00282g00338	bZIP	46.5533	94.5733	1.02255	5.05e-11	5.62e-10	Up	bZIP transcription factor family protein
Peaxi162Scf00069g01927	bZIP	11.3	3.11667	-1.85825	1.55e-06	9.84e-06	Down	Basic-leucine zipper (bZIP) transcription factor family protein
Peaxi162Scf00679g00002	C2H2-ZFP	0.001	1.09	10.0901	0.000268803	0.00114465	Up	ZPT2-8 [Petunia x hybrida]
Peaxi162Scf00411g00026	C2H2-ZFP	0.001	0.81	9.66178	0.00109055	0.0040599	Up	C2H2-type zinc finger family protein
Peaxi162Scf01141g00013	C2H2-ZFP	0.001	0.706667	9.46489	0.000537541	0.00214164	Up	Zinc finger protein 5 [Morus notabilis]
Peaxi162Scf00983g00008	C2H2-ZFP	0.001	0.246667	7.94642	0.00589937	0.0181027	Up	C2H2 and C2HC zinc fingers superfamily protein
Peaxi162Scf00039g00233	C2H2-ZFP	0.493333	19.0733	5.27285	3.9e-37	1.65e-35	Up	zinc finger DNA-binding protein [Catharanthus roseus]
Peaxi162Scf00411g00039	C2H2-ZFP	0.386667	14.8233	5.26064	7.23e-34	2.74e-32	Up	C2H2-type zinc finger family protein
Peaxi162Scf00753g00021	C2H2-ZFP	0.0733333	2.51333	5.09899	6.59e-10	6.52e-09	Up	zinc finger protein 6
Peaxi162Scf00016g00288	C2H2-ZFP	0.516667	11.8667	4.52154	1.45e-26	4.32e-25	Up	zinc-finger DNA binding protein [Petunia x hybrida]
Peaxi162Scf00026g00203	C2H2-ZFP	0.0166667	0.373333	4.48543	0.000329827	0.00138018	Up	ZPT4-3 [Petunia x hybrida]
Peaxi162Scf00081g00151	C2H2-ZFP	17.7767	178.763	3.32999	1.73e-79	2.31e-77	Up	zinc-finger protein 2
Peaxi162Scf01022g00329	C2H2-ZFP	0.526667	2.75333	2.38622	1.27e-05	6.91e-05	Up	C2H2-like zinc finger protein
Peaxi162Scf00690g00006	C2H2-ZFP	7.50667	18.4067	1.29398	3.97e-10	4.03e-09	Up	C2H2-like zinc finger protein
Peaxi162Scf00201g00007	C2H2-ZFP	0.713333	1.59	1.15638	0.00766126	0.0228718	Up	C2H2-like zinc finger protein
Peaxi162Scf00091g00120	C2H2-ZFP	1.23	2.47	1.00585	0.0152815	0.041586	Up	C2H2-like zinc finger protein
Peaxi162Scf00097g02321	C2H2-ZFP	63.7667	29.45	-1.11453	2.49e-17	4.56e-16	Down	indeterminate(ID)-domain 5
Peaxi162Scf00249g00111	C2H2-ZFP	3.46	1.53667	-1.17097	0.0156511	0.0424189	Down	nucleic acid binding protein, putative [Ricinus communis] gb|EEF31219.1| nucleic acid binding protein, putative [Ricinus communis]
Peaxi162Scf00101g00099	C2H2-ZFP	29.08	12.3833	-1.23163	2.36e-16	4.09e-15	Down	C2H2-like zinc finger protein
Peaxi162Scf00845g00005	C2H2-ZFP	6.90667	2.82667	-1.28889	3.07e-07	2.16e-06	Down	C2H2-like zinc finger protein
Peaxi162Scf01086g00028	C2H2-ZFP	7.87	3.03333	-1.37546	3.71e-07	2.58e-06	Down	zinc finger (C2H2 type) family protein
Peaxi162Scf00983g00012	C2H2-ZFP	2.04667	0.61	-1.7464	0.000211293	0.000919349	Down	C2H2-type zinc finger family protein
Peaxi162Scf00036g00412	C3H-ZFP	0.02	0.326667	4.02975	0.00589166	0.0180812	Up	Zinc finger CCCH domain-containing protein 1
Peaxi162Scf00591g00511	C3H-ZFP	1.3	2.9	1.15754	0.00441735	0.0140901	Up	Zinc finger CCCH domain-containing protein 39
Peaxi162Scf00428g00618	C3H-ZFP	64.7933	31.94	-1.02048	2.42e-10	2.52e-09	Down	E3 ubiquitin-protein ligase makorin
Peaxi162Scf00845g00031	C3H-ZFP	25.0233	6.58667	-1.92565	1.63e-20	3.6e-19	Down	Zinc finger CCCH domain-containing protein 2
Peaxi162Scf00382g00067	CO-ZFP	322.087	154.917	-1.05596	3.71e-18	7.15e-17	Down	Zinc finger protein CONSTANS-LIKE 16
Peaxi162Scf00015g00927	CO-ZFP	77.89	35.3933	-1.13796	3.41e-18	6.6e-17	Down	Zinc finger protein CONSTANS-LIKE 16
Peaxi162Scf01346g00018	CO-ZFP	163.94	72.4033	-1.17904	4.63e-14	6.7e-13	Down	Zinc finger protein CONSTANS-LIKE 16
Peaxi162Scf00045g01824	CO-ZFP	0.04	0.866667	4.43741	1.1e-06	7.14e-06	Up	Zinc finger protein CONSTANS-LIKE 4
Peaxi162Scf00341g00027	CPP	0.28	0.78	1.47805	0.00148872	0.00538114	Up	Tesmin/TSO1-like CXC domain-containing protein
Peaxi162Scf00016g00238	DBB-ZFP	0.25	3.60667	3.85067	4.42e-09	3.94e-08	Up	B-box zinc finger family protein
Peaxi162Scf00064g00531	DBB-ZFP	0.22	1.93	3.13303	3.96e-07	2.74e-06	Up	B-box zinc finger family protein
Peaxi162Scf00126g00624	DBB-ZFP	5.21	11.0633	1.08643	0.000120026	0.000548482	Up	B-box zinc finger family protein
Peaxi162Scf00129g10011	Dof-ZFP	0.826667	2.65	1.68061	7.01e-05	0.000333426	Up	Dof-type zinc finger DNA-binding family protein
Peaxi162Scf00074g00347	Dof-ZFP	1.14333	3.43667	1.58776	6.89e-05	0.000328416	Up	Dof-type zinc finger DNA-binding family protein
Peaxi162Scf00778g00021	Dof-ZFP	2.76	7.62333	1.46575	0.000995747	0.0037377	Up	Dof-type zinc finger DNA-binding family protein
Peaxi162Scf00530g00002	Dof-ZFP	3.28333	0.8	-2.03709	2.4e-05	0.000124418	Down	Dof-type zinc finger DNA-binding family protein
Peaxi162Scf00593g00325	EIL	3.25	1.4	-1.21501	0.00201463	0.00702876	Down	Ethylene insensitive 3 family protein
Peaxi162Scf00314g00628	ERF	0.001	8.59	13.0684	8.49e-35	3.29e-33	Up	Ethylene-responsive transcription factor ERF114
Peaxi162Scf00207g00144	ERF	0.001	1.17333	10.1964	0.000651053	0.00255102	Up	Unknown protein
Peaxi162Scf00690g00052	ERF	0.001	0.563333	9.13785	0.0184983	0.0488979	Up	ethylene-responsive-element-binding factor 13 [Petunia x hybrida]
Peaxi162Scf00714g00620	ERF	0.001	0.51	8.99435	0.000583802	0.00231287	Up	Integrase-type DNA-binding superfamily protein [Theobroma cacao] gb|EOY24623.1| Integrase-type DNA-binding superfamily protein [Theobroma cacao]
Peaxi162Scf00079g02119	ERF	0.0166667	3.40333	7.67384	4.77e-20	1.03e-18	Up	Unknown protein
Peaxi162Scf00569g00053	ERF	0.0266667	1.38333	5.69697	2.59e-09	2.39e-08	Up	Ethylene-responsive transcription factor [Morus notabilis]
Peaxi162Scf00382g00052	ERF	0.15	5.05667	5.07515	1.4e-10	1.49e-09	Up	Unknown protein
Peaxi162Scf01560g00009	ERF	0.0366667	0.713333	4.28204	0.00149482	0.00540168	Up	Ethylene-responsive transcription factor 1B
Peaxi162Scf00468g00052	ERF	1.10667	14.9667	3.75746	6.63e-15	1.04e-13	Up	Ethylene-responsive transcription factor 1B
Peaxi162Scf00497g00041	ERF	0.0366667	0.47	3.68012	0.0178849	0.0474876	Up	Integrase-type DNA-binding superfamily protein
Peaxi162Scf00648g10013	ERF	0.0433333	0.51	3.55695	0.0111926	0.0317762	Up	Dehydration-responsive element-binding protein 1D
Peaxi162Scf00390g10026	ERF	8.48667	97.4167	3.5209	3.64e-61	2.98e-59	Up	Ethylene-responsive transcription factor CRF2
Peaxi162Scf00078g00043	ERF	0.0966667	0.946667	3.29177	0.00677869	0.020496	Up	Integrase-type DNA-binding superfamily protein
Peaxi162Scf00025g03116	ERF	0.183333	1.79333	3.2901	0.00101154	0.00379135	Up	RAP2.6-like protein [Solanum lycopersicum]
Peaxi162Scf01294g00031	ERF	0.04	0.333333	3.05889	0.00834273	0.0246292	Up	ethylene response factor 3 [Malus domestica]
Peaxi162Scf00946g00053	ERF	0.323333	2.58667	3	2.37e-06	1.46e-05	Up	Ethylene-responsive transcription factor 1B
Peaxi162Scf00024g00271	ERF	0.88	5.55667	2.65864	1.81e-07	1.31e-06	Up	ethylene-responsive-element-binding factor 13 [Petunia x hybrida]
Peaxi162Scf00024g00291	ERF	6.07	37.2333	2.61683	2.23e-28	7.09e-27	Up	Ethylene-responsive transcription factor 1B
Peaxi162Scf00424g00042	ERF	0.61	3.66	2.58496	2e-06	1.24e-05	Up	Ethylene-responsive transcription factor 1B
Peaxi162Scf00271g00061	ERF	4.43333	19.3267	2.12413	2.05e-18	4.04e-17	Up	Ethylene-responsive transcription factor 5
Peaxi162Scf00271g00062	ERF	0.63	2.61667	2.05431	0.000285947	0.00121297	Up	Ethylene-responsive transcription factor 5
Peaxi162Scf00271g00057	ERF	19.71	81.3633	2.04545	8.6e-43	4.37e-41	Up	Ethylene-responsive transcription factor 2
Peaxi162Scf00271g00053	ERF	9.51333	38.79	2.02766	2.61e-24	7.01e-23	Up	Ethylene-responsive transcription factor 5
Peaxi162Scf01012g00013	ERF	0.45	1.71333	1.92881	0.000193857	0.000849309	Up	Ethylene-responsive transcription factor 4
Peaxi162Scf01553g00014	ERF	2.80333	10.2367	1.86853	1.14e-07	8.54e-07	Up	Ethylene-responsive transcription factor CRF2
Peaxi162Scf00031g00042	ERF	6.75667	22.05	1.7064	2.42e-12	3.06e-11	Up	Ethylene-responsive transcription factor 1A
Peaxi162Scf00160g00148	ERF	5.02667	13.5067	1.426	1.34e-09	1.29e-08	Up	Ethylene-responsive transcription factor RAP2-4
Peaxi162Scf00334g00123	ERF	1.30333	3.44	1.4002	0.00348677	0.0114308	Up	Ethylene-responsive transcription factor 1B
Peaxi162Scf01052g00024	ERF	1.16333	3.04	1.38581	0.0143578	0.0393851	Up	ethylene response factor 163 [Nicotiana tabacum]
Peaxi162Scf00041g00061	ERF	12.02	29.3733	1.28907	1.37e-09	1.31e-08	Up	Ethylene-responsive transcription factor RAP2-4
Peaxi162Scf00135g01433	ERF	1.04667	2.52333	1.26953	0.00522592	0.0162923	Up	Integrase-type DNA-binding superfamily protein
Peaxi162Scf00167g00084	ERF	89.41	210.51	1.23538	7.3e-18	1.37e-16	Up	Ethylene-responsive transcription factor 5
Peaxi162Scf00065g01120	ERF	4.75333	10.0233	1.07635	3.55e-05	0.000179366	Up	Ethylene-responsive transcription factor RAP2-3
Peaxi162Scf00167g00082	ERF	82.0067	171.537	1.0647	2e-15	3.25e-14	Up	Ethylene-responsive transcription factor 1
Peaxi162Scf00042g00041	ERF	1.13667	0.323333	-1.81372	0.0149855	0.0409165	Down	Ethylene-responsive transcription factor ERF091
Peaxi162Scf00102g01713	ERF	57.0433	14.19	-2.00718	3.98e-35	1.56e-33	Down	Ethylene-responsive transcription factor ERF061
Peaxi162Scf01204g00015	ERF	3.75	0.88	-2.09132	0.000394809	0.00162293	Down	Integrase-type DNA-binding superfamily protein
Peaxi162Scf00430g00311	ERF	2.73333	0.526667	-2.3757	0.000438569	0.00178117	Down	Integrase-type DNA-binding superfamily protein
Peaxi162Scf00744g00036	ERF	0.46	0.06	-2.9386	0.00217318	0.00752091	Down	Dehydration-responsive element-binding protein 2C
Peaxi162Scf01094g00002	ERF	0.463333	0.0433333	-3.4185	0.0188539	0.0497135	Down	ethylene response factor 189 [Nicotiana tabacum]
Peaxi162Scf00431g00213	FAR1	1.81	0.69	-1.39132	0.0079517	0.0235873	Down	FAR1-related sequence 5
Peaxi162Scf00047g02233	G2-like	0.001	0.606667	9.24476	0.00412549	0.0132608	Up	Reticulon family protein
Peaxi162Scf00248g00125	G2-like	16.6333	6.23667	-1.41523	1.92e-13	2.67e-12	Down	DNA binding protein, putative [Ricinus communis] gb|EEF44373.1| DNA binding protein, putative [Ricinus communis]
Peaxi162Scf01286g00002	GATA	3.36	22.0867	2.71664	8.24e-20	1.75e-18	Up	GATA transcription factor 11
Peaxi162Scf00536g00710	GATA	10.6367	23.8033	1.16212	2.32e-08	1.9e-07	Up	GATA transcription factor 1
Peaxi162Scf00498g00122	GATA	33.7433	15.9333	-1.08255	6.38e-08	4.93e-07	Down	GATA-like transcription factor [Nicotiana tabacum]
Peaxi162Scf00083g00169	GATA	12.9933	5.96	-1.12439	2.12e-06	1.31e-05	Down	GATA transcription factor 5
Peaxi162Scf00270g00317	GATA	29.4633	12.77	-1.20616	1.89e-09	1.78e-08	Down	GATA transcription factor 11
Peaxi162Scf00377g00043	GATA	55.6067	22.5133	-1.30448	2.44e-14	3.62e-13	Down	GATA transcription factor 2
Peaxi162Scf00354g00048	GATA	12.4567	4.43667	-1.48937	1.82e-08	1.51e-07	Down	Unknown protein
Peaxi162Scf00370g00058	GATA	14.49	4.89333	-1.56617	3.08e-11	3.51e-10	Down	GATA transcription factor 11
Peaxi162Scf00939g00235	GRAS	0.08	3.21	5.32643	1.72e-42	8.64e-41	Up	GRAS family transcription factor family protein
Peaxi162Scf00520g00001	GRAS	11.9233	41.0867	1.78488	2.52e-26	7.49e-25	Up	GRAS family transcription factor
Peaxi162Scf00264g00014	GRAS	54.02	20.4967	-1.3981	9.99e-19	1.99e-17	Down	GRAS family transcription factor
Peaxi162Scf00045g00455	GRF	5.82333	2.72667	-1.09471	0.000721656	0.00280255	Down	growth-regulating factor 5
Peaxi162Scf00163g00419	GRF	0.893333	0.116667	-2.93681	0.00016951	0.000750417	Down	growth-regulating factor 4
Peaxi162Scf01184g00135	HB-other	0.426667	1.55	1.86109	0.000182256	0.000802781	Up	Homeobox protein knotted-1-like 3
Peaxi162Scf00845g00120	HB-other	15.2967	7.46667	-1.03468	5.56e-14	7.99e-13	Down	Homeodomain-like transcriptional regulator, putative isoform 5 [Theobroma cacao] gb|EOX99526.1| Homeodomain-like transcriptional regulator, putative isoform 5 [Theobroma cacao]
Peaxi162Scf00063g02324	HD-ZIP	0.3	2.31667	2.94902	1.77e-08	1.47e-07	Up	Homeobox-leucine zipper protein HDG11
Peaxi162Scf00099g00081	HD-ZIP	0.546667	4.19667	2.94051	2.15e-05	0.000112988	Up	Homeobox-leucine zipper protein ATHB-52
Peaxi162Scf00040g00326	HD-ZIP	0.796667	2.07333	1.3799	0.00026178	0.00111906	Up	Homeobox-leucine zipper protein ROC7
Peaxi162Scf00740g00548	HD-ZIP	3.56667	8.32667	1.22316	0.000320757	0.00134734	Up	Homeobox-leucine zipper protein family
Peaxi162Scf00030g02412	HD-ZIP	2.91667	6.29667	1.11027	0.00251684	0.00856767	Up	Homeobox-leucine zipper protein family
Peaxi162Scf00346g00073	HD-ZIP	9.60667	3.74333	-1.35971	6.61e-06	3.76e-05	Down	homeobox-leucine zipper protein 3
Peaxi162Scf00503g00427	HD-ZIP	31.1267	10.9	-1.51382	3.63e-13	4.94e-12	Down	Homeobox-leucine zipper protein family
Peaxi162Scf00767g00212	HD-ZIP	4.25333	1.12667	-1.91653	0.000182239	0.000802781	Down	Homeobox-leucine zipper protein family
Peaxi162Scf00030g00519	HD-ZIP	9.94667	2.61	-1.93016	1.55e-10	1.64e-09	Down	homeobox-leucine zipper protein 3
Peaxi162Scf00009g00422	HD-ZIP	40.3533	10.3533	-1.96259	1.06e-18	2.12e-17	Down	Homeobox-leucine zipper protein family
Peaxi162Scf00130g00326	HSF	0.186667	21.8433	6.87058	5.92e-50	3.67e-48	Up	Heat stress transcription factor B-3
Peaxi162Scf00002g02718	HSF	0.573333	15.3067	4.73864	2.75e-17	5.04e-16	Up	Heat stress transcription factor B-3
Peaxi162Scf00145g00167	HSF	0.176667	1.04667	2.5667	0.00237285	0.00813425	Up	Heat stress transcription factor A-2
Peaxi162Scf00450g00422	HSF	6.75333	27.6533	2.03378	4.5e-20	9.75e-19	Up	heat shock transcription factor B4
Peaxi162Scf00154g01021	HSF	5.01333	18.0067	1.84469	1.37e-19	2.87e-18	Up	Heat stress transcription factor A-4b
Peaxi162Scf00560g00011	HSF	11.3533	5.44333	-1.06055	0.000141296	0.000635609	Down	Heat stress transcription factor C-1
Peaxi162Scf00546g00118	HSF	11.8167	4.39333	-1.42744	3.4e-09	3.08e-08	Down	Heat stress transcription factor C-1
Peaxi162Scf00389g00071	LBD	0.97	10.05	3.37307	3.23e-14	4.72e-13	Up	LOB domain-containing protein 1
Peaxi162Scf00809g00423	LBD	0.61	1.89667	1.63659	0.00673645	0.0203805	Up	LOB domain-containing protein 11
Peaxi162Scf00016g02736	LBD	58.0967	25.78	-1.1722	0.000404779	0.00165934	Down	LOB domain-containing protein 37
Peaxi162Scf00267g00714	LSD	22.2533	50.27	1.17568	5.31e-13	7.11e-12	Up	LSD1 zinc finger family protein
Peaxi162Scf00006g04217	LSD	37.76	14.4433	-1.38646	1.87e-11	2.18e-10	Down	lsd one like 1
Peaxi162Scf00023g02913	MIKC_MADS	0.001	1.00333	9.97059	3.17e-06	1.91e-05	Up	K-box region and MADS-box transcription factor family protein
Peaxi162Scf01084g00119	MIKC_MADS	1.42333	3.12333	1.13381	0.00239802	0.00820502	Up	MADS-box transcription factor 16
Peaxi162Scf00020g02337	MIKC_MADS	4.37	0.42	-3.37917	1.38e-07	1.01e-06	Down	K-box region and MADS-box transcription factor family protein
Peaxi162Scf01312g00064	M-type_MADS	1.31667	7.36667	2.48412	3.12e-15	4.99e-14	Up	ER lumen protein retaining receptor family protein
Peaxi162Scf00011g00077	M-type_MADS	2.63333	0.696667	-1.91835	0.00357922	0.0116931	Down	SRF-type transcription factor family protein [Solanum lycopersicum]
Peaxi162Scf00018g00228	MYB	0.001	0.723333	9.49852	7.23e-06	4.09e-05	Up	myb domain protein 107
Peaxi162Scf00304g01018	MYB	0.001	0.636667	9.31439	0.000634371	0.0024922	Up	myb domain protein 14
Peaxi162Scf00073g01731	MYB	0.001	0.54	9.07682	1.49e-06	9.48e-06	Up	myb domain protein 17
Peaxi162Scf00452g00412	MYB	0.001	0.41	8.67948	0.00204025	0.0071074	Up	myb domain protein 58
Peaxi162Scf00006g00098	MYB	0.0766667	6.71667	6.453	1.14e-19	2.4e-18	Up	myb domain protein 107
Peaxi162Scf00015g03118	MYB	0.0833333	3.41667	5.35755	6.57e-10	6.5e-09	Up	myb domain protein 15
Peaxi162Scf00015g01036	MYB	0.5	8.9	4.15381	2.14e-15	3.47e-14	Up	myb domain protein 62
Peaxi162Scf00543g00414	MYB	3.59667	47.1533	3.71263	7.55e-70	7.91e-68	Up	myb domain protein 15
Peaxi162Scf00305g00045	MYB	1.19333	13.52	3.50203	3.83e-16	6.52e-15	Up	myb domain protein 43
Peaxi162Scf00579g00055	MYB	0.31	3.43333	3.46927	1.23e-10	1.32e-09	Up	myb domain protein 15
Peaxi162Scf00164g00073	MYB	0.633333	4.22333	2.73735	5.48e-11	6.08e-10	Up	myb domain protein 78
Peaxi162Scf00071g00135	MYB	0.56	2.99333	2.41825	6.27e-07	4.23e-06	Up	myb domain protein 61
Peaxi162Scf00007g02122	MYB	0.15	0.776667	2.37233	0.0069677	0.0210099	Up	myb domain protein 15
Peaxi162Scf00311g01112	MYB	4.83333	23.81	2.30048	1.25e-26	3.74e-25	Up	myb domain protein 68
Peaxi162Scf01068g00314	MYB	1.01667	4.24667	2.06248	1.08e-07	8.11e-07	Up	myb domain protein 105
Peaxi162Scf00753g00338	MYB	1.01667	4.12667	2.02113	1.47e-06	9.38e-06	Up	myb domain protein 62
Peaxi162Scf01256g00017	MYB	0.833333	3.18	1.93206	6.56e-06	3.73e-05	Up	myb domain protein 94
Peaxi162Scf00725g00019	MYB	9.58667	32.1767	1.74691	6.74e-12	8.17e-11	Up	Duplicated homeodomain-like superfamily protein
Peaxi162Scf00566g00051	MYB	1.70667	4.81333	1.49586	0.00441544	0.0140858	Up	tuber-specific and sucrose-responsive element binding factor [Solanum tuberosum]
Peaxi162Scf00268g00046	MYB	8.69333	23.44	1.43099	1.27e-09	1.22e-08	Up	myb domain protein 6
Peaxi162Scf00411g00008	MYB	19.9033	9.00667	-1.14394	0.000125317	0.000570505	Down	myb domain protein 59
Peaxi162Scf00986g00227	MYB	46.5667	20.1633	-1.20756	0.000573704	0.00227571	Down	myb domain protein 48
Peaxi162Scf00137g01812	MYB	4.85333	1.79667	-1.43365	0.000213275	0.000927336	Down	myb domain protein 74
Peaxi162Scf00119g00028	MYB	20.9067	7.17333	-1.54325	7.49e-13	9.91e-12	Down	Duplicated homeodomain-like superfamily protein
Peaxi162Scf00366g00316	MYB	2.35	0.706667	-1.73356	0.0177237	0.0471202	Down	Protein RADIALIS-like 6
Peaxi162Scf00276g00412	MYB	3.24333	0.9	-1.84948	2.24e-09	2.08e-08	Down	myb domain protein 3r-4
Peaxi162Scf00147g00136	MYB	0.773333	0.183333	-2.07662	0.0040794	0.0131293	Down	myb domain protein 12
Peaxi162Scf00957g00330	MYB	54.9333	12.0733	-2.18586	1.5e-22	3.75e-21	Down	Duplicated homeodomain-like superfamily protein
Peaxi162Scf00134g00189	MYB	3.27667	0.66	-2.31169	1.21e-07	8.98e-07	Down	myb domain protein 43
Peaxi162Scf00090g00168	MYB	0.001	0.656667	9.35902	0.00086938	0.00331386	Up	myb domain protein 4
Peaxi162Scf00944g00140	MYB	0.001	0.646667	9.33688	0.00106545	0.00397405	Up	myb domain protein 68
Peaxi162Scf00136g00115	MYB	0.146667	10.1433	6.11185	1.72e-35	6.81e-34	Up	myb-like transcription factor family protein
Peaxi162Scf00122g00157	MYB	25.54	12.32	-1.05176	1.37e-14	2.07e-13	Down	Telomere repeat-binding protein 5
Peaxi162Scf00472g00610	MYB	5.78	2.75333	-1.06989	0.000364996	0.00151312	Down	Homeodomain-like superfamily protein
Peaxi162Scf00016g02929	MYB	7.05333	3.10333	-1.18449	0.00251274	0.0085583	Down	telomere repeat binding factor 1
Peaxi162Scf00294g00813	MYB	61.8367	26.6833	-1.21252	4.41e-09	3.93e-08	Down	At5g37260-like protein [Solanum arcanum]
Peaxi162Scf00020g01234	MYB	14.3467	5.86	-1.29174	3.47e-09	3.14e-08	Down	Homeodomain-like superfamily protein
Peaxi162Scf00498g00013	MYB	5.19667	1.93	-1.42899	0.000242029	0.0010413	Down	myb-like transcription factor family protein
Peaxi162Scf00684g00036	MYB	23.9833	4.17	-2.52391	1.25e-09	1.21e-08	Down	DNA binding protein, putative [Ricinus communis] gb|EEF50877.1| DNA binding protein, putative [Ricinus communis]
Peaxi162Scf00115g01228	MYB	1.87	0.263333	-2.82808	5e-09	4.43e-08	Down	TRF-like 8
Peaxi162Scf00016g00729	MYB	2.14	0.0633333	-5.0785	9.51e-07	6.25e-06	Down	DNA binding protein [Arabidopsis lyrata subsp. lyrata] gb|EFH45154.1| DNA binding protein [Arabidopsis lyrata subsp. lyrata]
Peaxi162Scf00003g00125	MYB	5.22	0.14	-5.22055	2.73e-07	1.93e-06	Down	Transcription factor RADIALIS
Peaxi162Scf00452g00720	NAC	0.0566667	7.80333	7.10545	4.9e-32	1.75e-30	Up	NAC domain protein,
Peaxi162Scf01425g00113	NAC	0.376667	29.9	6.31071	2.97e-106	6.56e-104	Up	NAC domain protein
Peaxi162Scf00069g00510	NAC	0.0366667	2.86667	6.28876	2.45e-12	3.1e-11	Up	NAC domain containing protein 90
Peaxi162Scf00359g00815	NAC	0.193333	14.7133	6.24989	1.06e-36	4.42e-35	Up	NAC domain protein
Peaxi162Scf00274g00443	NAC	0.0233333	0.403333	4.11151	0.00384291	0.0124535	Up	NAC domain protein,
Peaxi162Scf00076g00071	NAC	0.753333	5.44333	2.85313	1.39e-11	1.64e-10	Up	NAC domain protein,
Peaxi162Scf00040g00025	NAC	0.276667	1.92667	2.79989	2.66e-05	0.000137147	Up	NAC domain protein
Peaxi162Scf00222g00624	NAC	9.47333	49.0567	2.37251	4.6e-47	2.67e-45	Up	NAC domain protein,
Peaxi162Scf00490g00310	NAC	2.18	9.45667	2.117	3.83e-13	5.2e-12	Up	NAC domain containing protein 73
Peaxi162Scf00128g01627	NAC	14.5933	47.14	1.69164	1.2e-13	1.69e-12	Up	NAC domain protein,
Peaxi162Scf00083g00319	NAC	0.253333	0.813333	1.68281	0.0150555	0.0410743	Up	NAC domain containing protein 76
Peaxi162Scf01105g00218	NAC	13.2533	32.0033	1.27187	3.83e-16	6.52e-15	Up	NAC domain containing protein 53
Peaxi162Scf00294g00625	NAC	0.87	2.08667	1.26211	0.0135535	0.0374174	Up	NAC domain protein,
Peaxi162Scf00253g00321	NAC	25.57	55.6433	1.12176	2.33e-16	4.04e-15	Up	NAC domain protein,
Peaxi162Scf00842g00211	NAC	44.16	96.0967	1.12175	1.6e-11	1.88e-10	Up	NAC domain containing protein 102
Peaxi162Scf00099g00076	NAC	1.32333	0.246667	-2.42354	0.000256389	0.00109749	Down	NAC domain containing protein 73
Peaxi162Scf00314g00047	NF-X1	18.2567	39.35	1.10794	1.26e-15	2.08e-14	Up	NF-X1-type zinc finger protein NFXL1
Peaxi162Scf01164g00018	NF-YB	74.0667	31.9533	-1.21286	1.11e-12	1.45e-11	Down	nuclear factor Y, subunit B3
Peaxi162Scf00362g00156	Nin-like	6.58333	2.67333	-1.30018	2.67e-06	1.62e-05	Down	Plant regulator RWP-RK family protein
Peaxi162Scf00391g00424	Nin-like	0.283333	0.001	-8.14636	0.0156708	0.0424589	Down	Plant regulator RWP-RK family protein
Peaxi162Scf00086g00063	RAV	4.50333	17.26	1.93837	7.52e-10	7.4e-09	Up	AP2/ERF and B3 domain-containing transcription factor
Peaxi162Scf00488g00093	S1Fa-like	31.9267	120.41	1.91512	1.87e-36	7.77e-35	Up	Unknown protein
Peaxi162Scf00740g00545	SBP	0.0166667	0.493333	4.88753	5.22e-05	0.000255159	Up	LIGULELESS1 protein, putative [Theobroma cacao] gb|EOY22129.1| LIGULELESS1 protein, putative [Theobroma cacao]
Peaxi162Scf00128g01418	SBP	4.33	10.04	1.21332	3.58e-05	0.000180415	Up	squamosa promoter-binding protein-like 12
Peaxi162Scf00981g00419	SBP	4.33	1.40667	-1.62209	3.64e-05	0.000183465	Down	squamosa promoter binding protein-like 5
Peaxi162Scf00939g00211	TCP	0.443333	28.8133	6.0222	2.81e-57	2.09e-55	Up	TB1-like TCP family transcription factor [Helianthus annuus]
Peaxi162Scf00013g00072	TCP	5.57333	12.3	1.14205	4.02e-05	0.000200897	Up	plastid transcription factor 1
Peaxi162Scf00013g00140	TCP	21.37	10.35	-1.04596	1.65e-06	1.04e-05	Down	TCP family transcription factor
Peaxi162Scf00000g00252	TCP	52.86	16.3867	-1.68965	2.28e-15	3.7e-14	Down	TCP family transcription factor 4
Peaxi162Scf00141g01428	Trihelix	0.29	3.03667	3.38836	4.65e-10	4.68e-09	Up	Trihelix transcription factor GT-3a
Peaxi162Scf00089g00522	Trihelix	43.8833	20.3133	-1.11125	7.81e-16	1.31e-14	Down	Ribonuclease J
Peaxi162Scf00536g00312	Trihelix	7.62	3.34667	-1.18707	9.56e-08	7.23e-07	Down	Ribonuclease J
Peaxi162Scf00664g00033	Trihelix	44.83	15.9867	-1.4876	3.02e-28	9.53e-27	Down	Trihelix transcription factor GT-2
Peaxi162Scf00882g00218	WOX	1.46667	6.50333	2.14864	1.07e-08	9.16e-08	Up	WUSCHEL related homeobox 4
Peaxi162Scf00122g02520	WOX	8.25667	19.2967	1.22472	8.41e-09	7.28e-08	Up	WUSCHEL related homeobox 13
Peaxi162Scf00013g00133	WRKY	0.001	16.1933	13.9831	2.19e-77	2.78e-75	Up	WRKY family transcription factor
Peaxi162Scf00009g00342	WRKY	0.001	9.16	13.1611	4.1e-48	2.43e-46	Up	WRKY family transcription factor
Peaxi162Scf00102g01754	WRKY	0.001	5.34667	12.3844	5.16e-23	1.32e-21	Up	WRKY family transcription factor
Peaxi162Scf00294g01311	WRKY	0.001	5.20333	12.3452	1.53e-41	7.44e-40	Up	WRKY family transcription factor
Peaxi162Scf01189g00009	WRKY	0.0266667	72.5733	11.4102	6.24e-135	2.06e-132	Up	WRKY DNA-binding protein 71
Peaxi162Scf00059g00714	WRKY	0.001	2.55333	11.3182	3.1e-18	6e-17	Up	WRKY DNA-binding protein 72
Peaxi162Scf00209g00232	WRKY	0.001	1.51	10.5603	6.64e-13	8.83e-12	Up	WRKY family transcription factor
Peaxi162Scf00228g00056	WRKY	0.001	0.983333	9.94154	4e-07	2.77e-06	Up	WRKY DNA-binding protein 48, putative isoform 2 [Theobroma cacao] gb|EOY06769.1| WRKY DNA-binding protein 48, putative isoform 2 [Theobroma cacao]
Peaxi162Scf00014g02915	WRKY	0.343333	64.7758	7.5597	1.2e-293	2.34e-290	Up	WRKY DNA-binding protein 40
Peaxi162Scf00807g00004	WRKY	0.001	0.66	9.36632	0.000280217	0.00118986	Up	WRKY DNA-binding protein 28
Peaxi162Scf00102g01633	WRKY	0.001	0.53	9.04985	0.000497752	0.00199502	Up	WRKY DNA-binding protein 27
Peaxi162Scf00462g00711	WRKY	0.146667	14.3733	6.61471	2.34e-75	2.84e-73	Up	WRKY family transcription factor
Peaxi162Scf00074g01736	WRKY	0.0966667	8.54	6.46507	2.96e-25	8.37e-24	Up	Unknown protein
Peaxi162Scf00904g00212	WRKY	0.0233333	1.78	6.25334	3.54e-09	3.2e-08	Up	WRKY family transcription factor
Peaxi162Scf00106g01616	WRKY	0.186667	10.32	5.78883	9.83e-25	2.7e-23	Up	WRKY DNA-binding protein 51
Peaxi162Scf00226g10014	WRKY	3.82	179.23	5.5521	1.2e-127	3.59e-125	Up	Unknown protein
Peaxi162Scf00074g01125	WRKY	0.946667	29.56	4.96465	5.1e-72	5.65e-70	Up	WRKY transcription factor 54 [Jatropha curcas]
Peaxi162Scf00128g01541	WRKY	0.113333	2.76333	4.60777	1.1e-08	9.4e-08	Up	WRKY DNA-binding protein 75
Peaxi162Scf00160g01740	WRKY	0.203333	3.53667	4.12047	1.55e-09	1.48e-08	Up	Unknown protein
Peaxi162Scf00744g00220	WRKY	2.43667	40.0433	4.03858	2.06e-72	2.32e-70	Up	WRKY family transcription factor family protein
Peaxi162Scf00073g02339	WRKY	1.72	24.2833	3.81949	4.2e-19	8.55e-18	Up	WRKY DNA-binding protein 70
Peaxi162Scf00111g00122	WRKY	1.78	25.08	3.81659	1.1e-46	6.26e-45	Up	WRKY DNA-binding protein 28
Peaxi162Scf00023g02225	WRKY	3.56667	48.27	3.75848	2.44e-64	2.17e-62	Up	WRKY DNA-binding protein 75
Peaxi162Scf00732g00236	WRKY	11.98	143.92	3.58657	2.17e-75	2.65e-73	Up	WRKY DNA-binding protein 70
Peaxi162Scf00102g01741	WRKY	10.2667	119.14	3.53662	2.23e-59	1.74e-57	Up	WRKY family transcription factor
Peaxi162Scf01253g00024	WRKY	4.25333	45.41	3.41634	5.81e-44	3.09e-42	Up	WRKY DNA-binding protein 50
Peaxi162Scf00304g00719	WRKY	3.44333	35.58	3.36919	7.33e-44	3.89e-42	Up	WRKY DNA-binding protein 70
Peaxi162Scf00332g00524	WRKY	2.80667	27	3.26603	8.65e-38	3.72e-36	Up	WRKY transcription factor 18
Peaxi162Scf00164g01010	WRKY	0.06	0.566667	3.23947	0.0120482	0.0338586	Up	WRKY DNA-binding protein 23
Peaxi162Scf00770g00114	WRKY	2.42667	22.0067	3.18089	4.39e-24	1.17e-22	Up	WRKY DNA-binding protein 23
Peaxi162Scf00007g00315	WRKY	5.99	43.6767	2.86623	1.98e-61	1.63e-59	Up	WRKY family transcription factor
Peaxi162Scf00073g02335	WRKY	31.3367	220.813	2.8169	3.31e-32	1.2e-30	Up	WRKY DNA-binding protein 70
Peaxi162Scf00045g01641	WRKY	4.73	26.76	2.50017	1.88e-43	9.76e-42	Up	WRKY DNA-binding protein 11
Peaxi162Scf00843g00220	WRKY	25.6467	124.817	2.28297	2.12e-43	1.09e-41	Up	WRKY family transcription factor
Peaxi162Scf00178g01110	WRKY	7.37667	32.93	2.15836	3.09e-41	1.5e-39	Up	WRKY family transcription factor
Peaxi162Scf00585g00513	WRKY	2.17667	7.99333	1.87668	1.63e-08	1.36e-07	Up	WRKY family transcription factor
Peaxi162Scf00403g00615	WRKY	15.93	54.6467	1.77839	1.76e-22	4.39e-21	Up	WRKY DNA-binding protein 46, putative [Theobroma cacao] gb|EOX95753.1| WRKY DNA-binding protein 46, putative [Theobroma cacao]
Peaxi162Scf00032g00309	WRKY	6.32333	21.3167	1.75322	1.39e-12	1.79e-11	Up	WRKY DNA-binding protein 15
Peaxi162Scf00800g00054	WRKY	20.0667	64.99	1.69542	1.72e-25	4.95e-24	Up	WRKY DNA-binding protein 7
Peaxi162Scf00207g00432	WRKY	21.14	65.7233	1.63643	5.67e-27	1.72e-25	Up	WRKY family transcription factor
Peaxi162Scf00469g00624	WRKY	0.4	1.17	1.54844	0.0150562	0.0410743	Up	WRKY DNA-binding protein 69
Peaxi162Scf00549g00222	WRKY	8.89667	25.8767	1.54031	3.6e-18	6.95e-17	Up	WRKY DNA-binding protein 15
Peaxi162Scf00121g00018	WRKY	51.0867	143.27	1.48772	3.14e-15	5.02e-14	Up	WRKY DNA-binding protein 7
Peaxi162Scf00020g00152	WRKY	2.58333	6.86333	1.40968	6.38e-05	0.000305883	Up	WRKY family transcription factor
Peaxi162Scf00459g00841	WRKY	12.2233	31.4167	1.36189	1.1e-15	1.82e-14	Up	WRKY DNA-binding protein 11
Peaxi162Scf00314g00115	WRKY	3.38333	7.21	1.09155	0.000226368	0.000979399	Up	WRKY DNA-binding protein 57
