# Supplementary material for: Transcriptome Profiling Reveals a Petunia Transcription Factor, PhCOL4, Contributing to Antiviral RNA Silencing
Source: Front Plant Sci. 2022 Apr 14;13:876428. doi: 10.3389/fpls.2022.876428 (PMC9047179; doi:10.3389/fpls.2022.876428)
Supplement: Supplementary file 8 [file Table_8.XLSX]

## Sheet: Sheet1
Supplementary Table S8 Differentially expressed transcription factors from S0 to S6 in TRV PPK20-inoculated petunia leaves.
Gene ID	Family	S0_FPKM	S6_FPKM	log2(FC)	P-value	FDR	Up/Down	Description
Peaxi162Scf01142g00028	AP2	0.09	0.723333	3.00666	5.13e-05	0.000190485	Up	AP2-like ethylene-responsive transcription factor
Peaxi162Scf00549g00114	AP2	3.46	8.10333	1.22774	1.39e-06	6.45e-06	Up	AP2-like ethylene-responsive transcription factor
Peaxi162Scf00472g00069	AP2	2.24667	5.11	1.18554	7.21e-06	3.05e-05	Up	AP2-like ethylene-responsive transcription factor
Peaxi162Scf00096g01849	AP2	1.12333	0.486667	-1.20678	0.00721687	0.0179925	Down	AP2-like ethylene-responsive transcription factor
Peaxi162Scf00648g00119	AP2	0.733333	0.16	-2.1964	0.00969527	0.0234881	Down	Integrase-type DNA-binding superfamily protein
Peaxi162Scf00747g00018	ARF	0.553333	9.47333	4.09765	2.1e-41	7.11e-40	Up	auxin response factor 11
Peaxi162Scf00345g00027	ARF	33.46	13.3	-1.33101	1.2e-25	2.29e-24	Down	auxin response factor 9
Peaxi162Scf00074g00537	ARF	5.71667	1.08	-2.40414	8.83e-25	1.62e-23	Down	auxin response factor 9
Peaxi162Scf00096g00099	B3	4.87667	10.34	1.08427	1.69e-05	6.79e-05	Up	AP2/B3 transcription factor family protein
Peaxi162Scf00536g00111	B3	10.3467	5.1	-1.0206	4.69e-07	2.31e-06	Down	B3 domain-containing protein
Peaxi162Scf00089g00723	B3	1.23667	0.513333	-1.26849	0.0187672	0.0422961	Down	B3 domain-containing protein [Morus notabilis]
Peaxi162Scf00074g00005	B3	10.0967	3.85	-1.39095	5.95e-11	4.45e-10	Down	AP2/B3 transcription factor family protein
Peaxi162Scf01257g00004	B3	1.53333	0.406667	-1.91475	0.00513893	0.0132425	Down	AP2/B3-like transcriptional factor family protein
Peaxi162Scf00013g01518	B3	7.96667	1.57333	-2.34015	1.25e-16	1.43e-15	Down	AP2/B3-like transcriptional factor family protein
Peaxi162Scf00234g00019	B3	0.213333	0.001	-7.73697	0.000342613	0.00110905	Down	AP2/B3-like transcriptional factor family protein, putative [Theobroma cacao] gb|EOX91270.1| AP2/B3-like transcriptional factor family protein, putative [Theobroma cacao]
Peaxi162Scf00057g00623	BES1	32.56	14.1867	-1.19857	1.87e-15	1.99e-14	Down	Brassinosteroid signalling positive regulator (BZR1) family protein
Peaxi162Scf01327g00017	BES1	45.3767	14.99	-1.59795	4.76e-29	1.04e-27	Down	Brassinosteroid signalling positive regulator (BZR1) family protein
Peaxi162Scf00772g00076	bHLH	0.001	0.8	9.64386	0.000614224	0.00190811	Up	basic helix-loop-helix (bHLH) DNA-binding superfamily protein
Peaxi162Scf00156g00213	bHLH	0.001	0.703333	9.45806	1.72e-06	7.9e-06	Up	basic helix-loop-helix (bHLH) DNA-binding superfamily protein
Peaxi162Scf00059g01717	bHLH	0.001	0.523333	9.03159	0.00830388	0.0204628	Up	Basic helix-loop-helix DNA-binding superfamily protein, putative isoform 3 [Theobroma cacao] gb|EOX99444.1| Basic helix-loop-helix DNA-binding superfamily protein, putative isoform 3 [Theobroma cacao]
Peaxi162Scf00490g00018	bHLH	0.001	0.373333	8.54432	0.00109074	0.00322724	Up	bHLH transcriptional regulator [Solanum lycopersicum]
Peaxi162Scf00498g00042	bHLH	0.0433333	8.59333	7.6316	1.11e-48	4.82e-47	Up	Cytokinin dehydrogenase 3
Peaxi162Scf00498g00054	bHLH	0.0966667	7.17333	6.21348	2.45e-30	5.62e-29	Up	basic helix-loop-helix (bHLH) DNA-binding family protein
Peaxi162Scf00710g00416	bHLH	0.0166667	0.886667	5.73335	1.2e-11	9.46e-11	Up	basic helix-loop-helix (bHLH) DNA-binding superfamily protein
Peaxi162Scf00070g00045	bHLH	0.0133333	0.163333	3.61471	0.0147633	0.0341496	Up	basic helix-loop-helix (bHLH) DNA-binding superfamily protein
Peaxi162Scf00299g00345	bHLH	0.0466667	0.543333	3.54137	0.00176516	0.00500522	Up	basic helix-loop-helix (bHLH) DNA-binding superfamily protein
Peaxi162Scf00201g00004	bHLH	0.473333	5.44667	3.52445	8.46e-18	1.05e-16	Up	phytochrome interacting factor 3
Peaxi162Scf01190g00006	bHLH	0.223333	2.20333	3.30242	1.81e-07	9.46e-07	Up	basic helix-loop-helix (bHLH) DNA-binding superfamily protein
Peaxi162Scf00735g00516	bHLH	0.416667	4.10333	3.29983	8.16e-12	6.56e-11	Up	basic helix-loop-helix (bHLH) DNA-binding superfamily protein
Peaxi162Scf00028g00036	bHLH	0.353333	3.17667	3.16841	5.11e-14	4.89e-13	Up	basic helix-loop-helix (bHLH) DNA-binding family protein
Peaxi162Scf00347g01020	bHLH	10.0733	54.8133	2.44399	9.87e-53	4.78e-51	Up	basic helix-loop-helix (bHLH) DNA-binding superfamily protein
Peaxi162Scf00564g00212	bHLH	0.48	2.36	2.29768	1.69e-06	7.77e-06	Up	basic helix-loop-helix (bHLH) DNA-binding superfamily protein
Peaxi162Scf00469g00141	bHLH	3.85667	18.0433	2.22604	2.23e-22	3.59e-21	Up	basic helix-loop-helix (bHLH) DNA-binding superfamily protein
Peaxi162Scf00484g00018	bHLH	0.383333	1.72	2.16574	0.00130651	0.00380699	Up	basic helix-loop-helix (bHLH) DNA-binding superfamily protein
Peaxi162Scf00499g00414	bHLH	1.21	4.03333	1.73697	4.46e-08	2.48e-07	Up	phytochrome interacting factor 3-like 5
Peaxi162Scf00171g01120	bHLH	1.78667	3.97	1.15187	0.00429075	0.0112164	Up	basic helix-loop-helix (bHLH) DNA-binding superfamily protein
Peaxi162Scf00129g00321	bHLH	2.68333	5.89333	1.13506	0.00083746	0.00253451	Up	transcription factor style2.1 [Solanum lycopersicum] ref|XP_006338463.1| PREDICTED: transcription factor bHLH135-like [Solanum tuberosum] gb|ABX82930.1|
Peaxi162Scf01416g00015	bHLH	153.4	76.5633	-1.00257	4.56e-17	5.38e-16	Down	basic helix-loop-helix (bHLH) DNA-binding superfamily protein
Peaxi162Scf00716g00024	bHLH	23.4867	10.8533	-1.1137	3.37e-13	3.03e-12	Down	basic helix-loop-helix (bHLH) DNA-binding superfamily protein
Peaxi162Scf00140g00812	bHLH	7.7	3.53667	-1.12247	6.25e-07	3.03e-06	Down	basic helix-loop-helix (bHLH) DNA-binding superfamily protein
Peaxi162Scf00767g00043	bHLH	6.04333	2.57	-1.23358	0.000174114	0.000591191	Down	basic helix-loop-helix (bHLH) DNA-binding superfamily protein
Peaxi162Scf01209g00011	bHLH	60.9	25.7633	-1.24112	4.44e-20	6.34e-19	Down	basic helix-loop-helix (bHLH) DNA-binding superfamily protein
Peaxi162Scf00188g00813	bHLH	9.39667	3.83667	-1.2923	2.9e-10	2.03e-09	Down	basic helix-loop-helix (bHLH) DNA-binding superfamily protein
Peaxi162Scf00013g00838	bHLH	4.42667	1.57	-1.49546	1.12e-08	6.67e-08	Down	basic helix-loop-helix (bHLH) DNA-binding superfamily protein
Peaxi162Scf00017g03268	bHLH	18.4167	5.89333	-1.64386	3.42e-23	5.76e-22	Down	basic helix-loop-helix (bHLH) DNA-binding superfamily protein
Peaxi162Scf00016g00625	bHLH	59.09	17	-1.79738	2.23e-34	5.95e-33	Down	basic helix-loop-helix (bHLH) DNA-binding superfamily protein
Peaxi162Scf00015g01031	bHLH	5.03667	1.42	-1.82658	9.82e-08	5.27e-07	Down	basic helix-loop-helix (bHLH) DNA-binding superfamily protein
Peaxi162Scf00236g00024	bHLH	53.0033	12.5633	-2.07686	1.75e-24	3.15e-23	Down	basic helix-loop-helix (bHLH) DNA-binding superfamily protein
Peaxi162Scf00008g03526	bHLH	23.3967	4.6	-2.3466	7.97e-37	2.31e-35	Down	basic helix-loop-helix (bHLH) DNA-binding superfamily protein
Peaxi162Scf00980g00018	bHLH	35.9833	6.26667	-2.52156	1.02e-45	3.99e-44	Down	basic helix-loop-helix (bHLH) DNA-binding superfamily protein
Peaxi162Scf00428g01020	bHLH	236.13	36.8433	-2.68011	1.06e-86	1.01e-84	Down	basic helix-loop-helix (bHLH) DNA-binding superfamily protein
Peaxi162Scf00038g01110	bHLH	3.64667	0.516667	-2.81927	1.73e-10	1.24e-09	Down	basic helix-loop-helix (bHLH) DNA-binding superfamily protein
Peaxi162Scf00258g00009	bZIP	0.001	1.36333	10.4129	4.49e-16	4.98e-15	Up	TGACG-sequence-specific DNA-binding protein TGA-2.1
Peaxi162Scf00076g00531	bZIP	0.69	7.35667	3.41438	2.13e-21	3.28e-20	Up	-
Peaxi162Scf00287g01621	bZIP	3.84333	11.86	1.62567	1.16e-13	1.08e-12	Up	Basic-leucine zipper (bZIP) transcription factor family protein
Peaxi162Scf00385g00068	bZIP	8.60667	24.8467	1.52953	4.72e-21	7.16e-20	Up	bZIP transcription factor 60
Peaxi162Scf00403g00716	bZIP	0.946667	2.42	1.35408	0.000252775	0.000835938	Up	G-box binding factor 3
Peaxi162Scf00028g00183	bZIP	22.84	11.13	-1.03711	2.33e-05	9.17e-05	Down	basic leucine-zipper 44
Peaxi162Scf00073g01119	bZIP	38.3533	18.3133	-1.06646	2.98e-12	2.5e-11	Down	Transcription factor HY5
Peaxi162Scf00282g00338	bZIP	46.5533	21.41	-1.1206	5.79e-13	5.11e-12	Down	bZIP transcription factor family protein
Peaxi162Scf00091g00312	bZIP	1.07667	0.476667	-1.17552	0.010697	0.0256353	Down	TGACG-sequence-specific DNA-binding protein TGA-2.1
Peaxi162Scf00008g00417	bZIP	128.147	51.5467	-1.31384	1.52e-25	2.88e-24	Down	G-box binding factor 1
Peaxi162Scf00380g00816	bZIP	5.33333	1.51667	-1.81413	7.33e-09	4.47e-08	Down	TGACG-sequence-specific DNA-binding protein TGA-2.1
Peaxi162Scf00069g01927	bZIP	11.3	2.9	-1.9622	3.46e-13	3.1e-12	Down	Basic-leucine zipper (bZIP) transcription factor family protein
Peaxi162Scf00189g00124	bZIP	4.75333	0.573333	-3.05149	9.18e-09	5.52e-08	Down	Basic-leucine zipper (bZIP) transcription factor family protein
Peaxi162Scf00003g00267	C2H2-ZFP	0.001	2.79	11.446	5.11e-15	5.29e-14	Up	zinc-finger protein 2
Peaxi162Scf00679g00002	C2H2-ZFP	0.001	1.24	10.2761	0.000100761	0.000356586	Up	ZPT2-8 [Petunia x hybrida]
Peaxi162Scf01141g00013	C2H2-ZFP	0.001	0.58	9.17991	0.00170615	0.0048573	Up	Zinc finger protein 5 [Morus notabilis]
Peaxi162Scf00983g00008	C2H2-ZFP	0.001	0.406667	8.6677	0.000594312	0.00184972	Up	C2H2 and C2HC zinc fingers superfamily protein
Peaxi162Scf00026g00203	C2H2-ZFP	0.0166667	0.546667	5.03562	1.86e-06	8.53e-06	Up	ZPT4-3 [Petunia x hybrida]
Peaxi162Scf00753g00021	C2H2-ZFP	0.0733333	1.77333	4.59585	5.89e-06	2.53e-05	Up	zinc finger protein 6
Peaxi162Scf00039g00233	C2H2-ZFP	0.493333	10.59	4.424	2.34e-32	5.81e-31	Up	zinc finger DNA-binding protein [Catharanthus roseus]
Peaxi162Scf00411g00039	C2H2-ZFP	0.386667	5.78	3.90191	2.27e-18	2.93e-17	Up	C2H2-type zinc finger family protein
Peaxi162Scf00016g00288	C2H2-ZFP	0.516667	5.96	3.52801	1.92e-13	1.77e-12	Up	zinc-finger DNA binding protein [Petunia x hybrida]
Peaxi162Scf01525g00001	C2H2-ZFP	0.146667	1.32	3.16993	0.00012352	0.000430098	Up	C2H2-like zinc finger protein
Peaxi162Scf00033g02311	C2H2-ZFP	17.3433	130.363	2.91009	1.02e-07	5.49e-07	Up	C2H2-like zinc finger protein
Peaxi162Scf00201g00007	C2H2-ZFP	0.713333	3.10667	2.12272	1.4e-10	1.01e-09	Up	C2H2-like zinc finger protein
Peaxi162Scf00350g00091	C2H2-ZFP	0.316667	1.34333	2.08478	0.0133891	0.0313021	Up	C2H2-like zinc finger protein
Peaxi162Scf00091g00120	C2H2-ZFP	1.23	4.53333	1.88191	1.1e-08	6.54e-08	Up	C2H2-like zinc finger protein
Peaxi162Scf00081g00151	C2H2-ZFP	17.7767	53.9833	1.60253	7.59e-20	1.07e-18	Up	zinc-finger protein 2
Peaxi162Scf01022g00329	C2H2-ZFP	0.526667	1.44667	1.45777	0.00899914	0.0219747	Up	C2H2-like zinc finger protein
Peaxi162Scf00189g00313	C2H2-ZFP	1.30667	3.45667	1.40349	3.84e-05	0.000145996	Up	C2H2-like zinc finger protein
Peaxi162Scf00037g00092	C2H2-ZFP	0.936667	2.38667	1.34939	0.00039245	0.00126015	Up	C2H2-like zinc finger protein
Peaxi162Scf00354g00112	C2H2-ZFP	3.89667	8.99333	1.20662	0.000185334	0.000626206	Up	zinc finger (C2H2 type, AN1-like) family protein
Peaxi162Scf00427g00067	C2H2-ZFP	4.21667	9.24667	1.13283	9.91e-10	6.61e-09	Up	C2H2-like zinc finger protein
Peaxi162Scf00845g00005	C2H2-ZFP	6.90667	3.15333	-1.13111	1.03e-06	4.85e-06	Down	C2H2-like zinc finger protein
Peaxi162Scf01086g00028	C2H2-ZFP	7.87	3.47333	-1.18004	2.11e-05	8.37e-05	Down	zinc finger (C2H2 type) family protein
Peaxi162Scf00101g00099	C2H2-ZFP	29.08	12.7967	-1.18426	3.22e-16	3.61e-15	Down	C2H2-like zinc finger protein
Peaxi162Scf00097g02321	C2H2-ZFP	63.7667	25.35	-1.33082	1.11e-22	1.82e-21	Down	indeterminate(ID)-domain 5
Peaxi162Scf00438g00617	C2H2-ZFP	53.2933	20.52	-1.37692	8.26e-24	1.44e-22	Down	C2H2-like zinc finger protein
Peaxi162Scf00154g00124	C2H2-ZFP	1.25333	0.433333	-1.53222	0.00218606	0.00607856	Down	C2H2-like zinc finger protein
Peaxi162Scf00983g00012	C2H2-ZFP	2.04667	0.593333	-1.78636	0.000264412	0.000872616	Down	C2H2-type zinc finger family protein
Peaxi162Scf00038g01650	C2H2-ZFP	40.29	11.09	-1.86116	9.72e-32	2.37e-30	Down	C2H2-like zinc finger protein
Peaxi162Scf01128g00001	C2H2-ZFP	1.13667	0.263333	-2.10985	0.0100868	0.0243372	Down	C2H2-type zinc finger family protein
Peaxi162Scf00114g00061	C2H2-ZFP	15.8933	2.66	-2.57892	2.56e-24	4.59e-23	Down	C2H2-type zinc finger family protein
Peaxi162Scf00036g00412	C3H-ZFP	0.02	0.366667	4.1964	0.00963978	0.0233581	Up	Zinc finger CCCH domain-containing protein 1
Peaxi162Scf00591g00511	C3H-ZFP	1.3	2.96333	1.18871	0.00101518	0.00302153	Up	Zinc finger CCCH domain-containing protein 39
Peaxi162Scf00516g00651	C3H-ZFP	6.13333	2.78667	-1.13813	2.33e-05	9.16e-05	Down	Zinc finger CCCH domain-containing protein 12
Peaxi162Scf00815g00352	C3H-ZFP	21.6767	9.37	-1.21002	3.35e-13	3.01e-12	Down	Zinc finger CCCH domain-containing protein 12
Peaxi162Scf00016g00034	C3H-ZFP	2.72667	1.11	-1.29658	0.00535958	0.0137638	Down	-
Peaxi162Scf00428g00618	C3H-ZFP	64.7933	15.6233	-2.05214	4.28e-38	1.29e-36	Down	E3 ubiquitin-protein ligase makorin
Peaxi162Scf00845g00031	C3H-ZFP	25.0233	5.75333	-2.1208	1.61e-32	4.01e-31	Down	Zinc finger CCCH domain-containing protein 2
Peaxi162Scf00942g00122	CO-ZFP	3.53333	11.5933	1.71419	1.76e-12	1.49e-11	Up	Zinc finger protein CONSTANS-LIKE 5
Peaxi162Scf00020g01929	CO-ZFP	7.06	2.93667	-1.26549	6.52e-07	3.16e-06	Down	CONSTANS-like 2
Peaxi162Scf00459g00510	CO-ZFP	583.637	222.357	-1.39219	1.45e-31	3.49e-30	Down	Zinc finger protein CONSTANS-LIKE 4
Peaxi162Scf01346g00018	CO-ZFP	163.94	53.5067	-1.61538	6.84e-32	1.67e-30	Down	Zinc finger protein CONSTANS-LIKE 16
Peaxi162Scf00359g00213	CO-ZFP	19.33	5.81333	-1.7334	5.06e-21	7.66e-20	Down	Zinc finger protein CONSTANS-LIKE 10
Peaxi162Scf00382g00067	CO-ZFP	322.087	69.0567	-2.2216	8.92e-70	6.17e-68	Down	Zinc finger protein CONSTANS-LIKE 16
Peaxi162Scf00045g01824	CO-ZFP	0.04	0.536667	3.74595	0.000220141	0.00073487	Up	Zinc finger protein CONSTANS-LIKE 4
Peaxi162Scf00341g00027	CPP	0.28	0.98	1.80735	2.53e-06	1.14e-05	Up	Tesmin/TSO1-like CXC domain-containing protein
Peaxi162Scf00064g00531	DBB-ZFP	0.22	1.54	2.80735	6.81e-06	2.89e-05	Up	B-box zinc finger family protein
Peaxi162Scf00016g00238	DBB-ZFP	0.25	1.62667	2.70192	0.00188273	0.00531203	Up	B-box zinc finger family protein
Peaxi162Scf00126g00624	DBB-ZFP	5.21	25.3033	2.27997	7.45e-24	1.3e-22	Up	B-box zinc finger family protein
Peaxi162Scf00083g01217	DBB-ZFP	0.963333	3.79	1.97609	2.54e-05	9.96e-05	Up	B-box zinc finger family protein
Peaxi162Scf00180g00710	DBB-ZFP	21.8667	48.08	1.1367	3.2e-17	3.83e-16	Up	B-box zinc finger family protein
Peaxi162Scf00287g00115	DBB-ZFP	23.04	4.83333	-2.25305	1.12e-26	2.24e-25	Down	B-box zinc finger family protein
Peaxi162Scf00013g00429	Dof-ZFP	1.24333	3.33	1.42131	7.12e-06	3.02e-05	Up	Dof-type zinc finger DNA-binding family protein
Peaxi162Scf01414g00012	Dof-ZFP	3.07	1.37	-1.16406	0.00425578	0.0111364	Down	Dof-type zinc finger DNA-binding family protein
Peaxi162Scf00222g00057	Dof-ZFP	9.03	3.68	-1.29502	1.63e-08	9.49e-08	Down	Dof-type zinc finger DNA-binding family protein
Peaxi162Scf00072g00039	Dof-ZFP	5.73	2.22	-1.36798	1.96e-07	1.02e-06	Down	DOF domain class transcription factor, putative [Theobroma cacao] gb|EOY33118.1| DOF domain class transcription factor, putative [Theobroma cacao]
Peaxi162Scf00158g00171	Dof-ZFP	14.7667	5.47	-1.43273	4.93e-11	3.71e-10	Down	Dof-type zinc finger DNA-binding family protein
Peaxi162Scf00530g00002	Dof-ZFP	3.28333	0.776667	-2.07979	3.11e-06	1.38e-05	Down	Dof-type zinc finger DNA-binding family protein
Peaxi162Scf00593g00325	EIL	3.25	1.47333	-1.14136	0.000135099	0.000467418	Down	Ethylene insensitive 3 family protein
Peaxi162Scf00314g00628	ERF	0.001	5.30333	12.3727	3.48e-27	7.09e-26	Up	Ethylene-responsive transcription factor ERF114
Peaxi162Scf00207g00144	ERF	0.001	1.66333	10.6999	2.06e-05	8.17e-05	Up	Unknown protein
Peaxi162Scf00714g00620	ERF	0.001	1.21333	10.2448	9.67e-07	4.58e-06	Up	Integrase-type DNA-binding superfamily protein [Theobroma cacao] gb|EOY24623.1| Integrase-type DNA-binding superfamily protein [Theobroma cacao]
Peaxi162Scf00690g00052	ERF	0.001	0.886667	9.79225	0.00144537	0.00417208	Up	ethylene-responsive-element-binding factor 13 [Petunia x hybrida]
Peaxi162Scf00260g00062	ERF	0.001	0.45	8.81378	0.00587685	0.0149464	Up	Ethylene-responsive transcription factor 2
Peaxi162Scf00382g00052	ERF	0.15	13.0167	6.43925	2.74e-33	7.04e-32	Up	Unknown protein
Peaxi162Scf00569g00053	ERF	0.0266667	0.9	5.07682	1.01e-06	4.76e-06	Up	Ethylene-responsive transcription factor [Morus notabilis]
Peaxi162Scf00079g02119	ERF	0.0166667	0.55	5.04439	8.84e-05	0.000315624	Up	Unknown protein
Peaxi162Scf01560g00009	ERF	0.0366667	1.08667	4.8893	6.98e-05	0.000253635	Up	Ethylene-responsive transcription factor 1B
Peaxi162Scf01294g00031	ERF	0.04	0.663333	4.05166	3.91e-06	1.72e-05	Up	ethylene response factor 3 [Malus domestica]
Peaxi162Scf01012g00013	ERF	0.45	6.25	3.79586	6.68e-24	1.17e-22	Up	Ethylene-responsive transcription factor 4
Peaxi162Scf00468g00052	ERF	1.10667	9.16667	3.05018	9.52e-11	6.94e-10	Up	Ethylene-responsive transcription factor 1B
Peaxi162Scf00024g00271	ERF	0.88	5.78667	2.71716	4.35e-06	1.9e-05	Up	ethylene-responsive-element-binding factor 13 [Petunia x hybrida]
Peaxi162Scf00463g10017	ERF	0.323333	2.04	2.65748	2.62e-07	1.34e-06	Up	Ethylene-responsive transcription factor [Medicago truncatula] gb|AES80852.1| Ethylene-responsive transcription factor [Medicago truncatula]
Peaxi162Scf00264g00088	ERF	0.286667	1.51	2.3971	2.51e-06	1.13e-05	Up	Dehydration-responsive element-binding protein 2C
Peaxi162Scf01052g00024	ERF	1.16333	6.05333	2.37947	1.25e-05	5.12e-05	Up	ethylene response factor 163 [Nicotiana tabacum]
Peaxi162Scf00390g10026	ERF	8.48667	34.4833	2.02263	2.22e-20	3.22e-19	Up	Ethylene-responsive transcription factor CRF2
Peaxi162Scf01099g00011	ERF	0.486667	1.95333	2.00493	0.00628296	0.0158812	Up	Ethylene-responsive transcription factor 4
Peaxi162Scf00024g00291	ERF	6.07	18.7567	1.62764	4.66e-10	3.21e-09	Up	Ethylene-responsive transcription factor 1B
Peaxi162Scf00015g00091	ERF	0.793333	2.31333	1.54397	2.65e-05	0.000103475	Up	Unknown protein
Peaxi162Scf00135g01433	ERF	1.04667	2.64	1.33474	0.000575062	0.00179418	Up	Integrase-type DNA-binding superfamily protein
Peaxi162Scf00377g00087	ERF	2.04333	5.14	1.33084	0.000119687	0.000417718	Up	Integrase-type DNA-binding superfamily protein
Peaxi162Scf01553g00014	ERF	2.80333	6.05	1.10979	0.00153664	0.00441556	Up	Ethylene-responsive transcription factor CRF2
Peaxi162Scf00078g00195	ERF	2.52	0.936667	-1.42782	0.00853182	0.0209679	Down	ethylene response factor [Nicotiana umbratica]
Peaxi162Scf00882g00021	ERF	62.8567	21.66	-1.53703	2.18e-19	3e-18	Down	Ethylene-responsive transcription factor RAP2-1
Peaxi162Scf00167g00083	ERF	68.7333	18.9767	-1.85678	1.92e-36	5.49e-35	Down	Ethylene-responsive transcription factor 5
Peaxi162Scf00549g10014	ERF	9.89	2.69333	-1.87658	2.77e-08	1.58e-07	Down	Ethylene-responsive transcription factor RAP2-10
Peaxi162Scf00430g00311	ERF	2.73333	0.673333	-2.02127	0.00196413	0.00552096	Down	Integrase-type DNA-binding superfamily protein
Peaxi162Scf00001g00352	ERF	10.0667	2.31333	-2.12154	2.26e-08	1.3e-07	Down	Ethylene-responsive transcription factor 1
Peaxi162Scf00403g00041	ERF	30.32	5.46	-2.4733	2.46e-17	2.97e-16	Down	Ethylene-responsive transcription factor RAP2-9
Peaxi162Scf00102g01713	ERF	57.0433	3.45333	-4.046	4.51e-114	6.69e-112	Down	Ethylene-responsive transcription factor ERF061
Peaxi162Scf00170g01227	FAR1	0.001	0.0433333	5.43741	0.00471398	0.0122127	Up	Unknown protein
Peaxi162Scf00431g00213	FAR1	1.81	0.876667	-1.04589	0.0151285	0.0349153	Down	FAR1-related sequence 5
Peaxi162Scf00235g00216	FAR1	11.0167	4.89333	-1.1708	5.15e-06	2.23e-05	Down	Far-red impaired responsive (FAR1) family protein
Peaxi162Scf00047g02233	G2-like	0.001	0.576667	9.17159	0.00491832	0.0127048	Up	Reticulon family protein
Peaxi162Scf00008g00498	G2-like	0.153333	0.656667	2.09849	0.0103061	0.0247938	Up	Homeodomain-like superfamily protein
Peaxi162Scf01286g00002	GATA	3.36	11.23	1.74082	1.33e-09	8.76e-09	Up	GATA transcription factor 11
Peaxi162Scf00498g00122	GATA	33.7433	15.8167	-1.09316	9.07e-09	5.46e-08	Down	GATA-like transcription factor [Nicotiana tabacum]
Peaxi162Scf00001g00285	GATA	15.0967	6.69667	-1.17271	7.25e-06	3.07e-05	Down	Unknown protein
Peaxi162Scf00038g00845	GATA	9.93667	3.66	-1.44092	7.92e-08	4.28e-07	Down	GATA transcription factor 12
Peaxi162Scf00083g00169	GATA	12.9933	4.53	-1.52019	1.04e-10	7.56e-10	Down	GATA transcription factor 5
Peaxi162Scf00270g00317	GATA	29.4633	8.08667	-1.8653	7.95e-30	1.79e-28	Down	GATA transcription factor 11
Peaxi162Scf00377g00043	GATA	55.6067	6.23667	-3.15641	5.95e-70	4.16e-68	Down	GATA transcription factor 2
Peaxi162Scf00459g00810	GeBP	0.06	0.58	3.27302	0.00446729	0.0116386	Up	Unknown protein
Peaxi162Scf00939g00235	GRAS	0.08	2.59	5.01681	6.55e-39	2.06e-37	Up	GRAS family transcription factor family protein
Peaxi162Scf00330g00063	GRAS	0.643333	1.54333	1.26241	0.00042015	0.00134201	Up	GRAS family transcription factor
Peaxi162Scf00520g00001	GRAS	11.9233	26.3833	1.14584	2.89e-11	2.22e-10	Up	GRAS family transcription factor
Peaxi162Scf00073g00110	GRAS	65.0467	31.6767	-1.03805	5.33e-15	5.49e-14	Down	GRAS family transcription factor
Peaxi162Scf00305g00129	GRAS	57.5133	25.4667	-1.17529	6.79e-21	1.02e-19	Down	GRAS family transcription factor family protein
Peaxi162Scf00159g00167	GRAS	19.25	6.99333	-1.46081	3.89e-19	5.25e-18	Down	GRAS family transcription factor family protein
Peaxi162Scf00004g00092	GRAS	0.403333	0.116667	-1.78958	0.0106894	0.0256195	Down	GRAS family transcription factor
Peaxi162Scf00264g00014	GRAS	54.02	13.5033	-2.00018	1.99e-33	5.16e-32	Down	GRAS family transcription factor
Peaxi162Scf00340g00812	GRF	28.6567	14.3067	-1.00218	4.25e-06	1.86e-05	Down	growth-regulating factor 1
Peaxi162Scf00074g00155	GRF	1.27333	0.423333	-1.58874	0.00141038	0.0040831	Down	growth-regulating factor 8
Peaxi162Scf00163g00419	GRF	0.893333	0.236667	-1.91634	0.00257824	0.00707125	Down	growth-regulating factor 4
Peaxi162Scf01184g00135	HB-other	0.426667	2.46	2.52748	6.28e-07	3.05e-06	Up	Homeobox protein knotted-1-like 3
Peaxi162Scf00845g00120	HB-other	15.2967	7.28667	-1.06989	4.09e-16	4.55e-15	Down	Homeodomain-like transcriptional regulator, putative isoform 5 [Theobroma cacao] gb|EOX99526.1| Homeodomain-like transcriptional regulator, putative isoform 5 [Theobroma cacao]
Peaxi162Scf00067g01812	HB-other	1.57333	0.593333	-1.40691	0.00307417	0.00831005	Down	Homeodomain-like superfamily protein
Peaxi162Scf00099g00081	HD-ZIP	0.546667	5.34333	3.28901	6.03e-11	4.5e-10	Up	Homeobox-leucine zipper protein ATHB-52
Peaxi162Scf00087g00149	HD-ZIP	0.603333	3.21333	2.41304	2.34e-06	1.06e-05	Up	Homeobox-leucine zipper protein family
Peaxi162Scf00063g02324	HD-ZIP	0.3	1.35	2.16993	1.61e-05	6.49e-05	Up	Homeobox-leucine zipper protein HDG11
Peaxi162Scf00618g00123	HD-ZIP	0.5	2	2	0.000995779	0.00296827	Up	homeobox 7
Peaxi162Scf00074g00025	HD-ZIP	0.286667	1.05333	1.87752	0.00839317	0.0206609	Up	homeobox 7
Peaxi162Scf00015g00043	HD-ZIP	0.18	0.553333	1.62015	0.00165007	0.00470919	Up	Protein of unknown function (DUF630 and DUF632)
Peaxi162Scf00030g02412	HD-ZIP	2.91667	8.59333	1.5589	9.1e-10	6.09e-09	Up	Homeobox-leucine zipper protein family
Peaxi162Scf00878g00026	HD-ZIP	5.27667	15.5133	1.55581	8.3e-16	9.01e-15	Up	Homeobox-leucine zipper protein family
Peaxi162Scf00040g00326	HD-ZIP	0.796667	2.10667	1.40291	9.23e-05	0.000328733	Up	Homeobox-leucine zipper protein ROC7
Peaxi162Scf00171g00618	HD-ZIP	0.976667	2.17667	1.15618	0.00033076	0.0010734	Up	Homeobox-leucine zipper protein HDG11
Peaxi162Scf00030g00519	HD-ZIP	9.94667	4.57	-1.12202	0.000268913	0.000886209	Down	homeobox-leucine zipper protein 3
Peaxi162Scf00021g00922	HD-ZIP	51.2833	23.0533	-1.15351	1.85e-19	2.55e-18	Down	Homeobox-leucine zipper protein ANTHOCYANINLESS 2
Peaxi162Scf00950g00058	HD-ZIP	4.43	1.97	-1.16911	0.000218407	0.000729653	Down	Homeobox-leucine zipper protein ROC7
Peaxi162Scf00503g00427	HD-ZIP	31.1267	13.78	-1.17558	2.97e-11	2.27e-10	Down	Homeobox-leucine zipper protein family
Peaxi162Scf00427g00048	HD-ZIP	1.25333	0.0433333	-4.85415	4.81e-06	2.09e-05	Down	Homeobox-leucine zipper protein ATHB-21
Peaxi162Scf00130g00326	HSF	0.186667	30.0433	7.33044	1.87e-99	2.26e-97	Up	Heat stress transcription factor B-3
Peaxi162Scf00002g02718	HSF	0.573333	18.9567	5.04719	9.78e-32	2.38e-30	Up	Heat stress transcription factor B-3
Peaxi162Scf00327g00413	HSF	3.27667	24.0033	2.87293	4.13e-33	1.05e-31	Up	heat shock transcription factor A2
Peaxi162Scf00145g00167	HSF	0.176667	1.18333	2.74375	0.00132353	0.00385175	Up	Heat stress transcription factor A-2
Peaxi162Scf00154g01021	HSF	5.01333	29.7767	2.57034	4.55e-48	1.94e-46	Up	Heat stress transcription factor A-4b
Peaxi162Scf00714g00331	HSF	0.223333	1.29667	2.53754	0.000636407	0.00197137	Up	Heat stress transcription factor B-2b
Peaxi162Scf00131g00415	HSF	0.253333	1.3	2.3594	8.38e-05	0.00030101	Up	Heat stress transcription factor A-6b
Peaxi162Scf00450g00422	HSF	6.75333	27.03	2.00089	1.61e-32	4e-31	Up	heat shock transcription factor B4
Peaxi162Scf00205g00818	HSF	7.30333	17.9033	1.2936	9.17e-14	8.64e-13	Up	Heat stress transcription factor A-8
Peaxi162Scf00915g00029	HSF	58.3067	17.1433	-1.76601	3.84e-26	7.5e-25	Down	Heat stress transcription factor B-2a
Peaxi162Scf00373g00510	LBD	0.001	0.726667	9.50515	0.000653784	0.00202127	Up	LOB domain-containing protein 1
Peaxi162Scf00390g00043	LBD	0.04	1.42	5.14975	1.52e-06	7.02e-06	Up	LOB domain-containing protein 15
Peaxi162Scf00389g00071	LBD	0.97	21.9567	4.50053	3.56e-44	1.33e-42	Up	LOB domain-containing protein 1
Peaxi162Scf00809g00423	LBD	0.61	3.95667	2.6974	7.68e-08	4.16e-07	Up	LOB domain-containing protein 11
Peaxi162Scf00015g00098	LBD	11.5767	3.64333	-1.66789	2.84e-09	1.8e-08	Down	LOB domain-containing protein 41
Peaxi162Scf00382g00711	LBD	3.11333	0.813333	-1.93654	0.000552819	0.00172901	Down	LOB domain-containing protein 41
Peaxi162Scf00264g00012	LBD	216.427	39.0267	-2.47135	5.44e-67	3.63e-65	Down	LOB domain-containing protein 37
Peaxi162Scf00814g00013	LBD	0.96	0.116667	-3.04064	0.00409473	0.0107613	Down	LOB domain-containing protein 41
Peaxi162Scf00016g02736	LBD	58.0967	6.71333	-3.11335	2.16e-65	1.39e-63	Down	LOB domain-containing protein 37
Peaxi162Scf00267g00714	LSD	22.2533	48.26	1.11681	1.25e-14	1.25e-13	Up	LSD1 zinc finger family protein
Peaxi162Scf00006g04217	LSD	37.76	12.3233	-1.61547	2.69e-11	2.07e-10	Down	lsd one like 1
Peaxi162Scf00023g02913	MIKC_MADS	0.001	0.603333	9.23681	0.000108645	0.000381846	Up	K-box region and MADS-box transcription factor family protein
Peaxi162Scf00688g00218	MIKC_MADS	0.1	0.96	3.26303	0.00033817	0.00109592	Up	MADS-box transcription factor 26
Peaxi162Scf00083g01812	MIKC_MADS	3.01	12.1633	2.0147	5.11e-17	6e-16	Up	MADS-box transcription factor 16
Peaxi162Scf01084g00119	MIKC_MADS	1.42333	3.89667	1.45297	8.23e-06	3.46e-05	Up	MADS-box transcription factor 16
Peaxi162Scf00020g02337	MIKC_MADS	4.37	1.08667	-2.00772	8.25e-05	0.000296538	Down	K-box region and MADS-box transcription factor family protein
Peaxi162Scf00617g00012	M-type_MADS	0.146667	1.42667	3.28204	0.000161377	0.000550946	Up	type I MADS box transcription factor [Petunia x hybrida]
Peaxi162Scf01312g00064	M-type_MADS	1.31667	9.19333	2.8037	3.46e-23	5.83e-22	Up	ER lumen protein retaining receptor family protein
Peaxi162Scf00370g00071	M-type_MADS	1.33333	6.87667	2.36667	7.52e-10	5.08e-09	Up	Unknown protein
Peaxi162Scf01193g00001	M-type_MADS	0.553333	0.0466667	-3.56768	0.0133914	0.0313021	Down	type I MADS box transcription factor [Petunia x hybrida]
Peaxi162Scf00194g00005	M-type_MADS	0.676667	0.001	-9.4023	0.000114521	0.000400895	Down	MADS-box transcription factor family protein
Peaxi162Scf00993g00033	MYB	0.25	1.66667	2.73697	3.22e-06	1.43e-05	Up	myb-like transcription factor family protein
Peaxi162Scf00003g04333	MYB	0.316667	1.51667	2.25987	0.000225422	0.000751025	Up	myb-like HTH transcriptional regulator family protein
Peaxi162Scf00016g01526	MYB	28.7333	13.1533	-1.1273	4.12e-12	3.41e-11	Down	myb-like transcription factor family protein
Peaxi162Scf00380g00618	MYB	155.3	26.2833	-2.56284	6.26e-60	3.62e-58	Down	myb-like transcription factor family protein
Peaxi162Scf00452g00412	MYB	0.001	1.86	10.8611	5.56e-14	5.32e-13	Up	myb domain protein 58
Peaxi162Scf00018g00228	MYB	0.001	0.59	9.20457	8.81e-05	0.000314874	Up	myb domain protein 107
Peaxi162Scf00886g00028	MYB	0.001	0.26	8.02237	0.0029752	0.00806043	Up	myb domain protein 111
Peaxi162Scf00058g00238	MYB	0.001	0.246667	7.94642	0.0175015	0.0397524	Up	myb domain protein 112
Peaxi162Scf00006g00098	MYB	0.0766667	5.16333	6.07356	2.3e-15	2.43e-14	Up	myb domain protein 107
Peaxi162Scf00015g03118	MYB	0.0833333	3.60667	5.43563	1.15e-12	9.88e-12	Up	myb domain protein 15
Peaxi162Scf00305g00045	MYB	1.19333	19.0867	3.9995	1.12e-55	5.8e-54	Up	myb domain protein 43
Peaxi162Scf00579g00055	MYB	0.31	4.82667	3.96069	9.1e-19	1.2e-17	Up	myb domain protein 15
Peaxi162Scf00007g02122	MYB	0.15	1.90333	3.66549	5.54e-06	2.39e-05	Up	myb domain protein 15
Peaxi162Scf00015g01036	MYB	0.5	3.69	2.88362	1.29e-08	7.64e-08	Up	myb domain protein 62
Peaxi162Scf00543g00414	MYB	3.59667	23.28	2.69436	9.29e-26	1.79e-24	Up	myb domain protein 15
Peaxi162Scf00071g00135	MYB	0.56	3.44667	2.6217	3.22e-10	2.25e-09	Up	myb domain protein 61
Peaxi162Scf01068g00314	MYB	1.01667	5.07667	2.32003	1.66e-13	1.54e-12	Up	myb domain protein 105
Peaxi162Scf00311g01112	MYB	4.83333	18.0633	1.90197	1.99e-18	2.58e-17	Up	myb domain protein 68
Peaxi162Scf00102g01858	MYB	0.63	2.04333	1.6975	0.0042476	0.0111172	Up	myb domain protein 5
Peaxi162Scf00164g00073	MYB	0.633333	1.90667	1.59002	0.00125399	0.00366565	Up	myb domain protein 78
Peaxi162Scf01194g00013	MYB	0.356667	0.996667	1.48253	0.00957599	0.0232234	Up	myb domain protein 78
Peaxi162Scf00015g00720	MYB	12.9767	33.65	1.37469	3.88e-16	4.33e-15	Up	Duplicated homeodomain-like superfamily protein
Peaxi162Scf01256g00017	MYB	0.833333	2.16	1.37407	0.0020856	0.00582841	Up	myb domain protein 94
Peaxi162Scf00951g00332	MYB	5.96	14.5267	1.28532	1.92e-06	8.77e-06	Up	Duplicated homeodomain-like superfamily protein
Peaxi162Scf00753g00338	MYB	1.01667	2.35333	1.21086	0.00775864	0.0192474	Up	myb domain protein 62
Peaxi162Scf00108g00911	MYB	19.9233	9.94333	-1.00266	3.09e-17	3.7e-16	Down	Duplicated homeodomain-like superfamily protein isoform 1 [Theobroma cacao] gb|EOY18595.1| Duplicated homeodomain-like superfamily protein isoform 1 [Theobroma cacao]
Peaxi162Scf00401g00025	MYB	32.2667	15.0767	-1.09773	3.93e-07	1.95e-06	Down	Duplicated homeodomain-like superfamily protein
Peaxi162Scf00220g00025	MYB	164.67	70.5233	-1.22341	3.87e-26	7.55e-25	Down	DnaJ domain,Myb-like DNA-binding domain [Theobroma cacao] gb|EOY19501.1| DnaJ domain,Myb-like DNA-binding domain [Theobroma cacao]
Peaxi162Scf00945g00023	MYB	13.7933	5.47333	-1.33348	2.6e-11	2e-10	Down	tuber-specific and sucrose-responsive element binding factor [Solanum tuberosum]
Peaxi162Scf00119g00028	MYB	20.9067	7.63333	-1.45358	3.68e-13	3.3e-12	Down	Duplicated homeodomain-like superfamily protein
Peaxi162Scf00986g00227	MYB	46.5667	13.69	-1.76618	4.49e-06	1.96e-05	Down	myb domain protein 48
Peaxi162Scf00088g01621	MYB	3.31	0.966667	-1.77574	0.000101134	0.000357609	Down	transcription factor MYB82-like [Solanum tuberosum] ref|XP_006358297.1| PREDICTED: transcription factor MYB82-like [Solanum tuberosum] tuber-specific and sucrose-responsive element binding factor [Solanum tuberosum]
Peaxi162Scf00957g00330	MYB	54.9333	16.0233	-1.77751	2.9e-32	7.16e-31	Down	Duplicated homeodomain-like superfamily protein
Peaxi162Scf03779g00019	MYB	79.96	22.7933	-1.81067	3.74e-44	1.39e-42	Down	myb domain protein 3
Peaxi162Scf00276g00412	MYB	3.24333	0.836667	-1.95475	3.3e-11	2.52e-10	Down	myb domain protein 3r-4
Peaxi162Scf00033g00251	MYB	53.48	13.6033	-1.97504	1.17e-38	3.63e-37	Down	tuber-specific and sucrose-responsive element binding factor [Solanum tuberosum]
Peaxi162Scf00777g00521	MYB	1.22333	0.296667	-2.0439	0.00249757	0.00686845	Down	myb domain protein 94
Peaxi162Scf00134g00189	MYB	3.27667	0.79	-2.0523	3.02e-08	1.71e-07	Down	myb domain protein 43
Peaxi162Scf00391g00621	MYB	49.3933	11.5767	-2.0931	1.32e-47	5.54e-46	Down	myb domain protein 6
Peaxi162Scf00566g00051	MYB	1.70667	0.17	-3.32757	4.31e-05	0.000162569	Down	tuber-specific and sucrose-responsive element binding factor [Solanum tuberosum]
Peaxi162Scf00090g00168	MYB	0.001	0.483333	8.91687	0.0131705	0.0308366	Up	myb domain protein 4
Peaxi162Scf00136g00115	MYB	0.146667	13.4167	6.51534	3.14e-52	1.5e-50	Up	myb-like transcription factor family protein
Peaxi162Scf00016g02929	MYB	7.05333	2.63667	-1.41959	4.62e-05	0.000173174	Down	telomere repeat binding factor 1
Peaxi162Scf00122g00157	MYB	25.54	9.48333	-1.42929	2.22e-28	4.72e-27	Down	Telomere repeat-binding protein 5
Peaxi162Scf00931g00117	MYB	7.95667	2.73667	-1.53974	0.00010337	0.000364911	Down	DNA binding protein, putative [Ricinus communis] gb|EEF52579.1| DNA binding protein, putative [Ricinus communis]
Peaxi162Scf01078g00514	MYB	2.27333	0.77	-1.56188	1.88e-05	7.52e-05	Down	Unknown protein
Peaxi162Scf01096g00316	MYB	4.51	1.43333	-1.65375	2.68e-05	0.000104466	Down	At5g37260-like protein [Solanum habrochaites]
Peaxi162Scf00003g00125	MYB	5.22	1.55333	-1.74868	0.00275819	0.00752179	Down	Transcription factor RADIALIS
Peaxi162Scf00684g00036	MYB	23.9833	5.22667	-2.19807	4.15e-07	2.06e-06	Down	DNA binding protein, putative [Ricinus communis] gb|EEF50877.1| DNA binding protein, putative [Ricinus communis]
Peaxi162Scf00115g01228	MYB	1.87	0.346667	-2.43142	7.55e-08	4.09e-07	Down	TRF-like 8
Peaxi162Scf00003g02843	MYB	0.476667	0.0766667	-2.63631	0.0150747	0.03481	Down	telomere repeat binding factor 1
Peaxi162Scf00089g01411	MYB	0.33	0.0366667	-3.16993	0.0225107	0.0496336	Down	Myb domain protein 86 [Theobroma cacao] gb|EOY20835.1| Myb domain protein 86 [Theobroma cacao]
Peaxi162Scf00498g00013	MYB	5.19667	0.516667	-3.33028	4.12e-13	3.67e-12	Down	myb-like transcription factor family protein
Peaxi162Scf00294g00813	MYB	61.8367	5.64333	-3.45384	1.58e-108	2.19e-106	Down	At5g37260-like protein [Solanum arcanum]
Peaxi162Scf00064g00423	MYB	0.596667	0.0533333	-3.48382	0.00657142	0.0165334	Down	DNA binding protein, putative [Ricinus communis] gb|EEF52579.1| DNA binding protein, putative [Ricinus communis]
Peaxi162Scf00016g00729	MYB	2.14	0.001	-11.0634	3.25e-08	1.83e-07	Down	DNA binding protein [Arabidopsis lyrata subsp. lyrata] gb|EFH45154.1| DNA binding protein [Arabidopsis lyrata subsp. lyrata]
Peaxi162Scf00452g00720	NAC	0.0566667	38.7567	9.41773	1.19e-151	3.26e-149	Up	NAC domain protein,
Peaxi162Scf00069g00510	NAC	0.0366667	5.43667	7.21211	3.82e-18	4.89e-17	Up	NAC domain containing protein 90
Peaxi162Scf00359g00815	NAC	0.193333	27.34	7.14378	6.13e-107	8.15e-105	Up	NAC domain protein
Peaxi162Scf01425g00113	NAC	0.376667	35.7467	6.56838	1.53e-141	3.59e-139	Up	NAC domain protein
Peaxi162Scf00274g00443	NAC	0.0233333	0.776667	5.05683	4.12e-05	0.000155932	Up	NAC domain protein,
Peaxi162Scf00040g00025	NAC	0.276667	2.48	3.16412	5.49e-07	2.68e-06	Up	NAC domain protein
Peaxi162Scf00076g00071	NAC	0.753333	5.32	2.82007	3.65e-09	2.29e-08	Up	NAC domain protein,
Peaxi162Scf00083g00319	NAC	0.253333	1.42	2.48678	5.71e-06	2.46e-05	Up	NAC domain containing protein 76
Peaxi162Scf00248g01414	NAC	0.09	0.5	2.47393	0.00350766	0.00935705	Up	NAC domain containing protein 73
Peaxi162Scf00490g00310	NAC	2.18	10.95	2.32853	1.62e-11	1.27e-10	Up	NAC domain containing protein 73
Peaxi162Scf00128g01627	NAC	14.5933	61.7367	2.08082	6.26e-27	1.26e-25	Up	NAC domain protein,
Peaxi162Scf01105g00218	NAC	13.2533	45.9	1.79214	1.99e-38	6.12e-37	Up	NAC domain containing protein 53
Peaxi162Scf00451g00625	NAC	0.4	1.23333	1.62449	0.00395486	0.0104269	Up	NAC domain protein,
Peaxi162Scf00680g00630	NAC	0.64	1.65333	1.36923	0.00164832	0.00470472	Up	NAC domain containing protein 100
Peaxi162Scf00222g00624	NAC	9.47333	23.1733	1.29052	2.09e-13	1.91e-12	Up	NAC domain protein,
Peaxi162Scf00875g00111	NAC	14.1	34.21	1.27872	1.58e-09	1.03e-08	Up	NAC domain containing protein 36
Peaxi162Scf00253g00321	NAC	25.57	56.5167	1.14422	9.65e-19	1.27e-17	Up	NAC domain protein,
Peaxi162Scf00051g01410	NAC	130.117	55.0967	-1.23977	1.93e-23	3.31e-22	Down	NAC domain protein,
Peaxi162Scf00420g00728	NAC	1.36667	0.476667	-1.51961	0.0119938	0.0283912	Down	NAC domain containing protein 41
Peaxi162Scf00314g00047	NF-X1	18.2567	37.7067	1.0464	8.14e-16	8.84e-15	Up	NF-X1-type zinc finger protein NFXL1
Peaxi162Scf00267g00038	NF-YA	2.16667	4.71333	1.12127	5.41e-05	0.000200234	Up	nuclear factor Y, subunit A7
Peaxi162Scf00498g00617	NF-YA	18.24	2.94	-2.63322	7.99e-30	1.8e-28	Down	Nuclear transcription factor Y subunit A-3
Peaxi162Scf00047g02011	NF-YB	16.4767	5.70333	-1.53055	6.43e-09	3.93e-08	Down	nuclear factor Y, subunit B3
Peaxi162Scf00086g00063	RAV	4.50333	9.92333	1.13983	0.00122245	0.00358329	Up	AP2/ERF and B3 domain-containing transcription factor
Peaxi162Scf00488g00093	S1Fa-like	31.9267	125.54	1.97531	1.07e-46	4.35e-45	Up	Unknown protein
Peaxi162Scf00740g00545	SBP	0.0166667	0.24	3.848	0.0183015	0.0413598	Up	LIGULELESS1 protein, putative [Theobroma cacao] gb|EOY22129.1| LIGULELESS1 protein, putative [Theobroma cacao]
Peaxi162Scf00128g01418	SBP	4.33	12.87	1.57157	2.29e-12	1.92e-11	Up	squamosa promoter-binding protein-like 12
Peaxi162Scf00981g00419	SBP	4.33	2.10667	-1.0394	0.0014058	0.00407168	Down	squamosa promoter binding protein-like 5
Peaxi162Scf00939g00211	TCP	0.443333	16.4067	5.20975	3.46e-31	8.19e-30	Up	TB1-like TCP family transcription factor [Helianthus annuus]
Peaxi162Scf00541g00061	TCP	0.253333	1.37667	2.44207	8.01e-05	0.000288321	Up	TCP family transcription factor
Peaxi162Scf00420g00064	TCP	1.82667	4.66333	1.35215	0.000287576	0.000943303	Up	TCP family transcription factor
Peaxi162Scf00015g00721	TCP	0.633333	1.49333	1.2375	0.00722474	0.0180104	Up	Transcription factor CYCLOIDEA
Peaxi162Scf00274g00082	TCP	2.45	5.08	1.05205	4.1e-05	0.000154997	Up	TCP family transcription factor
Peaxi162Scf00021g00213	TCP	34.5767	16.3333	-1.08198	2.43e-09	1.55e-08	Down	TCP family transcription factor
Peaxi162Scf00000g00252	TCP	52.86	20.0833	-1.39618	9.79e-11	7.13e-10	Down	TCP family transcription factor 4
Peaxi162Scf00192g00043	TCP	11.87	4.06	-1.54777	1.79e-10	1.28e-09	Down	TCP family transcription factor
Peaxi162Scf00013g00140	TCP	21.37	6.46	-1.72598	3.43e-21	5.23e-20	Down	TCP family transcription factor
Peaxi162Scf00003g00374	Trihelix	0.001	1.06	10.0498	4.78e-09	2.96e-08	Up	sequence-specific DNA binding transcription factors
Peaxi162Scf00141g01428	Trihelix	0.29	5.83667	4.33102	1.51e-23	2.59e-22	Up	Trihelix transcription factor GT-3a
Peaxi162Scf00536g00312	Trihelix	7.62	3.24667	-1.23083	4.28e-08	2.39e-07	Down	Ribonuclease J
Peaxi162Scf01294g00224	Trihelix	12.7733	3.50667	-1.86496	5.3e-31	1.25e-29	Down	Trihelix transcription factor GT-2
Peaxi162Scf00664g00033	Trihelix	44.83	8.75333	-2.35656	1.42e-61	8.49e-60	Down	Trihelix transcription factor GT-2
Peaxi162Scf00882g00218	WOX	1.46667	9.32667	2.66882	1.18e-20	1.75e-19	Up	WUSCHEL related homeobox 4
Peaxi162Scf00122g02520	WOX	8.25667	23.8133	1.52814	1.42e-15	1.52e-14	Up	WUSCHEL related homeobox 13
Peaxi162Scf00009g00342	WRKY	0.001	9.32667	13.1871	5.11e-66	3.34e-64	Up	WRKY family transcription factor
Peaxi162Scf00059g00714	WRKY	0.001	7.68667	12.9081	3.95e-53	1.94e-51	Up	WRKY DNA-binding protein 72
Peaxi162Scf00013g00133	WRKY	0.001	6.86	12.744	4.89e-50	2.19e-48	Up	WRKY family transcription factor
Peaxi162Scf00294g01311	WRKY	0.001	5.61	12.4538	8.62e-39	2.7e-37	Up	WRKY family transcription factor
Peaxi162Scf00102g01754	WRKY	0.001	5.44	12.4094	3.37e-30	7.7e-29	Up	WRKY family transcription factor
Peaxi162Scf01189g00009	WRKY	0.0266667	79.9867	11.5505	1.71e-242	1.9e-239	Up	WRKY DNA-binding protein 71
Peaxi162Scf00209g00232	WRKY	0.001	2.14667	11.0679	6.5e-17	7.59e-16	Up	WRKY family transcription factor
Peaxi162Scf00228g00056	WRKY	0.001	1.73333	10.7593	7.81e-12	6.31e-11	Up	WRKY DNA-binding protein 48, putative isoform 2 [Theobroma cacao] gb|EOY06769.1| WRKY DNA-binding protein 48, putative isoform 2 [Theobroma cacao]
Peaxi162Scf00807g00004	WRKY	0.001	1.70667	10.737	7.5e-11	5.54e-10	Up	WRKY DNA-binding protein 28
Peaxi162Scf00014g02915	WRKY	0.343333	33.9699	6.6285	6.78e-110	9.67e-108	Up	WRKY DNA-binding protein 40
Peaxi162Scf00102g01633	WRKY	0.001	0.33	8.36632	0.0147082	0.0340372	Up	WRKY DNA-binding protein 27
Peaxi162Scf00374g00006	WRKY	0.001	0.326667	8.35168	0.00984623	0.0238132	Up	WRKY DNA-binding protein 70
Peaxi162Scf00904g00212	WRKY	0.0233333	4.85	7.69945	6.55e-31	1.53e-29	Up	WRKY family transcription factor
Peaxi162Scf00462g00711	WRKY	0.146667	24.4333	7.38017	7.7e-159	2.34e-156	Up	WRKY family transcription factor
Peaxi162Scf00074g01736	WRKY	0.0966667	12.32	6.99377	1.01e-47	4.25e-46	Up	Unknown protein
Peaxi162Scf00128g01541	WRKY	0.113333	5.27333	5.54007	5.06e-13	4.49e-12	Up	WRKY DNA-binding protein 75
Peaxi162Scf00106g01616	WRKY	0.186667	7.93333	5.40939	8.12e-24	1.42e-22	Up	WRKY DNA-binding protein 51
Peaxi162Scf00160g01740	WRKY	0.203333	6.79667	5.06291	2.02e-20	2.95e-19	Up	Unknown protein
Peaxi162Scf00202g00057	WRKY	0.0266667	0.743333	4.8009	0.000135059	0.000467346	Up	WRKY DNA-binding protein 69
Peaxi162Scf00074g01125	WRKY	0.946667	25.8033	4.76856	5.07e-62	3.06e-60	Up	WRKY transcription factor 54 [Jatropha curcas]
Peaxi162Scf00226g10014	WRKY	3.82	97.0133	4.66654	8.51e-101	1.06e-98	Up	Unknown protein
Peaxi162Scf00023g02225	WRKY	3.56667	74.82	4.39078	9.17e-118	1.45e-115	Up	WRKY DNA-binding protein 75
Peaxi162Scf00111g00122	WRKY	1.78	28.02	3.97651	8.23e-76	6.47e-74	Up	WRKY DNA-binding protein 28
Peaxi162Scf00007g00315	WRKY	5.99	75.3933	3.65381	1.03e-124	1.81e-122	Up	WRKY family transcription factor
Peaxi162Scf00770g00114	WRKY	2.42667	29.99	3.62743	7.46e-43	2.65e-41	Up	WRKY DNA-binding protein 23
Peaxi162Scf00744g00220	WRKY	2.43667	25.1567	3.36796	3.84e-54	1.94e-52	Up	WRKY family transcription factor family protein
Peaxi162Scf01253g00024	WRKY	4.25333	38.3067	3.17093	1.35e-34	3.63e-33	Up	WRKY DNA-binding protein 50
Peaxi162Scf00102g01741	WRKY	10.2667	89.6467	3.12628	2.38e-71	1.7e-69	Up	WRKY family transcription factor
Peaxi162Scf00045g01641	WRKY	4.73	31.11	2.71747	9.5e-51	4.37e-49	Up	WRKY DNA-binding protein 11
Peaxi162Scf00549g00222	WRKY	8.89667	50.2667	2.49827	1.44e-65	9.31e-64	Up	WRKY DNA-binding protein 15
Peaxi162Scf00732g00236	WRKY	11.98	65.65	2.45417	1.35e-32	3.39e-31	Up	WRKY DNA-binding protein 70
Peaxi162Scf00165g00815	WRKY	0.28	1.45333	2.37587	0.0124226	0.0292585	Up	WRKY DNA-binding protein 49
Peaxi162Scf00332g00524	WRKY	2.80667	13.5433	2.27065	7.51e-22	1.18e-20	Up	WRKY transcription factor 18
Peaxi162Scf00073g02339	WRKY	1.72	8.18	2.24969	1.24e-05	5.07e-05	Up	WRKY DNA-binding protein 70
Peaxi162Scf00459g00841	WRKY	12.2233	50.17	2.03719	1.75e-46	7.05e-45	Up	WRKY DNA-binding protein 11
Peaxi162Scf00469g00624	WRKY	0.4	1.54667	1.95109	0.000247606	0.0008198	Up	WRKY DNA-binding protein 69
Peaxi162Scf00178g01110	WRKY	7.37667	26.08	1.8219	8.77e-25	1.61e-23	Up	WRKY family transcription factor
Peaxi162Scf00585g00513	WRKY	2.17667	7.61	1.80578	1.57e-08	9.2e-08	Up	WRKY family transcription factor
Peaxi162Scf00304g00719	WRKY	3.44333	11.5567	1.74685	8.28e-07	3.95e-06	Up	WRKY DNA-binding protein 70
Peaxi162Scf00800g00054	WRKY	20.0667	65.9367	1.71628	2.13e-36	6.07e-35	Up	WRKY DNA-binding protein 7
Peaxi162Scf00403g00615	WRKY	15.93	49.6067	1.63879	1.35e-17	1.66e-16	Up	WRKY DNA-binding protein 46, putative [Theobroma cacao] gb|EOX95753.1| WRKY DNA-binding protein 46, putative [Theobroma cacao]
Peaxi162Scf00843g00220	WRKY	25.6467	75.6167	1.55993	6.14e-29	1.34e-27	Up	WRKY family transcription factor
Peaxi162Scf00121g00018	WRKY	51.0867	138.41	1.43793	1.2e-26	2.4e-25	Up	WRKY DNA-binding protein 7
Peaxi162Scf00073g02335	WRKY	31.3367	76.44	1.28648	1.3e-07	6.88e-07	Up	WRKY DNA-binding protein 70
Peaxi162Scf00166g01027	WRKY	6.34	1.4	-2.17906	9.82e-17	1.13e-15	Down	WRKY family transcription factor family protein
Peaxi162Scf00281g00094	ZF-HD	20.36	9.76333	-1.06029	2.72e-07	1.38e-06	Down	homeobox protein 22
Peaxi162Scf00171g00086	ZF-HD	3.24	0.506667	-2.67688	3.91e-05	0.000148581	Down	zinc finger homeodomain protein SZF-HD1 [Glycine max] gb|AAW22594.1| zinc finger homeodomain protein SZF-HD1 [Glycine max]
