# Supplementary material for: Transcriptome Profiling Reveals a Petunia Transcription Factor, PhCOL4, Contributing to Antiviral RNA Silencing
Source: Front Plant Sci. 2022 Apr 14;13:876428. doi: 10.3389/fpls.2022.876428 (PMC9047179; doi:10.3389/fpls.2022.876428)
Supplement: Supplementary file 9 [file Table_9.XLSX]

## Sheet: Sheet1
Supplementary Table S9 Differentially expressed transcription factors from S3 to S6 in TRV PPK20-inoculated petunia leaves.
Gene ID	Family	S3_FPKM	S6_FPKM	log2(FC)	P-value	FDR	Up/Down	Description
Peaxi162Scf00472g00069	AP2	2.27	5.11	1.17063	0.000245798	0.00303424	Up	AP2-like ethylene-responsive transcription factor
Peaxi162Scf00648g00119	AP2	4.09667	0.16	-4.67831	3.33e-18	4.11e-16	Down	Integrase-type DNA-binding superfamily protein
Peaxi162Scf00207g00340	AP2	0.47	0.001	-8.87652	0.00314692	0.0249886	Down	AP2-like ethylene-responsive transcription factor
Peaxi162Scf01011g00014	ARF	1.33667	3.02667	1.17909	3.85e-05	0.000615904	Up	auxin response factor 16
Peaxi162Scf00074g00005	B3	9.45667	3.85	-1.29647	7.66e-08	2.37e-06	Down	AP2/B3 transcription factor family protein
Peaxi162Scf00013g01518	B3	5.54333	1.57333	-1.81693	5.67e-07	1.41e-05	Down	AP2/B3-like transcriptional factor family protein
Peaxi162Scf00772g00076	bHLH	0.001	0.8	9.64386	0.000982342	0.00965824	Up	basic helix-loop-helix (bHLH) DNA-binding superfamily protein
Peaxi162Scf00451g00816	bHLH	0.203333	1.32667	2.70589	0.00251495	0.0208719	Up	Unknown protein
Peaxi162Scf00943g00310	bHLH	0.353333	1.53667	2.1207	0.00204343	0.0175633	Up	DNA binding protein, putative [Ricinus communis] gb|EEF33471.1| DNA binding protein, putative [Ricinus communis]
Peaxi162Scf00710g00416	bHLH	0.266667	0.886667	1.73335	0.00173923	0.0153833	Up	basic helix-loop-helix (bHLH) DNA-binding superfamily protein
Peaxi162Scf00129g00321	bHLH	2.21	5.89333	1.41504	0.00057947	0.00628755	Up	transcription factor style2.1 [Solanum lycopersicum] ref|XP_006338463.1| PREDICTED: transcription factor bHLH135-like [Solanum tuberosum] gb|ABX82930.1|
Peaxi162Scf00498g00054	bHLH	2.86	7.17333	1.32663	0.000110695	0.00152732	Up	basic helix-loop-helix (bHLH) DNA-binding family protein
Peaxi162Scf00087g00093	bHLH	0.866667	2.12667	1.29504	0.00175618	0.0154957	Up	basic helix-loop-helix (bHLH) DNA-binding superfamily protein
Peaxi162Scf00498g00042	bHLH	3.73333	8.59333	1.20275	0.000192041	0.002461	Up	Cytokinin dehydrogenase 3
Peaxi162Scf00284g00719	bHLH	5.89	2.66667	-1.14323	0.00374503	0.0287983	Down	basic helix-loop-helix (bHLH) DNA-binding superfamily protein
Peaxi162Scf00008g03526	bHLH	12.0067	4.6	-1.38413	4.91e-10	2.22e-08	Down	basic helix-loop-helix (bHLH) DNA-binding superfamily protein
Peaxi162Scf00859g00037	bHLH	4.65333	1.50667	-1.6269	3.43e-07	9.01e-06	Down	basic helix-loop-helix (bHLH) DNA-binding superfamily protein
Peaxi162Scf00428g01020	bHLH	160.277	36.8433	-2.12109	9.92e-49	7.92e-46	Down	basic helix-loop-helix (bHLH) DNA-binding superfamily protein
Peaxi162Scf00038g01110	bHLH	2.93333	0.516667	-2.50524	8.49e-06	0.000160524	Down	basic helix-loop-helix (bHLH) DNA-binding superfamily protein
Peaxi162Scf00017g02837	bHLH	1.05	0.146667	-2.83978	0.00330556	0.025942	Down	basic helix-loop-helix (bHLH) DNA-binding superfamily protein
Peaxi162Scf00258g00009	bZIP	0.4	1.36333	1.76907	0.000899056	0.00897756	Up	TGACG-sequence-specific DNA-binding protein TGA-2.1
Peaxi162Scf00010g00283	bZIP	11.8233	5.89667	-1.00367	0.000569106	0.00619166	Down	abscisic acid responsive elements-binding factor 2
Peaxi162Scf00285g00011	bZIP	65.46	29.09	-1.17009	1.24e-11	7.12e-10	Down	BZIP domain class transcription factor [Malus domestica]
Peaxi162Scf00058g00267	bZIP	36.4567	14.1033	-1.37015	1.15e-07	3.37e-06	Down	bZIP transcription factor [Nicotiana benthamiana]
Peaxi162Scf00282g00338	bZIP	94.5733	21.41	-2.14315	5.53e-30	1.49e-27	Down	bZIP transcription factor family protein
Peaxi162Scf00189g00124	bZIP	2.75333	0.573333	-2.26373	0.000588191	0.00636597	Down	Basic-leucine zipper (bZIP) transcription factor family protein
Peaxi162Scf00003g00267	C2H2-ZFP	0.176667	2.79	3.98116	3.67e-09	1.42e-07	Up	zinc-finger protein 2
Peaxi162Scf00033g02311	C2H2-ZFP	17.7067	130.363	2.88017	5.93e-07	1.47e-05	Up	C2H2-like zinc finger protein
Peaxi162Scf00350g00091	C2H2-ZFP	0.356667	1.34333	1.91317	0.00321096	0.0253559	Up	C2H2-like zinc finger protein
Peaxi162Scf00249g00111	C2H2-ZFP	1.53667	4.39	1.51442	0.00145952	0.0133346	Up	nucleic acid binding protein, putative [Ricinus communis] gb|EEF31219.1| nucleic acid binding protein, putative [Ricinus communis]
Peaxi162Scf00037g00092	C2H2-ZFP	0.893333	2.38667	1.41773	0.000465962	0.00521995	Up	C2H2-like zinc finger protein
Peaxi162Scf00038g01650	C2H2-ZFP	24.01	11.09	-1.11438	4.77e-11	2.54e-09	Down	C2H2-like zinc finger protein
Peaxi162Scf00411g00039	C2H2-ZFP	14.8233	5.78	-1.35873	6.86e-06	0.000133067	Down	C2H2-type zinc finger family protein
Peaxi162Scf00081g00151	C2H2-ZFP	178.763	53.9833	-1.72746	6.7e-31	1.92e-28	Down	zinc-finger protein 2
Peaxi162Scf00114g00061	C2H2-ZFP	10.02	2.66	-1.91338	1.57e-09	6.5e-08	Down	C2H2-type zinc finger family protein
Peaxi162Scf01128g00001	C2H2-ZFP	1.69667	0.263333	-2.68774	0.000530292	0.00584327	Down	C2H2-type zinc finger family protein
Peaxi162Scf00428g00618	C3H-ZFP	31.94	15.6233	-1.03166	3.55e-10	1.66e-08	Down	E3 ubiquitin-protein ligase makorin
Peaxi162Scf00957g00037	C3H-ZFP	102.987	48.8	-1.0775	6.69e-13	4.54e-11	Down	Zinc finger CCCH domain-containing protein 29
Peaxi162Scf00942g00122	CO-ZFP	4.99667	11.5933	1.21426	3.14e-06	6.53e-05	Up	Zinc finger protein CONSTANS-LIKE 5
Peaxi162Scf00459g00510	CO-ZFP	453.047	222.357	-1.02678	1.23e-14	1.02e-12	Down	Zinc finger protein CONSTANS-LIKE 4
Peaxi162Scf00382g00067	CO-ZFP	154.917	69.0567	-1.16564	5.04e-18	6.1e-16	Down	Zinc finger protein CONSTANS-LIKE 16
Peaxi162Scf00083g01217	DBB-ZFP	0.573333	3.79	2.72475	2.62e-06	5.59e-05	Up	B-box zinc finger family protein
Peaxi162Scf00126g00624	DBB-ZFP	11.0633	25.3033	1.19354	8.66e-10	3.71e-08	Up	B-box zinc finger family protein
Peaxi162Scf00287g00115	DBB-ZFP	33.4567	4.83333	-2.7912	1.83e-38	8.22e-36	Down	B-box zinc finger family protein
Peaxi162Scf00013g00429	Dof-ZFP	1.52	3.33	1.13145	0.00254407	0.0210657	Up	Dof-type zinc finger DNA-binding family protein
Peaxi162Scf00207g01131	Dof-ZFP	5.37333	2.3	-1.22418	0.00588753	0.0412187	Down	Dof-type zinc finger DNA-binding family protein
Peaxi162Scf01094g00002	ERF	0.0433333	0.76	4.13245	0.00216714	0.0184775	Up	ethylene response factor 189 [Nicotiana tabacum]
Peaxi162Scf00744g00036	ERF	0.06	0.786667	3.71272	4.69e-05	0.000733752	Up	Dehydration-responsive element-binding protein 2C
Peaxi162Scf00132g00057	ERF	0.05	0.583333	3.54432	0.000589636	0.00637621	Up	Integrase-type DNA-binding superfamily protein
Peaxi162Scf00030g00410	ERF	0.0833333	0.78	3.22651	0.00283088	0.0229993	Up	Ethylene-responsive transcription factor 2
Peaxi162Scf00264g00088	ERF	0.2	1.51	2.91648	1.3e-06	3e-05	Up	Dehydration-responsive element-binding protein 2C
Peaxi162Scf01012g00013	ERF	1.71333	6.25	1.86705	1.89e-08	6.44e-07	Up	Ethylene-responsive transcription factor 4
Peaxi162Scf00463g10017	ERF	0.643333	2.04	1.66493	0.000630583	0.0067197	Up	Ethylene-responsive transcription factor [Medicago truncatula] gb|AES80852.1| Ethylene-responsive transcription factor [Medicago truncatula]
Peaxi162Scf00377g00087	ERF	1.95667	5.14	1.39337	0.000539326	0.00592748	Up	Integrase-type DNA-binding superfamily protein
Peaxi162Scf00015g00091	ERF	0.893333	2.31333	1.3727	0.000609905	0.00654553	Up	Unknown protein
Peaxi162Scf00382g00052	ERF	5.05667	13.0167	1.3641	0.000364433	0.00420993	Up	Unknown protein
Peaxi162Scf00160g00148	ERF	13.5067	6.56	-1.0419	0.00239905	0.0200206	Down	Ethylene-responsive transcription factor RAP2-4
Peaxi162Scf00167g00083	ERF	50.9267	18.9767	-1.42419	1.78e-13	1.26e-11	Down	Ethylene-responsive transcription factor 5
Peaxi162Scf00390g10026	ERF	97.4167	34.4833	-1.49827	1.34e-23	2.58e-21	Down	Ethylene-responsive transcription factor CRF2
Peaxi162Scf00271g00062	ERF	2.61667	0.85	-1.6222	0.00503976	0.0363747	Down	Ethylene-responsive transcription factor 5
Peaxi162Scf00271g00053	ERF	38.79	11.21	-1.7909	2.28e-19	3.04e-17	Down	Ethylene-responsive transcription factor 5
Peaxi162Scf00031g00042	ERF	22.05	5.92333	-1.8963	2.78e-12	1.75e-10	Down	Ethylene-responsive transcription factor 1A
Peaxi162Scf00167g00082	ERF	171.537	44.4367	-1.94869	8.02e-28	1.86e-25	Down	Ethylene-responsive transcription factor 1
Peaxi162Scf00271g00057	ERF	81.3633	19.9133	-2.03064	2.09e-29	5.4e-27	Down	Ethylene-responsive transcription factor 2
Peaxi162Scf00102g01713	ERF	14.19	3.45333	-2.03881	3.84e-14	3.01e-12	Down	Ethylene-responsive transcription factor ERF061
Peaxi162Scf00167g00084	ERF	210.51	48.7667	-2.10992	2.95e-49	2.6e-46	Down	Ethylene-responsive transcription factor 5
Peaxi162Scf00001g00352	ERF	10.6433	2.31333	-2.2019	1.83e-08	6.26e-07	Down	Ethylene-responsive transcription factor 1
Peaxi162Scf00946g00053	ERF	2.58667	0.496667	-2.38074	0.000107994	0.00149408	Down	Ethylene-responsive transcription factor 1B
Peaxi162Scf00403g00041	ERF	29.9767	5.46	-2.45687	3.28e-11	1.78e-09	Down	Ethylene-responsive transcription factor RAP2-9
Peaxi162Scf00271g00061	ERF	19.3267	3.21667	-2.58695	4.86e-21	7.53e-19	Down	Ethylene-responsive transcription factor 5
Peaxi162Scf00079g02119	ERF	3.40333	0.55	-2.62944	9.57e-08	2.88e-06	Down	Unknown protein
Peaxi162Scf00078g00038	ERF	0.94	0.0733333	-3.68012	0.00589025	0.0412253	Down	Integrase-type DNA-binding superfamily protein
Peaxi162Scf00648g10013	ERF	0.51	0.001	-8.99435	0.00333524	0.0261347	Down	Dehydration-responsive element-binding protein 1D
Peaxi162Scf00096g00412	G2-like	5.44667	11.6867	1.10142	3.3e-05	0.000539428	Up	Homeodomain-like superfamily protein
Peaxi162Scf00536g00710	GATA	23.8033	11.26	-1.07996	4.75e-07	1.2e-05	Down	GATA transcription factor 1
Peaxi162Scf00377g00043	GATA	22.5133	6.23667	-1.85193	3.29e-15	3e-13	Down	GATA transcription factor 2
Peaxi162Scf00073g00110	GRAS	67.55	31.6767	-1.09254	4.75e-15	4.24e-13	Down	GRAS family transcription factor
Peaxi162Scf00066g00191	GRAS	275.407	99.2533	-1.47238	3.44e-24	6.91e-22	Down	SCARECROW-like 1
Peaxi162Scf00074g00155	GRF	2.09333	0.423333	-2.30594	6.97e-06	0.000134963	Down	growth-regulating factor 8
Peaxi162Scf00087g00149	HD-ZIP	0.32	3.21333	3.32793	4.89e-08	1.56e-06	Up	Homeobox-leucine zipper protein family
Peaxi162Scf00767g00212	HD-ZIP	1.12667	8.05333	2.83753	3.7e-09	1.43e-07	Up	Homeobox-leucine zipper protein family
Peaxi162Scf00171g00618	HD-ZIP	0.703333	2.17667	1.62984	8.95e-06	0.000167858	Up	Homeobox-leucine zipper protein HDG11
Peaxi162Scf00009g00422	HD-ZIP	10.3533	23.5	1.18257	3.78e-07	9.79e-06	Up	Homeobox-leucine zipper protein family
Peaxi162Scf00878g00026	HD-ZIP	7.16667	15.5133	1.11413	1.12e-07	3.3e-06	Up	Homeobox-leucine zipper protein family
Peaxi162Scf00427g00048	HD-ZIP	0.773333	0.0433333	-4.15754	0.00105809	0.0102375	Down	Homeobox-leucine zipper protein ATHB-21
Peaxi162Scf00131g00415	HSF	0.24	1.3	2.43741	0.000105477	0.00146641	Up	Heat stress transcription factor A-6b
Peaxi162Scf00327g00413	HSF	4.72333	24.0033	2.34536	1.42e-22	2.56e-20	Up	heat shock transcription factor A2
Peaxi162Scf00714g00331	HSF	0.256667	1.29667	2.33684	0.00231715	0.0194899	Up	Heat stress transcription factor B-2b
Peaxi162Scf00915g00029	HSF	53.7667	17.1433	-1.64906	1.19e-17	1.39e-15	Down	Heat stress transcription factor B-2a
Peaxi162Scf00314g00028	LBD	0.001	0.48	8.90689	0.00105855	0.0102382	Up	LOB domain-containing protein 22
Peaxi162Scf00373g00510	LBD	0.05	0.726667	3.86129	0.00686524	0.0466687	Up	LOB domain-containing protein 1
Peaxi162Scf00389g00071	LBD	10.05	21.9567	1.12746	4.77e-05	0.000742897	Up	LOB domain-containing protein 1
Peaxi162Scf00015g00098	LBD	10.42	3.64333	-1.51602	2.01e-06	4.4e-05	Down	LOB domain-containing protein 41
Peaxi162Scf00264g00012	LBD	138.403	39.0267	-1.82635	1.4e-19	1.91e-17	Down	LOB domain-containing protein 37
Peaxi162Scf00016g02736	LBD	25.78	6.71333	-1.94115	1.62e-06	3.66e-05	Down	LOB domain-containing protein 37
Peaxi162Scf00382g00711	LBD	4.74	0.813333	-2.54297	6.82e-06	0.000132471	Down	LOB domain-containing protein 41
Peaxi162Scf00814g00013	LBD	0.77	0.116667	-2.72247	0.00232862	0.0195496	Down	LOB domain-containing protein 41
Peaxi162Scf00083g01812	MIKC_MADS	5.29333	12.1633	1.20029	1.16e-06	2.71e-05	Up	MADS-box transcription factor 16
Peaxi162Scf00194g00005	M-type_MADS	0.763333	0.001	-9.57617	0.00074125	0.00767304	Down	MADS-box transcription factor family protein
Peaxi162Scf00993g00033	MYB	0.566667	1.66667	1.55639	0.00436325	0.032553	Up	myb-like transcription factor family protein
Peaxi162Scf00258g00225	MYB	27.2767	12.0933	-1.17346	6.51e-05	0.000974039	Down	myb-like HTH transcriptional regulator family protein
Peaxi162Scf00380g00618	MYB	100.473	26.2833	-1.93459	2.12e-23	4.04e-21	Down	myb-like transcription factor family protein
Peaxi162Scf00147g00136	MYB	0.183333	1.62333	3.14642	8.02e-06	0.000152656	Up	myb domain protein 12
Peaxi162Scf00452g00412	MYB	0.41	1.86	2.18161	0.000333288	0.00391384	Up	myb domain protein 58
Peaxi162Scf00096g01718	MYB	0.196667	0.836667	2.0889	0.00438015	0.0326505	Up	myb domain protein 68
Peaxi162Scf00102g01858	MYB	0.74	2.04333	1.46533	0.00553284	0.0392179	Up	myb domain protein 5
Peaxi162Scf00015g00720	MYB	12.8233	33.65	1.39184	1.79e-14	1.44e-12	Up	Duplicated homeodomain-like superfamily protein
Peaxi162Scf00137g01812	MYB	1.79667	4.36	1.27901	0.000952712	0.00941401	Up	myb domain protein 74
Peaxi162Scf00014g00715	MYB	17.88	8.88667	-1.00863	1.31e-06	3.02e-05	Down	Duplicated homeodomain-like superfamily protein
Peaxi162Scf00543g00414	MYB	47.1533	23.28	-1.01827	1.88e-08	6.43e-07	Down	myb domain protein 15
Peaxi162Scf00401g00025	MYB	33.0367	15.0767	-1.13175	6.66e-07	1.63e-05	Down	Duplicated homeodomain-like superfamily protein
Peaxi162Scf00164g00073	MYB	4.22333	1.90667	-1.14733	0.00272228	0.02226	Down	myb domain protein 78
Peaxi162Scf00391g00621	MYB	26.4867	11.5767	-1.19405	6.01e-09	2.23e-07	Down	myb domain protein 6
Peaxi162Scf00268g00046	MYB	23.44	9.88	-1.24639	7.31e-06	0.000140456	Down	myb domain protein 6
Peaxi162Scf00015g01036	MYB	8.9	3.69	-1.27018	0.000845223	0.00855027	Down	myb domain protein 62
Peaxi162Scf03779g00019	MYB	55.7633	22.7933	-1.2907	1.86e-15	1.75e-13	Down	myb domain protein 3
Peaxi162Scf00945g00023	MYB	16.95	5.47333	-1.63079	3.95e-10	1.83e-08	Down	tuber-specific and sucrose-responsive element binding factor [Solanum tuberosum]
Peaxi162Scf00725g00019	MYB	32.1767	8.08667	-1.9924	2.46e-13	1.73e-11	Down	Duplicated homeodomain-like superfamily protein
Peaxi162Scf00073g01731	MYB	0.54	0.113333	-2.25239	0.0041118	0.0310457	Down	myb domain protein 17
Peaxi162Scf00033g00251	MYB	80.1	13.6033	-2.55784	3.62e-58	4.41e-55	Down	tuber-specific and sucrose-responsive element binding factor [Solanum tuberosum]
Peaxi162Scf00566g00051	MYB	4.81333	0.17	-4.82343	9.56e-12	5.58e-10	Down	tuber-specific and sucrose-responsive element binding factor [Solanum tuberosum]
Peaxi162Scf00358g00058	MYB	1.17333	3.58333	1.61069	4.71e-06	9.44e-05	Up	Myb-like DNA-binding protein, putative [Solanum demissum]
Peaxi162Scf00931g00117	MYB	7.64	2.73667	-1.48115	0.000114268	0.00157153	Down	DNA binding protein, putative [Ricinus communis] gb|EEF52579.1| DNA binding protein, putative [Ricinus communis]
Peaxi162Scf00294g00813	MYB	26.6833	5.64333	-2.24132	1.35e-22	2.44e-20	Down	At5g37260-like protein [Solanum arcanum]
Peaxi162Scf00064g00423	MYB	1.01333	0.0533333	-4.24793	0.000248268	0.0030603	Down	DNA binding protein, putative [Ricinus communis] gb|EEF52579.1| DNA binding protein, putative [Ricinus communis]
Peaxi162Scf00452g00720	NAC	7.80333	38.7567	2.31228	1.99e-35	7.6e-33	Up	NAC domain protein,
Peaxi162Scf00222g00624	NAC	49.0567	23.1733	-1.08198	1.6e-13	1.14e-11	Down	NAC domain protein,
Peaxi162Scf00051g01410	NAC	125.943	55.0967	-1.19274	7.43e-15	6.43e-13	Down	NAC domain protein,
Peaxi162Scf00420g00728	NAC	1.64667	0.476667	-1.7885	0.00510326	0.0367438	Down	NAC domain containing protein 41
Peaxi162Scf00171g00619	NAC	2.42667	0.673333	-1.84958	0.000703759	0.00735507	Down	NAC domain containing protein 57
Peaxi162Scf00498g00617	NF-YA	10.9667	2.94	-1.89924	3.45e-10	1.62e-08	Down	Nuclear transcription factor Y subunit A-3
Peaxi162Scf00380g00041	RAV	315.77	138.017	-1.19403	1.71e-20	2.49e-18	Down	AP2/ERF and B3 domain-containing transcription factor
Peaxi162Scf00001g00534	SBP	1.21	0.38	-1.67094	0.00613655	0.0426106	Down	squamosa promoter binding protein-like 10
Peaxi162Scf00541g00061	TCP	0.453333	1.37667	1.60254	0.00659412	0.0452469	Up	TCP family transcription factor
Peaxi162Scf00003g00374	Trihelix	0.233333	1.06	2.1836	0.00305675	0.0244321	Up	sequence-specific DNA binding transcription factors
Peaxi162Scf01294g00224	Trihelix	7.82667	3.50667	-1.1583	4.46e-10	2.04e-08	Down	Trihelix transcription factor GT-2
Peaxi162Scf00202g00057	WRKY	0.103333	0.743333	2.8467	0.00377391	0.0289594	Up	WRKY DNA-binding protein 69
Peaxi162Scf00165g00815	WRKY	0.316667	1.45333	2.19833	0.0040908	0.0309267	Up	WRKY DNA-binding protein 49
Peaxi162Scf00059g00714	WRKY	2.55333	7.68667	1.58998	1.71e-08	5.9e-07	Up	WRKY DNA-binding protein 72
Peaxi162Scf00904g00212	WRKY	1.78	4.85	1.44611	0.000178672	0.00231405	Up	WRKY family transcription factor
Peaxi162Scf00732g00236	WRKY	143.92	65.65	-1.1324	3.96e-14	3.09e-12	Down	WRKY DNA-binding protein 70
Peaxi162Scf00032g00309	WRKY	21.3167	9.21	-1.21071	3.96e-08	1.27e-06	Down	WRKY DNA-binding protein 15
Peaxi162Scf00013g00133	WRKY	16.1933	6.86	-1.23912	2.45e-07	6.72e-06	Down	WRKY family transcription factor
Peaxi162Scf00073g02335	WRKY	220.813	76.44	-1.53043	4.52e-18	5.52e-16	Down	WRKY DNA-binding protein 70
Peaxi162Scf00073g02339	WRKY	24.2833	8.18	-1.56979	6.72e-10	2.96e-08	Down	WRKY DNA-binding protein 70
Peaxi162Scf00166g01027	WRKY	4.17667	1.4	-1.57693	8e-07	1.93e-05	Down	WRKY family transcription factor family protein
Peaxi162Scf00304g00719	WRKY	35.58	11.5567	-1.62234	2.85e-11	1.57e-09	Down	WRKY DNA-binding protein 70
Peaxi162Scf00171g00086	ZF-HD	2.7	0.506667	-2.41385	0.000359505	0.00416204	Down	zinc finger homeodomain protein SZF-HD1 [Glycine max] gb|AAW22594.1| zinc finger homeodomain protein SZF-HD1 [Glycine max]
